# Supplementary material for: Stage and Gene Specific Signatures Defined by Histones H3K4me2 and H3K27me3 Accompany Mammalian Retina Maturation In Vivo
Source: PLoS One. 2012 Oct 9;7(10):e46867. doi: 10.1371/journal.pone.0046867 (PMC3467275; doi:10.1371/journal.pone.0046867)
Supplement: Table S1 — Total Occupancies +/−2.5 Kb around TSS of genes in NCBI RefSeq. (XLS) [file pone.0046867.s003.xls]

## Sheet: sTable 1
Supplementary Table 1. Total Occupancies +/- 2.5Kb around TSS of genes in NCBI RefSeq
Chr indicates chromosome, TSS indicates transcriptional start site, Strand indicates DNA strand direction, NCBI RefSeq indicates RefSeq accession numbers for each gene, Symbol indicates Unigene names
Occupancy of H3K4me2 or H3K27me3 in embryonic day 17.5 (E17) retinas, value indicates the normalized occupancy around +/-2.5kb TSS
Occupancy of H3K4me2 or H3K27me3 in postnatal day 1 (PN1) retinas, value indicates the normalized occupancy around +/-2.5kb TSS
Occupancy of H3K4me2 or H3K27me3 in postnatal day 7 (PN7) retinas, value indicates the normalized occupancy around +/-2.5kb TSS
Occupancy of H3K4me2 or H3K27me3 in postnatal day 15 (PN15) retinas, value indicates the normalized occupancy around +/-2.5kb TSS
Occupancy of H3K4me2 in postnatal day 30 (PN30) retinas of rd1/rd1 mice, value indicates the normalized occupancy around +/-2.5kb TSS
Occupancy of anti-GFP control in adult retinas, value indicates the normalized occupancy around +/-2.5kb TSS
Chr	TSS	Strand	NCBI RefSeq	Symbol	E17_H3K4me2	E17_H3K27me3	PN1_H3K4me2	PN1_H3K27me3	PN7_H3K4me2	PN7_H3K27me3	PN15_H3K4me2	PN15_H3K27me3	PN30_rd1_H3K4me2p	Anti-GFP Control
chr01	10027979	-	NM_013715	Cops5	122.121	8	75.6859	2.45902	57.6614	6.875	173	6.1082	70.9524	4.62107
chr01	10028298	+	NM_026493	Cspp1	133.369	8	78.5241	2.45902	59.4466	5.625	186	7.8534	73.3333	5.54529
chr01	100317700	+	NM_027584	Slco6d1	1.07124	5	3.7843	3.27869	0	6.875	2	6.1082	2.38095	5.54529
chr01	100317700	+	NM_001164233	Slco6d1	1.07124	5	3.7843	3.27869	0	6.875	2	6.1082	2.38095	5.54529
chr01	101669341	+	NM_172851	Cntnap5b	12.8548	22	13.245	22.1311	5.23654	18.125	20	23.5602	14.2857	11.0906
chr01	10222751	-	NM_001102430	Arfgef1	66.9523	16	48.2498	14.7541	54.8646	14.0625	109	10.4712	62.381	8.31793
chr01	106665395	+	NM_011800	Cdh20	96.947	10	70.9555	15.5738	53.1985	42.5	58	66.3176	56.1905	5.54529
chr01	10710024	-	NM_177834	Cpa6	4.82057	6	0.946074	6.55738	0.773579	7.1875	5	13.089	6.66667	11.0906
chr01	107253287	-	NM_178779	Rnf152	50.8838	20	41.6272	13.1148	71.1098	23.125	54	20.9424	62.381	11.0906
chr01	107253287	-	NM_001160368	Rnf152	50.8838	20	41.6272	13.1148	71.1098	23.125	54	20.9424	62.381	11.0906
chr01	107560253	-	NM_013784	Pign	80.3428	4	67.1712	4.09836	47.1883	4.375	105	4.363	59.5238	6.4695
chr01	107560437	+	NM_173187	2310035C23Rik	81.9497	4	67.1712	3.27869	47.1288	4.375	106	4.363	60.4762	6.4695
chr01	107560437	+	NM_029349	2310035C23Rik	81.9497	4	67.1712	3.27869	47.1288	4.375	106	4.363	60.4762	6.4695
chr01	107677299	+	NM_009399	Tnfrsf11a	21.9604	135	23.6518	132.787	19.4585	129.375	27	62.8272	25.2381	9.24214
chr01	107886982	+	NM_001122676	Zcchc2	104.446	9	51.088	11.4754	86.4029	8.4375	129	10.4712	62.381	11.0906
chr01	107886982	+	NM_001122675	Zcchc2	104.446	9	51.088	11.4754	86.4029	8.4375	129	10.4712	62.381	11.0906
chr01	108068445	+	NM_133821	Phlpp1	73.9154	2	52.9801	4.91803	41.6543	10.9375	110	2.6178	54.2857	8.31793
chr01	108610867	-	NM_009741	Bcl2	99.0894	15	57.7105	12.2951	76.1678	24.0625	93	22.6876	51.9048	6.4695
chr01	108610867	-	NM_177410	Bcl2	99.0894	15	57.7105	12.2951	76.1678	24.0625	93	22.6876	51.9048	6.4695
chr01	108656319	-	NM_027534	Kdsr	68.0236	7	37.843	6.55738	58.554	5.625	116	5.2356	42.8571	10.1664
chr01	108693302	-	NM_009190	Vps4b	67.4879	18	51.088	7.37705	16.8997	16.5625	65	6.9808	39.5238	1.84843
chr01	108757756	+	NM_009257	Serpinb5	2.14247	7	2.83822	13.9344	0.178518	6.25	4	18.3246	2.38095	9.24214
chr01	108831025	+	NM_027971	Serpinb12	3.21371	7	2.83822	7.37705	0.535555	10.625	0	9.5986	11.4286	14.7874
chr01	108877560	+	NM_172852	Serpinb13	2.14247	6	4.73037	4.09836	0.178518	7.5	3	6.9808	2.38095	17.5601
chr01	108948880	-	NM_009126	Serpinb3a	2.14247	5	0.946074	6.55738	0.357037	2.5	1	13.089	0.47619	8.31793
chr01	108980057	-	NM_201376	Serpinb3d	1.07124	7	1.89215	4.91803	0.178518	5.9375	1	9.5986	1.90476	7.39372
chr01	109057691	-	NM_198680	Serpinb3b	0.535619	8	7.56859	7.37705	0	2.8125	0	6.9808	1.42857	9.24214
chr01	109174948	-	NM_201363	Serpinb3c	2.14247	11	5.67644	6.55738	0	1.5625	3	10.4712	1.90476	13.8632
chr01	109258890	+	NM_025867	Serpinb11	2.14247	10	8.51466	3.27869	0	9.0625	4	11.3438	3.80952	6.4695
chr01	109319265	+	NM_027548	Serpinb7	1.60686	5	1.89215	7.37705	0.0595061	7.5	0	5.2356	1.42857	10.1664
chr01	109407999	+	NM_001174170	Serpinb2	1.60686	5	4.73037	4.91803	0.476049	10.625	1	4.363	2.38095	5.54529
chr01	109408086	+	NM_011111	Serpinb2	1.60686	5	4.73037	4.91803	0.476049	10.3125	1	4.363	2.38095	5.54529
chr01	109425579	+	NM_198028	Serpinb10	1.60686	7	2.83822	7.37705	0.119012	5.3125	4	7.8534	2.38095	9.24214
chr01	109425579	+	NM_001160307	Serpinb10	1.60686	7	2.83822	7.37705	0.119012	5.3125	4	7.8534	2.38095	9.24214
chr01	109486582	+	NM_001159748	Serpinb8	5.89181	9	3.7843	5.7377	0	5.9375	4	6.1082	9.52381	12.939
chr01	109486582	+	NM_011459	Serpinb8	5.89181	9	3.7843	5.7377	0	5.9375	4	6.1082	9.52381	12.939
chr01	10983545	+	NM_029525	Prex2	28.3878	45	22.7058	63.1148	36.4772	49.0625	23	33.1588	30.9524	8.31793
chr01	111880313	+	NM_172853	Cdh7	48.2057	6	31.2204	6.55738	39.3335	9.0625	36	5.2356	36.6667	11.0906
chr01	11254043	+	NM_001033636	Prex2	3.21371	11	0	5.7377	0.0595061	4.6875	3	14.8342	2.85714	8.31793
chr01	112873949	-	NM_001081386	Cdh19	2.67809	2	0.946074	4.09836	0	4.375	7	5.2356	3.33333	12.939
chr01	113761495	-	NM_001081316	Dsel	39.1002	2	19.8675	6.55738	32.6093	5	52	5.2356	25.7143	12.0148
chr01	11404192	+	NM_177173	A830018L16Rik	38.5645	36	25.544	61.4754	19.8155	51.25	34	27.0506	16.6667	9.24214
chr01	11404192	+	NM_001160371	A830018L16Rik	38.5645	36	25.544	61.4754	19.8155	51.25	34	27.0506	16.6667	9.24214
chr01	11404192	+	NM_001160370	A830018L16Rik	38.5645	36	25.544	61.4754	19.8155	51.25	34	27.0506	16.6667	9.24214
chr01	11404192	+	NM_001160369	A830018L16Rik	38.5645	36	25.544	61.4754	19.8155	51.25	34	27.0506	16.6667	9.24214
chr01	117581713	+	NM_001077425	Cntnap5a	13.9261	8	15.1372	18.8525	10.5921	18.125	22	17.452	18.5714	12.939
chr01	120207709	-	NM_011650	Tsn	72.8441	13	32.1665	8.19672	23.3264	11.875	81	6.9808	30.9524	8.31793
chr01	120218419	+	NM_026472	Mki67ip	60.5249	18	43.5194	22.1311	26.0042	25	60	8.726	47.619	13.8632
chr01	120285634	+	NM_001081276	Clasp1	96.4114	1	65.2791	9.01639	55.3407	2.1875	120	3.4904	76.1905	3.69686
chr01	120285634	+	NM_177548	Clasp1	96.4114	1	65.2791	9.01639	55.3407	2.1875	120	3.4904	76.1905	3.69686
chr01	120285634	+	NM_029709	Clasp1	96.4114	1	65.2791	9.01639	55.3407	2.1875	120	3.4904	76.1905	3.69686
chr01	120524521	+	NM_023755	Tcfcp2l1	34.2796	52	19.8675	64.7541	33.2639	46.25	26	33.1588	30.4762	11.0906
chr01	120950196	-	NM_001081125	Gli2	84.6277	24	55.8184	50.8197	92.0559	76.875	48	99.4764	44.2857	8.31793
chr01	121318825	-	NM_008381	Inhbb	58.9181	204	37.843	290.984	115.442	86.25	67	65.445	47.619	6.4695
chr01	121401359	-	NM_022327	Ralb	53.0262	18	40.6812	26.2295	55.1026	13.75	63	20.0698	46.6667	9.24214
chr01	121422743	+	NM_146103	Tmem185b	41.2426	7	25.544	5.7377	45.7007	5.3125	59	11.3438	45.2381	8.31793
chr01	121545577	-	NM_001113416	Epb4.1l5	47.1344	10	38.789	9.01639	38.679	2.8125	117	7.8534	35.7143	10.1664
chr01	121545577	-	NM_145506	Epb4.1l5	47.1344	10	38.789	9.01639	38.679	2.8125	117	7.8534	35.7143	10.1664
chr01	121733648	-	NM_019933	Ptpn4	89.4483	9	53.9262	2.45902	31.5977	8.75	87	6.9808	38.5714	12.939
chr01	121809745	-	NM_175106	Tmem177	42.3139	10	34.0587	5.7377	28.9795	5.3125	37	4.363	26.6667	12.939
chr01	121891787	-	NM_001115074	Gm101	25.7097	12	15.1372	13.9344	14.46	15.625	14	20.0698	12.8571	11.0906
chr01	121903556	+	NM_001012322	Sctr	33.2084	44	30.2744	42.623	19.875	31.25	11	36.6492	14.7619	7.39372
chr01	121970357	-	NM_019432	Tmem37	28.3878	36	24.5979	66.3934	21.4222	43.125	16	65.445	27.1429	12.0148
chr01	122017496	-	NM_001037999	Dbi	63.7386	7	53.9262	9.01639	53.496	6.5625	105	6.1082	59.5238	13.8632
chr01	122017673	-	NM_007830	Dbi	63.7386	7	53.9262	9.01639	52.9604	6.5625	106	6.1082	59.0476	13.8632
chr01	122017763	+	NM_028439	3110009E18Rik	63.7386	7	52.9801	8.19672	52.9604	6.5625	106	6.9808	58.5714	12.939
chr01	122017763	+	NM_001172074	3110009E18Rik	63.7386	7	52.9801	8.19672	52.9604	6.5625	106	6.9808	58.5714	12.939
chr01	122161857	-	NM_133186	Steap3	43.9207	27	28.3822	31.9672	34.6325	32.8125	31	37.5218	26.1905	13.8632
chr01	122167659	-	NM_001085409	Steap3	2.67809	15	5.67644	10.6557	0.714073	10	1	18.3246	3.33333	12.0148
chr01	122237158	+	NM_207233	C1ql2	41.7783	405	16.0833	461.475	33.6209	330.938	22	187.609	30.4762	11.0906
chr01	122401661	-	NM_010766	Marco	4.28495	16	6.62252	18.8525	0.238024	15.3125	3	28.7958	3.80952	9.24214
chr01	122499063	+	NM_010133	En1	44.4563	546	26.4901	719.672	27.9679	532.5	13	237.347	15.2381	11.0906
chr01	123224339	-	NM_133748	Insig2	68.0236	13	52.9801	6.55738	44.2725	7.1875	86	10.4712	59.5238	11.0906
chr01	123229157	-	NM_178082	Insig2	6.96304	11	1.89215	10.6557	0.595061	5.9375	2	10.4712	4.28571	14.7874
chr01	123327643	+	NM_029955	Ccdc93	47.6701	17	23.6518	16.3934	66.1113	12.1875	46	14.8342	40	6.4695
chr01	123327643	+	NM_001025156	Ccdc93	47.6701	17	23.6518	16.3934	66.1113	12.1875	46	14.8342	40	6.4695
chr01	123425042	-	NM_010483	Htr5b	26.7809	160	17.0293	202.459	11.3062	135.625	12	92.4956	18.0952	8.31793
chr01	123464557	-	NM_025860	Ddx18	55.7043	16	33.1126	18.0328	13.3294	17.5	50	7.8534	29.5238	10.1664
chr01	125942136	-	NM_199021	Dpp10	35.3508	194	23.6518	191.803	31.3002	192.812	43	89.8778	27.619	9.24214
chr01	12708625	+	NM_172294	Sulf1	17.6754	19	16.0833	9.83607	6.60518	10.625	18	25.3054	26.6667	16.6359
chr01	127332067	-	NM_023735	Actr3	62.1318	2	41.6272	8.19672	29.8126	7.8125	85	3.4904	45.2381	7.39372
chr01	127457592	+	NM_028787	Slc35f5	53.0262	3	20.8136	7.37705	45.8197	5.9375	75	6.1082	37.1429	7.39372
chr01	127573572	+	NM_027677	Gpr39	1.07124	13	5.67644	9.01639	0.833085	9.375	1	10.4712	3.80952	9.24214
chr01	127808791	-	NM_145100	Lypd1	76.0578	128	42.5733	161.475	48.4975	170.312	50	87.26	56.6667	12.939
chr01	128389504	-	NM_172484	Nckap5	36.9577	16	22.7058	17.2131	27.7298	23.75	33	18.3246	41.9048	12.0148
chr01	128727209	-	NM_176957	Nckap5	38.0289	35	30.2744	33.6066	21.2437	33.125	16	34.0314	36.6667	11.0906
chr01	128727209	-	NM_001081756	Nckap5	38.0289	35	30.2744	33.6066	21.2437	33.125	16	34.0314	36.6667	11.0906
chr01	129101562	+	NM_145128	Mgat5	73.3798	7	40.6812	9.83607	75.8108	16.5625	111	9.5986	56.1905	8.31793
chr01	129574598	-	NM_028135	Tmem163	67.4879	214	28.3822	270.492	57.6614	265.625	35	122.164	30.4762	9.24214
chr01	129625989	+	NM_001033041	Acmsd	0.535619	11	0.946074	8.19672	0.238024	10.625	3	9.5986	0.952381	9.24214
chr01	129670740	+	NM_028399	Ccnt2	97.4826	10	74.7398	7.37705	37.7269	5.3125	94	8.726	60.4762	9.24214
chr01	129765349	+	NM_178690	Rab3gap1	39.1002	14	30.2744	1.63934	12.2583	3.125	39	4.363	29.5238	11.0906
chr01	12981216	-	NM_172841	Slco5a1	86.7702	9	76.632	13.1148	118.298	40.625	79	60.2094	60.4762	10.1664
chr01	129998985	-	NM_027678	Zranb3	69.6304	5	41.6272	6.55738	32.3713	3.75	81	2.6178	42.8571	3.69686
chr01	129999882	+	NM_181750	R3hdm1	74.451	5	40.6812	4.09836	32.8474	4.6875	83	2.6178	47.619	4.62107
chr01	130140757	+	NM_026390	Ubxn4	66.9523	5	36.8969	4.09836	65.3972	4.375	117	5.2356	54.7619	9.24214
chr01	130224895	-	NM_001081078	Lct	2.14247	3	4.73037	4.09836	0.238024	5.3125	5	7.8534	1.90476	12.939
chr01	130256233	-	NM_008567	Mcm6	76.5935	5	50.1419	4.91803	30.1696	9.0625	50	6.1082	30	11.0906
chr01	130313993	-	NM_177445	Dars	50.8838	7	40.6812	7.37705	16.6022	7.5	54	2.6178	23.8095	8.31793
chr01	130313993	-	NM_145507	Dars	50.8838	7	40.6812	7.37705	16.6022	7.5	54	2.6178	23.8095	8.31793
chr01	130488876	-	NM_009911	Cxcr4	130.691	43	82.3084	45.9016	107.349	34.6875	134	54.9738	50.9524	11.0906
chr01	131169880	+	NM_172485	Thsd7b	40.707	46	29.3283	35.2459	31.0622	34.375	24	27.9232	32.381	10.1664
chr01	13117244	-	NM_001081209	Prdm14	45.5276	450	27.4361	559.016	10.4731	507.188	9	271.379	6.66667	11.0906
chr01	132319576	-	NM_007827	Daf2	5.89181	5	10.4068	10.6557	0.654567	2.1875	3	9.5986	1.90476	12.0148
chr01	132359317	-	NM_010016	Cd55	32.6727	12	28.3822	13.1148	42.0113	12.8125	31	15.7068	26.1905	11.0906
chr01	132526183	-	NM_009581	Zp3r	1.07124	6	4.73037	9.83607	0.476049	10.625	2	20.0698	4.28571	12.939
chr01	132558195	-	NM_007576	C4bp	5.35619	2	3.7843	5.7377	0.476049	5.9375	2	13.9616	2.85714	8.31793
chr01	132611153	-	NM_001162416	Pfkfb2	82.4853	17	59.6026	11.4754	76.5843	10.3125	199	2.6178	47.1429	7.39372
chr01	132612398	-	NM_008825	Pfkfb2	102.303	12	76.632	9.01639	112.586	8.125	199	3.4904	63.8095	7.39372
chr01	132613903	+	NM_178691	Yod1	111.409	10	81.3623	4.09836	113.3	3.4375	170	5.2356	81.4286	10.1664
chr01	132625830	-	NM_001162415	Pfkfb2	4.28495	9	6.62252	5.7377	0.952098	11.25	8	8.726	5.2381	8.31793
chr01	132628552	+	NM_177604	AA986860	9.10552	8	3.7843	8.19672	0.773579	18.75	6	15.7068	4.28571	8.31793
chr01	132697478	+	NM_001170632	Fcamr	2.67809	7	6.62252	7.37705	0.535555	9.0625	18	14.8342	8.57143	5.54529
chr01	132697478	+	NM_144960	Fcamr	2.67809	7	6.62252	7.37705	0.535555	9.0625	18	14.8342	8.57143	5.54529
chr01	132723260	+	NM_011082	Pigr	1.60686	11	3.7843	7.37705	0	9.0625	3	17.452	5.2381	9.24214
chr01	132762353	+	NM_026976	Faim3	3.74933	14	4.73037	9.83607	0.714073	12.5	2	19.1972	5.71429	7.39372
chr01	132783988	-	NM_053095	Il24	3.21371	22	3.7843	19.6721	0.654567	25	4	21.815	1.90476	12.0148
chr01	132807873	-	NM_021380	Il20	5.35619	16	5.67644	5.7377	0.773579	5.3125	1	9.5986	7.14286	8.31793
chr01	132835818	-	NM_001009940	Il19	4.82057	10	4.73037	6.55738	0.654567	12.1875	4	8.726	3.80952	5.54529
chr01	132916421	+	NM_010548	Il10	4.28495	18	8.51466	9.83607	0.654567	25.3125	1	20.0698	4.28571	11.0906
chr01	132994120	-	NM_008551	Mapkapk2	68.5592	11	40.6812	10.6557	51.5323	10.625	100	4.363	50.4762	7.39372
chr01	133034811	-	NM_145508	Dyrk3	54.0975	10	42.5733	21.3115	32.9664	16.25	83	7.8534	40.9524	10.1664
chr01	133049783	+	NM_001136070	Lgtn	55.1687	24	60.5487	13.1148	24.2785	11.5625	45	13.9616	41.9048	6.4695
chr01	133049783	+	NM_010709	Lgtn	55.1687	24	60.5487	13.1148	24.2785	11.5625	45	13.9616	41.9048	6.4695
chr01	133141755	-	NM_018750	Rassf5	39.1002	113	35.0047	122.131	44.1535	100.625	45	50.6108	54.7619	5.54529
chr01	133176140	-	NM_019777	Ikbke	3.21371	13	10.4068	12.2951	2.20173	9.375	4	14.8342	5.2381	11.0906
chr01	133423938	-	NM_001081011	Srgap2	106.588	3	78.5241	4.91803	125.439	2.5	136	6.9808	70.9524	9.24214
chr01	133424565	+	NM_175382	Fam72a	96.4114	3	69.0634	3.27869	104.85	3.4375	131	8.726	60	8.31793
chr01	133495690	+	NM_011924	Avpr1b	1.60686	20	2.83822	26.2295	1.07111	29.6875	2	26.178	4.7619	12.0148
chr01	133534890	+	NM_007799	Ctse	2.67809	10	7.56859	14.7541	1.0116	8.75	4	13.9616	3.33333	8.31793
chr01	133585271	+	NM_145509	5430435G22Rik	4.82057	11	1.89215	10.6557	0.119012	10.3125	2	9.5986	12.8571	17.5601
chr01	133640598	+	NM_177243	Slc26a9	3.74933	9	5.67644	12.2951	1.66617	11.5625	6	13.089	3.33333	8.31793
chr01	13364164	-	NM_008678	Ncoa2	58.3824	9	55.8184	17.2131	67.0039	12.5	66	5.2356	37.619	8.31793
chr01	13364164	-	NM_001077695	Ncoa2	58.3824	9	55.8184	17.2131	67.0039	12.5	66	5.2356	37.619	8.31793
chr01	133693971	+	NM_178079	Pm20d1	12.8548	44	10.4068	43.4426	5.29604	45.9375	7	27.0506	21.4286	6.4695
chr01	133724588	+	NM_173865	Slc41a1	61.0605	11	38.789	9.83607	45.1651	10.9375	73	6.1082	52.381	11.0906
chr01	133763853	+	NM_144875	Rab7l1	25.7097	23	24.5979	28.6885	31.4192	26.25	41	32.2862	20.4762	11.0906
chr01	133807034	+	NM_001145804	Nucks1	37.4933	42	32.1665	43.4426	29.3365	35	81	25.3054	37.619	9.24214
chr01	133807034	+	NM_175294	Nucks1	37.4933	42	32.1665	43.4426	29.3365	35	81	25.3054	37.619	9.24214
chr01	133859543	+	NM_001177628	Slc45a3	35.8864	174	23.6518	209.836	55.2217	175.938	43	77.6614	31.9048	6.4695
chr01	133867185	+	NM_145977	Slc45a3	28.9234	26	20.8136	29.5082	5.05802	27.8125	4	28.7958	6.66667	6.4695
chr01	133904181	+	NM_007923	Elk4	71.2373	11	51.088	11.4754	38.1434	18.4375	82	6.9808	48.0952	4.62107
chr01	133964639	-	NM_001114662	Mfsd4	27.8522	120	19.8675	143.443	26.3612	136.562	34	52.356	51.4286	8.31793
chr01	133964639	-	NM_172510	Mfsd4	27.8522	120	19.8675	143.443	26.3612	136.562	34	52.356	51.4286	8.31793
chr01	134036262	-	NM_008795	Cdk18	33.744	103	17.0293	104.098	40.3451	110	30	59.3368	30.4762	6.4695
chr01	134088012	+	NM_001033250	Lemd1	66.4167	56	35.9508	90.9836	61.8863	188.125	51	108.202	49.0476	7.39372
chr01	134195202	+	NM_144810	Klhdc8a	67.4879	13	44.4655	9.83607	54.5076	12.5	55	32.2862	68.5714	11.0906
chr01	134212714	+	NM_028778	Nuak2	97.4826	9	76.632	9.83607	56.8878	6.875	55	13.089	46.6667	9.24214
chr01	134287858	-	NM_178874	Tmcc2	84.6277	9	58.6566	4.09836	55.8167	5	82	7.8534	75.2381	5.54529
chr01	134314029	+	NM_172516	Dstyk	58.9181	6	36.8969	7.37705	36.1202	7.5	64	9.5986	49.0476	5.54529
chr01	134373943	+	NM_172517	Rbbp5	114.087	5	73.7938	6.55738	32.1928	4.0625	91	6.9808	59.5238	11.0906
chr01	134402806	+	NM_029025	Tmem81	3.74933	9	5.67644	4.91803	1.36864	4.0625	5	9.5986	17.1429	10.1664
chr01	134439517	-	NM_177129	Cntn2	26.7809	185	18.9215	202.459	11.9607	177.188	10	74.171	27.1429	8.31793
chr01	134539435	-	NM_001160316	Nfasc	8.5699	13	5.67644	7.37705	1.66617	5.9375	8	14.8342	9.52381	9.24214
chr01	134603903	-	NM_001160318	Nfasc	29.459	12	30.2744	5.7377	10.2946	8.75	28	6.9808	36.6667	11.0906
chr01	134638374	-	NM_001160317	Nfasc	59.9893	30	32.1665	42.623	43.6775	41.875	129	27.0506	67.1429	13.8632
chr01	134638374	-	NM_182716	Nfasc	59.9893	30	32.1665	42.623	43.6775	41.875	129	27.0506	67.1429	13.8632
chr01	134776931	+	NM_010732	Lrrn2	66.9523	44	40.6812	41.8033	83.5466	48.4375	50	55.8464	52.8571	7.39372
chr01	134921925	-	NM_008575	Mdm4	54.0975	11	37.843	9.83607	22.4933	1.875	44	11.3438	35.2381	11.0906
chr01	134942588	+	NM_001099276	Pik3c2b	63.203	15	44.4655	12.2951	56.6498	22.1875	39	42.7574	48.5714	3.69686
chr01	135027742	+	NM_133819	Ppp1r15b	101.768	10	71.9016	10.6557	70.1577	1.25	137	6.1082	73.8095	9.24214
chr01	135142673	+	NM_001160268	Plekha6	7.49866	15	17.0293	23.7705	3.03481	19.375	14	12.2164	19.5238	2.77264
chr01	135142673	+	NM_182930	Plekha6	7.49866	15	17.0293	23.7705	3.03481	19.375	14	12.2164	19.5238	2.77264
chr01	135206399	+	NM_026680	Golt1a	5.89181	21	5.67644	35.2459	1.66617	28.125	2	21.815	14.2857	5.54529
chr01	135223788	+	NM_178260	Kiss1	10.1768	49	12.299	47.541	5.59357	31.5625	6	30.541	8.09524	12.0148
chr01	135247142	+	NM_031193	Ren2	4.28495	28	5.67644	24.5902	0.654567	27.5	3	30.541	7.14286	16.6359
chr01	135247250	+	NM_031192	Ren1	3.74933	27	5.67644	24.5902	0.595061	28.125	3	28.7958	7.14286	17.5601
chr01	135260148	+	NM_175443	Etnk2	38.0289	80	15.1372	101.639	34.8111	64.375	49	53.2286	15.7143	7.39372
chr01	135320789	-	NM_011439	Sox13	50.8838	22	45.4115	22.9508	98.7206	18.4375	58	33.1588	45.7143	5.54529
chr01	135506857	-	NM_009227	Snrpe	47.6701	9	35.9508	10.6557	15.5906	9.375	29	6.1082	27.1429	6.4695
chr01	135557462	-	NM_001166552	Zbed6	71.7729	8	39.7351	8.19672	29.277	6.875	80	6.1082	51.9048	6.4695
chr01	135557957	-	NM_144530	Zc3h11a	71.2373	5	37.843	8.19672	28.8605	7.5	76	7.8534	49.0476	6.4695
chr01	135586593	-	NM_172842	Lax1	5.89181	14	5.67644	13.1148	0.238024	16.5625	4	17.452	4.28571	8.31793
chr01	135586685	-	NM_001159649	Lax1	5.89181	13	5.67644	13.1148	0.238024	16.25	4	16.5794	4.28571	8.31793
chr01	135650028	-	NM_001167949	Atp2b4	4.28495	14	5.67644	16.3934	1.0116	12.1875	8	13.089	10.4762	18.4843
chr01	135650098	-	NM_213616	Atp2b4	4.28495	14	5.67644	17.2131	1.0116	12.1875	8	13.089	10.4762	18.4843
chr01	13579945	-	NM_028173	Tram1	42.8495	9	26.4901	9.01639	26.3612	13.4375	87	12.2164	71.4286	60.0739
chr01	135803750	-	NM_001160422	Optc	49.8125	32	27.4361	38.5246	34.0375	39.375	52	41.0122	49.0476	9.24214
chr01	135803750	-	NM_001160421	Optc	49.8125	32	27.4361	38.5246	34.0375	39.375	52	41.0122	49.0476	9.24214
chr01	135803750	-	NM_054076	Optc	49.8125	32	27.4361	38.5246	34.0375	39.375	52	41.0122	49.0476	9.24214
chr01	135804576	-	NM_001160420	Optc	49.2769	39	26.4901	39.3443	33.978	37.5	52	34.904	49.5238	11.0906
chr01	135817978	-	NM_054077	Prelp	40.707	13	20.8136	13.1148	6.66468	10.9375	8	20.0698	16.6667	8.31793
chr01	135934091	+	NM_021355	Fmod	4.82057	16	5.67644	13.1148	1.07111	13.75	0	18.3246	7.61905	8.31793
chr01	135975732	-	NM_007570	Btg2	93.7333	3	55.8184	1.63934	57.4829	5.3125	118	5.2356	68.0952	5.54529
chr01	136007818	+	NM_027979	Chit1	3.21371	10	3.7843	9.83607	0.0595061	9.375	7	13.9616	7.61905	6.4695
chr01	136078980	+	NM_007695	Chi3l1	9.64114	18	8.51466	13.1148	2.20173	40	7	55.8464	18.0952	9.24214
chr01	136090024	+	NM_016749	Mybph	9.64114	14	11.3529	14.7541	3.51086	28.125	10	47.1204	21.9048	6.4695
chr01	136132004	-	NM_001008533	Adora1	22.496	259	10.4068	264.754	18.5064	185.625	29	93.3682	42.381	9.24214
chr01	136132008	-	NM_001039510	Adora1	22.496	259	10.4068	264.754	18.5064	185.625	29	93.3682	42.381	9.24214
chr01	136186580	+	NM_031189	Myog	10.1768	20	9.46074	32.7869	4.34395	23.125	10	30.541	9.04762	10.1664
chr01	136229505	-	NM_001144855	Ppfia4	5.35619	15	8.51466	13.1148	4.81999	14.0625	7	12.2164	16.6667	10.1664
chr01	136258576	-	NM_001042485	Tmem183a	56.24	10	40.6812	9.01639	19.3395	10.9375	80	6.9808	34.7619	4.62107
chr01	136258576	-	NM_020588	Tmem183a	56.24	10	40.6812	9.01639	19.3395	10.9375	80	6.9808	34.7619	4.62107
chr01	136282516	+	NM_173771	4933406M09Rik	0.535619	43	1.89215	48.3607	0	68.125	4	26.178	0.952381	7.39372
chr01	136302566	+	NM_028057	Cyb5r1	50.3482	14	21.7597	18.0328	36.0012	8.125	78	11.3438	26.1905	8.31793
chr01	136312043	+	NM_028320	Adipor1	70.166	10	31.2204	9.83607	26.8373	6.5625	152	4.363	52.381	3.69686
chr01	136352131	+	NM_153128	Klhl12	53.5619	20	50.1419	32.7869	22.3743	23.75	90	12.2164	32.381	8.31793
chr01	136391236	+	NM_145510	Rabif	56.7756	11	40.6812	6.55738	27.8489	5.625	66	11.3438	37.619	9.24214
chr01	136443599	-	NM_001145300	4931440L10Rik	2.14247	11	6.62252	21.3115	0	8.4375	2	13.9616	4.28571	13.8632
chr01	136456754	+	NM_152895	Kdm5b	43.9207	5	29.3283	7.37705	34.6325	2.8125	91	8.726	44.7619	1.84843
chr01	13650590	-	NM_145381	Lactb2	35.3508	9	30.2744	8.19672	36.9533	9.0625	53	8.726	30	11.0906
chr01	136543257	+	NM_009307	Syt2	24.6385	459	17.0293	563.115	18.6254	373.438	24	145.724	33.3333	12.0148
chr01	13658851	+	NM_001011873	Xkr9	2.67809	5	3.7843	9.01639	0.119012	10	2	10.4712	1.42857	4.62107
chr01	136852517	-	NM_001081307	Ppp1r12b	57.3112	15	47.3037	13.9344	18.1494	14.6875	66	13.9616	38.5714	11.0906
chr01	136859153	+	NM_026024	Ube2t	70.7017	17	37.843	17.2131	20.7676	16.5625	52	8.726	20.4762	5.54529
chr01	137001853	-	NM_001033409	Lgr6	13.3905	236	12.299	270.492	8.03332	229.062	7	115.183	10	4.62107
chr01	137029152	-	NM_007955	Ptprv	6.96304	24	4.73037	36.0656	1.30913	24.0625	4	28.7958	5.2381	5.54529
chr01	137029301	+	NM_177081	Ptpn7	6.42742	23	4.73037	34.4262	1.30913	23.125	4	28.7958	5.2381	5.54529
chr01	137043410	+	NM_026823	Arl8a	61.5961	15	46.3576	16.3934	67.7774	17.5	82	10.4712	60.9524	10.1664
chr01	137064258	-	NM_134438	Gpr37l1	3.74933	16	8.51466	9.83607	1.78518	9.375	5	13.089	10	8.31793
chr01	137155049	-	NM_007921	Elf3	21.9604	17	8.51466	13.1148	7.08123	10.625	10	16.5794	7.14286	8.31793
chr01	137155049	-	NM_001163131	Elf3	21.9604	17	8.51466	13.1148	7.08123	10.625	10	16.5794	7.14286	8.31793
chr01	137180661	-	NM_145417	Rnpep	57.3112	8	21.7597	7.37705	32.4308	2.8125	55	8.726	46.1905	4.62107
chr01	137180661	-	NM_001159624	Rnpep	57.3112	8	21.7597	7.37705	32.4308	2.8125	55	8.726	46.1905	4.62107
chr01	137210314	-	NM_011590	Timm17a	83.0209	19	65.2791	19.6721	31.0027	13.4375	86	18.3246	47.1429	11.0906
chr01	137221389	+	NM_053106	Lmod1	6.42742	59	9.46074	78.6885	1.48765	73.4375	1	56.719	5.71429	12.0148
chr01	137271640	-	NM_175259	Shisa4	56.7756	7	46.3576	4.09836	71.4073	10.625	112	11.3438	53.3333	11.0906
chr01	137327068	-	NM_153774	Ipo9	96.4114	8	62.4409	6.55738	32.8474	6.5625	109	6.9808	44.2857	10.1664
chr01	137481932	-	NM_173437	Nav1	102.839	39	54.8723	44.2623	58.7325	99.375	57	68.0628	61.4286	6.4695
chr01	137625773	+	NM_007791	Csrp1	42.3139	22	29.3283	32.7869	29.634	18.75	22	22.6876	30.9524	10.1664
chr01	137662661	+	NM_013750	Phlda3	57.3112	25	21.7597	31.1475	44.1535	50.625	28	34.0314	35.2381	12.0148
chr01	137695997	+	NM_021467	Tnni1	23.5672	9	14.1911	16.3934	3.9274	7.8125	5	11.3438	10.4762	7.39372
chr01	137696087	+	NM_001112702	Tnni1	24.1028	9	14.1911	17.2131	3.9274	7.1875	5	10.4712	10	7.39372
chr01	137715174	+	NM_133664	Lad1	22.496	236	36.8969	219.672	33.3829	129.062	33	81.1518	20.4762	8.31793
chr01	137732962	+	NM_001130180	Tnnt2	23.5672	12	11.3529	18.8525	1.84469	5.3125	2	16.5794	9.04762	13.8632
chr01	137732962	+	NM_001130179	Tnnt2	23.5672	12	11.3529	18.8525	1.84469	5.3125	2	16.5794	9.04762	13.8632
chr01	137732962	+	NM_001130178	Tnnt2	23.5672	12	11.3529	18.8525	1.84469	5.3125	2	16.5794	9.04762	13.8632
chr01	137732962	+	NM_001130177	Tnnt2	23.5672	12	11.3529	18.8525	1.84469	5.3125	2	16.5794	9.04762	13.8632
chr01	137732962	+	NM_001130175	Tnnt2	23.5672	12	11.3529	18.8525	1.84469	5.3125	2	16.5794	9.04762	13.8632
chr01	137732962	+	NM_001130174	Tnnt2	23.5672	12	11.3529	18.8525	1.84469	5.3125	2	16.5794	9.04762	13.8632
chr01	137732962	+	NM_011619	Tnnt2	23.5672	12	11.3529	18.8525	1.84469	5.3125	2	16.5794	9.04762	13.8632
chr01	137732962	+	NM_001130181	Tnnt2	23.5672	12	11.3529	18.8525	1.84469	5.3125	2	16.5794	9.04762	13.8632
chr01	137732996	+	NM_001136083	Tnnt2	24.1028	12	11.3529	18.8525	1.78518	5.3125	2	17.452	9.52381	13.8632
chr01	137737437	+	NM_001130176	Tnnt2	16.0686	9	21.7597	14.7541	1.0116	10	2	9.5986	6.66667	10.1664
chr01	137815601	-	NM_019645	Pkp1	8.5699	498	9.46074	546.721	9.93752	344.688	7	151.832	9.04762	12.939
chr01	137904795	+	NM_001160145	Tmem9	46.0632	50	27.4361	63.1148	19.1015	31.25	71	14.8342	28.0952	12.0148
chr01	137914577	+	NM_025439	Tmem9	51.4194	9	41.6272	4.91803	31.5977	5.3125	95	7.8534	51.9048	6.4695
chr01	137914732	+	NM_001160146	Tmem9	51.4194	10	41.6272	4.91803	31.5382	4.0625	95	6.9808	53.3333	6.4695
chr01	137949477	+	NM_001081023	Cacna1s	23.0316	113	6.62252	130.328	10.5921	79.375	15	50.6108	18.5714	11.0906
chr01	137949477	+	NM_014193	Cacna1s	23.0316	113	6.62252	130.328	10.5921	79.375	15	50.6108	18.5714	11.0906
chr01	138027977	+	NM_001039472	Kif21b	64.8099	28	49.1958	39.3443	80.4522	15.9375	213	6.1082	90.4762	4.62107
chr01	138130841	-	NM_028872	5730559C18Rik	57.8468	22	38.789	33.6066	31.9548	91.5625	16	143.979	42.8571	6.4695
chr01	138157450	-	NM_001101516	Gpr25	27.8522	232	17.9754	222.951	32.0143	193.75	32	95.986	27.619	11.0906
chr01	138242681	-	NM_001081360	Camsap1l1	113.016	18	80.4163	13.9344	48.4975	11.875	98	8.726	70	11.0906
chr01	138311847	+	NM_026500	Ddx59	36.4221	12	35.9508	4.09836	16.7212	5.3125	62	4.363	25.7143	3.69686
chr01	138311893	+	NM_178052	Ddx59	36.4221	12	35.9508	4.09836	16.7212	5.3125	62	4.363	25.7143	3.69686
chr01	138364534	+	NM_001081258	Kif14	54.6331	4	45.4115	8.19672	20.4701	3.125	51	12.2164	24.7619	9.24214
chr01	138521477	+	NM_001160251	Zfp281	63.7386	1	45.4115	9.01639	45.1651	10	120	2.6178	59.0476	8.31793
chr01	138521477	+	NM_177643	Zfp281	63.7386	1	45.4115	9.01639	45.1651	10	120	2.6178	59.0476	8.31793
chr01	138850207	-	NM_001159769	Nr5a2	34.8152	363	24.5979	490.164	11.6037	342.5	18	197.208	7.61905	9.24214
chr01	138857025	-	NM_030676	Nr5a2	12.3192	51	11.3529	49.1803	2.85629	45.9375	5	34.0314	3.80952	5.54529
chr01	140071882	-	NM_011210	Ptprc	1.60686	10	1.89215	11.4754	0.595061	5	3	9.5986	3.80952	11.0906
chr01	140071882	-	NM_001111316	Ptprc	1.60686	10	1.89215	11.4754	0.595061	5	3	9.5986	3.80952	11.0906
chr01	140170314	+	NM_177397	Atp6v1g3	3.21371	2	2.83822	9.83607	0.0595061	8.4375	4	10.4712	2.85714	9.24214
chr01	140516273	-	NM_021605	Nek7	97.4826	6	73.7938	8.19672	47.1288	6.25	133	3.4904	62.381	12.0148
chr01	140739021	-	NM_001042577	Lhx9	99.0894	222	61.4948	351.639	58.7325	419.688	30	211.169	20.9524	5.54529
chr01	140739021	-	NM_001025565	Lhx9	99.0894	222	61.4948	351.639	58.7325	419.688	30	211.169	20.9524	5.54529
chr01	140744156	-	NM_010714	Lhx9	63.7386	339	35.0047	444.262	54.0315	309.375	70	171.03	26.6667	8.31793
chr01	140753431	-	NM_001081226	2310009B15Rik	24.6385	33	18.9215	20.4918	2.9753	7.1875	29	16.5794	18.5714	15.7116
chr01	140860285	+	NM_001166501	Dennd1b	42.3139	9	35.9508	8.19672	21.8982	6.5625	58	2.6178	34.2857	5.54529
chr01	140864297	+	NM_181347	Dennd1b	11.248	7	6.62252	5.7377	0.654567	6.875	8	6.1082	11.9048	6.4695
chr01	141273653	-	NM_133239	Crb1	88.3771	7	66.2252	5.7377	10.8301	9.375	25	10.4712	32.8571	8.31793
chr01	141318959	+	NM_172643	Zbtb41	108.195	4	86.0927	4.91803	44.8676	10	101	3.4904	82.8571	10.1664
chr01	141351349	+	NM_009791	Aspm	62.6674	5	30.2744	4.91803	32.7284	5.9375	70	5.2356	30	7.39372
chr01	141398283	+	NM_031164	F13b	0.535619	9	0.946074	7.37705	0.714073	4.6875	4	7.8534	1.90476	10.1664
chr01	141456799	-	NM_015780	Cfhr1	1.60686	3	1.89215	5.7377	0	2.8125	1	5.2356	0	11.0906
chr01	141677816	-	NM_001160304	EG214403	1.07124	4	1.89215	8.19672	0	2.5	6	6.1082	1.90476	15.7116
chr01	141677816	-	NM_001160303	EG214403	1.07124	4	1.89215	8.19672	0	2.5	6	6.1082	1.90476	15.7116
chr01	141677816	-	NM_001029977	EG214403	1.07124	4	1.89215	8.19672	0	2.5	6	6.1082	1.90476	15.7116
chr01	141755276	-	NM_001025575	BC026782	4.82057	3	3.7843	6.55738	0.238024	4.6875	0	3.4904	3.33333	7.39372
chr01	142079988	-	NM_009888	Cfh	1.60686	9	3.7843	1.63934	0.178518	8.125	4	7.8534	5.2381	10.1664
chr01	142142833	+	NM_001081027	Kcnt2	42.8495	12	24.5979	8.19672	35.4656	14.6875	31	12.2164	22.381	8.31793
chr01	14300280	-	NM_010164	Eya1	49.2769	27	32.1665	25.4098	26.3017	35.625	34	38.3944	25.7143	5.54529
chr01	145487826	+	NM_020025	B3galt2	25.1741	5	18.9215	1.63934	5.23654	2.1875	24	2.6178	31.9048	4.62107
chr01	145549814	-	NM_145991	Cdc73	47.6701	8	44.4655	9.01639	39.6906	6.25	88	6.1082	42.8571	8.31793
chr01	145586478	+	NM_001038593	Glrx2	50.3482	4	42.5733	6.55738	26.7182	8.75	69	5.2356	34.2857	6.4695
chr01	145586697	+	NM_001038592	Glrx2	52.4906	3	42.5733	6.55738	28.2059	7.8125	69	6.1082	34.7619	8.31793
chr01	145586744	+	NM_023505	Glrx2	53.0262	3	42.5733	6.55738	28.2059	7.8125	70	6.1082	35.2381	7.39372
chr01	145587576	+	NM_001038594	Glrx2	66.4167	3	46.3576	5.7377	29.3365	5	70	6.1082	38.5714	7.39372
chr01	145624181	-	NM_013835	Trove2	80.3428	4	58.6566	9.83607	44.6296	8.125	115	5.2356	54.2857	11.0906
chr01	145624407	+	NM_001159866	Uchl5	77.6647	5	58.6566	9.01639	44.2725	5.9375	114	3.4904	53.3333	11.0906
chr01	145624407	+	NM_019562	Uchl5	77.6647	5	58.6566	9.01639	44.2725	5.9375	114	3.4904	53.3333	11.0906
chr01	145851279	-	NM_009061	Rgs2	91.5908	2	74.7398	4.91803	58.911	6.25	80	6.1082	51.4286	14.7874
chr01	146024502	-	NM_153171	Rgs13	11.248	3	7.56859	3.27869	0.714073	4.375	5	8.726	7.14286	11.0906
chr01	146096234	-	NM_015811	Rgs1	1.07124	11	0.946074	8.19672	0	6.25	3	4.363	1.90476	7.39372
chr01	146622551	-	NM_022881	Rgs18	1.07124	1	1.89215	2.45902	0	2.5	2	5.2356	0.952381	4.62107
chr01	14746047	-	NM_010827	Msc	38.5645	125	17.0293	178.689	23.6239	132.812	27	109.075	30	13.8632
chr01	148342795	+	NM_153539	Fam5c	73.3798	88	54.8723	72.1311	27.1943	61.875	43	37.5218	37.1429	10.1664
chr01	148344816	+	NM_001145807	Fam5c	71.2373	86	49.1958	86.8852	19.3395	61.25	42	40.1396	35.2381	8.31793
chr01	14908943	-	NM_177781	Trpa1	23.5672	67	18.9215	57.377	5.29604	63.75	21	56.719	31.9048	53.6044
chr01	151808414	-	NM_008869	Pla2g4a	20.8891	4	7.56859	13.1148	1.13062	11.25	10	9.5986	6.19048	8.31793
chr01	151947253	+	NM_011198	Ptgs2	43.3851	15	20.8136	21.3115	15.055	19.375	29	19.1972	20.9524	17.5601
chr01	152166546	+	NM_024458	Pdc	13.3905	10	14.1911	5.7377	4.70098	5.3125	72	2.6178	2.38095	4.62107
chr01	152166546	+	NM_001159730	Pdc	13.3905	10	14.1911	5.7377	4.70098	5.3125	72	2.6178	2.38095	4.62107
chr01	152239967	+	NM_133780	Tpr	66.9523	2	37.843	0.819672	38.4409	5.9375	85	6.9808	39.0476	8.31793
chr01	152240185	-	NM_145511	BC003331	68.0236	2	39.7351	1.63934	38.6195	6.5625	85	6.9808	40	8.31793
chr01	152240185	-	NM_001077237	BC003331	68.0236	2	39.7351	1.63934	38.6195	6.5625	85	6.9808	40	8.31793
chr01	152313295	-	NM_001110146	Prg4	5.35619	18	7.56859	18.8525	1.60666	16.5625	5	10.4712	3.80952	8.31793
chr01	152313295	-	NM_021400	Prg4	5.35619	18	7.56859	18.8525	1.60666	16.5625	5	10.4712	3.80952	8.31793
chr01	152840565	-	NM_001024720	Hmcn1	46.0632	37	24.5979	60.6557	21.0652	55.625	13	46.2478	23.8095	10.1664
chr01	15302532	+	NM_001098528	Kcnb2	2.14247	3	6.62252	3.27869	0.0595061	10	3	6.1082	4.28571	14.7874
chr01	153191627	+	NM_054102	Ivns1abp	77.1291	10	48.2498	4.91803	63.136	6.875	153	3.4904	68.0952	7.39372
chr01	153191627	+	NM_001039511	Ivns1abp	77.1291	10	48.2498	4.91803	63.136	6.875	153	3.4904	68.0952	7.39372
chr01	153191627	+	NM_001039512	Ivns1abp	77.1291	10	48.2498	4.91803	63.136	6.875	153	3.4904	68.0952	7.39372
chr01	153275565	-	NM_025819	1200016B10Rik	74.451	2	50.1419	3.27869	36.1797	4.375	99	7.8534	57.619	10.1664
chr01	153275777	+	NM_026876	1190005F20Rik	73.9154	2	51.088	3.27869	36.1797	4.6875	99	7.8534	58.0952	10.1664
chr01	153347953	-	NM_011277	Rnf2	54.0975	11	35.0047	8.19672	31.7168	10.9375	62	7.8534	33.8095	5.54529
chr01	153418502	+	NM_022018	Fam129a	14.9973	133	8.51466	143.443	7.14073	110.625	17	61.9546	12.8571	6.4695
chr01	153602503	+	NM_001039644	Edem3	74.9866	4	52.0341	4.09836	52.4249	9.375	81	1.7452	58.5714	7.39372
chr01	153937450	-	NM_197990	1700025G04Rik	93.7333	10	65.2791	6.55738	68.551	6.875	52	7.8534	55.7143	10.1664
chr01	154233812	-	NM_025677	Tsen15	35.8864	9	37.843	16.3934	27.0158	8.75	53	6.9808	23.8095	10.1664
chr01	154246996	+	NM_177756	Glt25d2	67.4879	25	43.5194	28.6885	29.277	36.25	42	49.7382	34.2857	15.7116
chr01	154472241	-	NM_016846	Rgl1	57.8468	22	42.5733	31.1475	43.856	21.875	52	17.452	31.4286	10.1664
chr01	154597680	+	NM_001081197	Apobec4	6.96304	9	5.67644	14.7541	1.72568	8.125	10	11.3438	13.3333	10.1664
chr01	154613671	+	NM_026369	Arpc5	79.8072	34	47.3037	50	48.557	26.25	128	10.4712	51.9048	4.62107
chr01	154655019	+	NM_010877	Ncf2	10.1768	18	9.46074	14.7541	1.0116	5.625	2	11.3438	10.9524	11.0906
chr01	154725298	-	NM_001160257	Smg7	4.82057	7	4.73037	4.09836	0.654567	2.5	3	5.2356	4.7619	11.0906
chr01	154749776	-	NM_001160256	Smg7	100.161	3	73.7938	4.09836	55.9357	3.75	128	3.4904	60.4762	9.24214
chr01	154749776	-	NM_001005507	Smg7	100.161	3	73.7938	4.09836	55.9357	3.75	128	3.4904	60.4762	9.24214
chr01	154802230	+	NM_175460	Nmnat2	53.5619	267	45.4115	254.098	50.5207	236.562	41	105.585	48.0952	17.5601
chr01	155033577	-	NM_008485	Lamc2	23.0316	208	17.0293	186.066	24.8735	149.062	31	76.7888	25.7143	10.1664
chr01	155179916	-	NM_010683	Lamc1	83.5565	12	52.0341	10.6557	62.3029	9.0625	89	7.8534	70	6.4695
chr01	155261319	-	NM_001177359	E330020D12Rik	4.82057	8	12.299	9.01639	0.119012	1.875	4	11.3438	4.28571	13.8632
chr01	155272338	+	NM_001033162	1700012A16Rik	37.4933	38	27.4361	36.8852	32.7284	27.5	29	20.9424	26.1905	12.939
chr01	155334790	-	NM_007842	Dhx9	77.6647	10	44.4655	7.37705	25.8852	7.8125	73	13.9616	43.8095	5.54529
chr01	155396844	-	NM_028749	Npl	20.3535	14	23.6518	11.4754	14.46	9.6875	45	9.5986	17.1429	5.54529
chr01	155500166	+	NM_026380	Rgs8	60.5249	17	36.8969	16.3934	26.5397	29.6875	36	22.6876	51.4286	12.939
chr01	155587482	+	NM_011267	Rgs16	84.6277	15	52.0341	16.3934	54.3886	18.4375	54	16.5794	68.5714	4.62107
chr01	155596555	+	NM_011882	Rnasel	68.5592	8	68.1173	6.55738	41.2972	3.75	23	11.3438	27.619	8.31793
chr01	155698325	-	NM_178243	5830403L16Rik	3.21371	16	6.62252	11.4754	1.36864	7.8125	2	16.5794	3.80952	12.0148
chr01	155721474	+	NM_001008426	Gm5531	2.67809	11	5.67644	13.9344	0.119012	8.75	6	8.726	1.90476	7.39372
chr01	155738775	+	NM_178244	Teddm1	4.28495	16	1.89215	18.0328	0.29753	19.0625	3	14.8342	3.33333	8.31793
chr01	155747074	+	NM_008131	Glul	78.7359	13	67.1712	3.27869	94.4362	5.3125	111	5.2356	66.1905	12.939
chr01	156573050	-	NM_009782	Cacna1e	68.5592	193	45.4115	216.393	41.2377	217.812	39	120.419	45.7143	5.54529
chr01	156946766	-	NM_010500	Ier5	56.7756	8	40.6812	5.7377	60.9938	5.625	72	9.5986	40	8.31793
chr01	156993910	-	NM_008209	Mr1	4.82057	8	9.46074	5.7377	0.714073	7.5	12	6.9808	11.9048	11.0906
chr01	157005832	+	NM_021433	Stx6	47.6701	9	35.0047	10.6557	24.6355	7.1875	41	8.726	31.9048	5.54529
chr01	157264574	-	NM_011273	Xpr1	44.992	3	34.0587	11.4754	19.1015	6.5625	55	5.2356	42.381	5.54529
chr01	157405249	+	NM_001145781	Acbd6	49.8125	3	34.0587	5.7377	28.0274	37.5	30	89.8778	51.9048	8.31793
chr01	157405249	+	NM_026683	Acbd6	49.8125	3	34.0587	5.7377	28.0274	37.5	30	89.8778	51.9048	8.31793
chr01	157405249	+	NM_028250	Acbd6	49.8125	3	34.0587	5.7377	28.0274	37.5	30	89.8778	51.9048	8.31793
chr01	157589157	-	NM_010712	Lhx4	74.451	354	69.0634	431.148	106.873	240	42	201.571	50.9524	10.1664
chr01	157660029	-	NM_023268	Qsox1	61.5961	10	42.5733	6.55738	38.7385	6.875	54	13.9616	53.3333	12.939
chr01	157660029	-	NM_001024945	Qsox1	61.5961	10	42.5733	6.55738	38.7385	6.875	54	13.9616	53.3333	12.939
chr01	157820385	-	NM_001039184	Cep350	95.8757	16	73.7938	14.7541	33.859	10.3125	113	5.2356	62.381	3.69686
chr01	157881947	-	NM_001160019	Tor1aip1	67.4879	10	52.0341	4.09836	30.8837	1.5625	65	6.1082	45.2381	9.24214
chr01	157882793	+	NM_172843	Tor1aip2	69.6304	10	56.7644	3.27869	31.3002	1.875	76	5.2356	50.9524	8.31793
chr01	157882856	+	NM_001160180	Tor1aip2	69.0948	6	54.8723	4.09836	31.3002	1.875	76	5.2356	50.9524	8.31793
chr01	157883165	+	NM_001160182	Tor1aip2	69.6304	5	53.9262	4.91803	31.4192	1.875	79	4.363	51.4286	9.24214
chr01	157883610	-	NM_001160018	Tor1aip1	65.8811	4	53.9262	4.09836	31.3002	2.8125	77	3.4904	53.8095	9.24214
chr01	157883610	-	NM_144791	Tor1aip1	65.8811	4	53.9262	4.09836	31.3002	2.8125	77	3.4904	53.8095	9.24214
chr01	157887990	+	NM_022329	Tor1aip2	49.8125	7	27.4361	3.27869	14.2815	3.75	68	6.1082	38.0952	13.8632
chr01	157887990	+	NM_001160181	Tor1aip2	49.8125	7	27.4361	3.27869	14.2815	3.75	68	6.1082	38.0952	13.8632
chr01	15795738	+	NM_009352	Terf1	51.4194	12	35.0047	5.7377	31.9548	4.6875	69	5.2356	36.6667	13.8632
chr01	158135156	-	NM_177838	Fam163a	30.5303	168	30.2744	169.672	19.875	220	26	119.546	36.1905	12.0148
chr01	158233479	-	NM_001134741	Tdrd5	23.0316	164	19.8675	212.295	19.2205	125.312	33	76.7888	21.4286	12.0148
chr01	158240865	+	NM_130456	Nphs2	11.7836	196	12.299	214.754	4.10592	175.625	12	102.967	9.52381	14.7874
chr01	158330121	-	NM_001033180	9430070O13Rik	3.21371	6	6.62252	13.9344	0.238024	9.375	2	13.089	4.28571	7.39372
chr01	158404459	-	NM_009230	Soat1	56.24	11	24.5979	21.3115	30.7647	11.25	56	13.089	31.9048	8.31793
chr01	158488917	+	NM_009595	Abl2	48.7413	10	21.7597	4.09836	29.9316	12.5	50	9.5986	33.8095	8.31793
chr01	158488917	+	NM_001136104	Abl2	48.7413	10	21.7597	4.09836	29.9316	12.5	50	9.5986	33.8095	8.31793
chr01	158604470	-	NM_023141	Tor3a	69.6304	21	37.843	32.7869	54.8051	29.375	33	32.2862	30	8.31793
chr01	158649041	-	NM_145413	Fam20b	55.1687	15	44.4655	8.19672	30.8837	12.5	76	8.726	41.4286	12.939
chr01	158769153	+	NM_028333	Angptl1	7.49866	3	4.73037	4.91803	1.78518	10.3125	23	6.1082	15.7143	12.0148
chr01	15882803	-	NM_001033288	Gm106	15.5329	22	17.9754	32.7869	27.8489	24.6875	15	27.9232	28.5714	9.24214
chr01	158869518	-	NM_001159966	Ralgps2	72.8441	5	63.3869	7.37705	38.1434	8.75	97	9.5986	40.9524	12.0148
chr01	158869757	-	NM_023884	Ralgps2	70.166	4	62.4409	8.19672	37.6674	9.375	95	9.5986	40	12.0148
chr01	158869757	-	NM_001159965	Ralgps2	70.166	4	62.4409	8.19672	37.6674	9.375	95	9.5986	40	12.0148
chr01	158869757	-	NM_001159967	Ralgps2	70.166	4	62.4409	8.19672	37.6674	9.375	95	9.5986	40	12.0148
chr01	158869757	-	NM_001159968	Ralgps2	70.166	4	62.4409	8.19672	37.6674	9.375	95	9.5986	40	12.0148
chr01	159038776	-	NM_028540	1700057K13Rik	1.07124	9	3.7843	6.55738	0.357037	5.3125	1	8.726	4.28571	7.39372
chr01	159342726	-	NM_177644	Rasal2	70.7017	7	54.8723	9.83607	39.512	9.375	80	2.6178	42.8571	2.77264
chr01	159388712	+	NM_001033284	BC026585	25.7097	15	17.0293	11.4754	11.6037	7.5	6	16.5794	11.4286	5.54529
chr01	159436926	+	NM_033354	Sec16b	2.67809	16	2.83822	4.09836	1.36864	7.5	8	8.726	6.66667	4.62107
chr01	159456300	+	NM_001159986	Sec16b	3.74933	16	4.73037	7.37705	0	7.5	0	11.3438	6.66667	13.8632
chr01	160286391	-	NM_207583	Fam5b	69.6304	44	42.5733	60.6557	41.8328	33.125	82	34.0314	60.9524	15.7116
chr01	160292470	+	NM_007495	Astn1	46.0632	15	46.3576	20.4918	15.5311	13.75	38	26.178	60.9524	6.4695
chr01	160887569	-	NM_001085376	Pappa2	3.74933	16	6.62252	9.83607	0.595061	12.5	3	20.0698	4.7619	8.31793
chr01	16094514	-	NM_011291	Rpl7	91.0552	7	86.0927	5.7377	67.3014	5.3125	111	2.6178	65.2381	9.24214
chr01	16095962	+	NM_133832	Rdh10	113.016	5	92.7152	6.55738	73.4305	6.25	147	3.4904	75.2381	6.4695
chr01	161162456	+	NM_011931	Rfwd2	84.0921	12	31.2204	7.37705	19.161	6.875	79	5.2356	50	9.24214
chr01	161453899	+	NM_022312	Tnr	17.6754	43	12.299	42.623	5.8911	60.3125	17	34.904	31.4286	13.8632
chr01	161974510	+	NM_001162896	4930523C07Rik	23.5672	20	12.299	27.0492	14.936	30	22	19.1972	20	14.7874
chr01	162083706	-	NM_177839	Tnn	3.74933	12	3.7843	9.83607	0.357037	10.9375	2	6.1082	2.38095	13.8632
chr01	162125390	+	NM_025474	Mrps14	54.6331	13	40.6812	3.27869	15.4716	15.625	68	14.8342	33.3333	7.39372
chr01	162142908	-	NM_009786	Cacybp	85.699	1	62.4409	8.19672	54.1506	6.25	84	5.2356	57.619	5.54529
chr01	162281702	-	NM_001038621	Rabgap1l	44.992	8	24.5979	8.19672	24.1	8.4375	29	12.2164	34.2857	7.39372
chr01	162507884	-	NM_001146330	Gpr52	8.03428	7	7.56859	4.91803	1.0116	7.5	3	11.3438	17.1429	10.1664
chr01	162723069	-	NM_013862	Rabgap1l	47.6701	19	31.2204	28.6885	49.9851	20.625	77	13.089	25.7143	5.54529
chr01	162836541	+	NM_001024952	Rc3h1	71.7729	13	35.9508	11.4754	37.0723	11.5625	69	13.9616	39.5238	3.69686
chr01	162908736	+	NM_080844	Serpinc1	4.82057	7	2.83822	5.7377	0.238024	6.25	2	9.5986	2.85714	9.24214
chr01	162964390	-	NM_173424	Zbtb37	97.4826	5	73.7938	5.7377	39.3335	8.125	111	6.1082	75.7143	7.39372
chr01	163000763	-	NM_172644	Dars2	98.0182	7	76.632	4.91803	37.6079	7.5	116	4.363	51.9048	12.939
chr01	163001022	+	NM_027429	Cenpl	99.6251	7	77.5781	5.7377	37.6079	6.875	116	6.1082	52.381	14.7874
chr01	163001022	+	NM_001159930	Cenpl	99.6251	7	77.5781	5.7377	37.6079	6.875	116	6.1082	52.381	14.7874
chr01	163061610	-	NM_001039482	Klhl20	64.8099	18	39.7351	22.9508	14.9955	11.5625	87	10.4712	34.7619	11.0906
chr01	163072842	+	NM_028664	Ankrd45	30.5303	16	27.4361	14.7541	13.2699	12.1875	14	18.3246	20.9524	11.0906
chr01	163181297	-	NM_007453	Prdx6	87.3058	10	50.1419	18.8525	32.9664	21.25	78	25.3054	55.2381	9.24214
chr01	163325568	+	NM_009452	Tnfsf4	2.14247	7	3.7843	12.2951	0.654567	7.1875	1	12.2164	2.85714	5.54529
chr01	163424787	+	NM_183391	Tnfsf18	2.67809	5	2.83822	4.09836	0.119012	9.0625	0	4.363	7.61905	12.0148
chr01	163718626	-	NM_010177	Fasl	3.74933	7	3.7843	4.91803	0	9.0625	4	6.9808	3.80952	7.39372
chr01	163806792	-	NM_172645	AI848100	85.1634	8	69.0634	7.37705	38.0244	9.0625	91	5.2356	50.9524	11.0906
chr01	163899318	+	NM_026078	Pigc	47.1344	13	31.2204	10.6557	15.4716	10.9375	44	11.3438	38.5714	19.4085
chr01	163899318	+	NM_001039045	Pigc	47.1344	13	31.2204	10.6557	15.4716	10.9375	44	11.3438	38.5714	19.4085
chr01	164408161	-	NM_001038619	Dnm3	42.8495	36	52.9801	38.5246	49.152	16.875	92	13.9616	45.2381	9.24214
chr01	164408165	-	NM_172646	Dnm3	42.8495	36	52.9801	38.5246	49.152	16.875	92	13.9616	45.2381	9.24214
chr01	164478476	-	NM_144877	Mettl13	74.9866	4	53.9262	3.27869	48.6165	4.0625	86	6.9808	50	5.54529
chr01	164500958	+	NM_016796	Vamp4	81.414	4	48.2498	4.91803	20.7081	5.625	97	5.2356	48.0952	2.77264
chr01	164569280	+	NM_010865	Myoc	4.28495	8	0.946074	7.37705	0.238024	15	9	14.8342	5.71429	9.24214
chr01	164588350	-	NM_001177581	7420461P10Rik	2.14247	13	9.46074	13.9344	0.654567	12.8125	6	12.2164	4.7619	11.0906
chr01	164670687	-	NM_001081290	Bat2l2	86.2346	7	46.3576	4.09836	26.6587	6.875	84	4.363	47.1429	5.54529
chr01	164742680	-	NM_144878	Fmo4	5.89181	7	5.67644	5.7377	0.535555	4.6875	7	16.5794	4.7619	20.3327
chr01	164796679	-	NM_010231	Fmo1	3.21371	6	10.4068	4.91803	0.119012	6.5625	2	18.3246	5.71429	17.5601
chr01	164828843	-	NM_018881	Fmo2	3.74933	4	3.7843	12.2951	0.0595061	8.4375	5	15.7068	7.14286	9.24214
chr01	164867356	-	NM_001178038	Fmo6	0.535619	2	4.73037	4.09836	0.416543	7.8125	0	6.9808	3.80952	12.939
chr01	164914622	-	NM_008030	Fmo3	4.28495	7	5.67644	8.19672	0	8.125	3	8.726	1.42857	12.0148
chr01	165015801	-	NM_030071	4921528O07Rik	2.67809	7	0.946074	7.37705	0.29753	10.625	2	12.2164	0.952381	6.4695
chr01	16509383	-	NM_025303	Stau2	32.6727	9	21.7597	11.4754	41.6543	10.625	45	9.5986	31.9048	7.39372
chr01	16509383	-	NM_001111272	Stau2	32.6727	9	21.7597	11.4754	41.6543	10.625	45	9.5986	31.9048	7.39372
chr01	165243781	-	NM_011127	Prrx1	85.699	283	58.6566	381.967	47.3073	369.062	24	182.373	20	7.39372
chr01	165243781	-	NM_175686	Prrx1	85.699	283	58.6566	381.967	47.3073	369.062	24	182.373	20	7.39372
chr01	165243781	-	NM_001025570	Prrx1	85.699	283	58.6566	381.967	47.3073	369.062	24	182.373	20	7.39372
chr01	165333772	-	NM_178883	Gorab	59.9893	16	35.0047	16.3934	30.3481	19.375	75	8.726	40.4762	12.0148
chr01	165655363	-	NM_001143956	Mettl11b	3.74933	9	5.67644	9.83607	0.238024	8.75	1	7.8534	2.85714	12.0148
chr01	165709809	+	NM_010629	Kifap3	46.0632	9	24.5979	4.91803	15.4716	3.75	50	6.1082	28.5714	11.0906
chr01	165860194	+	NM_028776	Scyl3	50.3482	1	39.7351	3.27869	30.1101	2.8125	85	4.363	57.1429	5.54529
chr01	165924912	-	NM_201364	BC055324	68.0236	6	47.3037	6.55738	30.5266	6.875	67	6.1082	35.2381	5.54529
chr01	165925075	+	NM_027279	2810422O20Rik	67.4879	6	46.3576	7.37705	30.5266	7.5	67	6.1082	35.7143	5.54529
chr01	165978364	+	NM_011345	Sele	2.67809	9	1.89215	13.1148	0	6.875	6	15.7068	1.90476	14.7874
chr01	165992206	+	NM_001164059	Sell	4.82057	5	4.73037	9.01639	0.833085	8.75	4	5.2356	2.38095	6.4695
chr01	165992206	+	NM_011346	Sell	4.82057	5	4.73037	9.01639	0.833085	8.75	4	5.2356	2.38095	6.4695
chr01	166081989	+	NM_007976	F5	3.21371	17	3.7843	13.9344	2.02321	18.4375	3	18.3246	5.71429	13.8632
chr01	16609367	-	NM_025773	Ube2w	48.7413	17	40.6812	15.5738	37.7864	18.125	88	6.9808	50.9524	8.31793
chr01	166179185	+	NM_054087	Slc19a2	72.3085	25	60.5487	30.3279	45.9387	28.75	93	13.089	63.8095	6.4695
chr01	166205728	+	NM_029115	4930455F23Rik	26.7809	9	27.4361	9.83607	19.9345	10	48	9.5986	20.9524	7.39372
chr01	166237615	-	NM_025505	Blzf1	74.9866	12	58.6566	3.27869	22.6718	7.5	74	3.4904	41.4286	9.24214
chr01	166237615	-	NM_001160209	Blzf1	74.9866	12	58.6566	3.27869	22.6718	7.5	74	3.4904	41.4286	9.24214
chr01	166237615	-	NM_001160208	Blzf1	74.9866	12	58.6566	3.27869	22.6718	7.5	74	3.4904	41.4286	9.24214
chr01	166237805	+	NM_138314	Nme7	74.451	12	60.5487	4.09836	22.1958	7.5	74	3.4904	40.9524	9.24214
chr01	166237805	+	NM_178071	Nme7	74.451	12	60.5487	4.09836	22.1958	7.5	74	3.4904	40.9524	9.24214
chr01	166388486	-	NM_009721	Atp1b1	64.8099	59	31.2204	63.9344	58.8515	80.625	79	44.5026	37.619	11.0906
chr01	16646946	-	NM_026456	Tceb1	65.8811	6	63.3869	6.55738	21.5412	3.75	59	7.8534	42.8571	4.62107
chr01	16655271	+	NM_027415	Tmem70	49.8125	10	35.9508	4.09836	24.576	7.1875	66	6.1082	30.9524	9.24214
chr01	16655271	+	NM_026392	Tmem70	49.8125	10	35.9508	4.09836	24.576	7.1875	66	6.1082	30.9524	9.24214
chr01	166726862	+	NM_019759	Dpt	5.89181	8	4.73037	9.01639	0.952098	6.875	4	8.726	5.71429	14.7874
chr01	16678536	+	NM_016923	Ly96	49.2769	5	29.3283	4.91803	10.7706	5.9375	40	6.1082	27.619	11.0906
chr01	16678536	+	NM_001159711	Ly96	49.2769	5	29.3283	4.91803	10.7706	5.9375	40	6.1082	27.619	11.0906
chr01	166865641	-	NM_008510	Xcl1	2.14247	12	4.73037	6.55738	0.178518	10.9375	2	16.5794	4.7619	6.4695
chr01	167090904	-	NM_032005	Tbx19	4.28495	10	5.67644	22.1311	0.357037	28.75	5	20.9424	2.38095	9.24214
chr01	167124564	-	NM_145512	Sft2d2	47.6701	14	38.789	15.5738	27.1348	21.25	72	19.1972	36.1905	2.77264
chr01	167167089	-	NM_145513	Tiprl	83.5565	7	59.6026	3.27869	61.1128	5.625	89	6.1082	52.381	5.54529
chr01	167225896	+	NM_001081126	Gpr161	9.64114	8	6.62252	4.09836	0.0595061	1.875	10	8.726	14.7619	45.2865
chr01	167390594	-	NM_028759	Dcaf6	79.8072	5	56.7644	9.01639	57.7209	16.25	101	3.4904	61.4286	9.24214
chr01	167391338	+	NM_027430	Brp44	84.6277	6	57.7105	7.37705	54.9836	15	89	4.363	64.2857	8.31793
chr01	167415313	+	NM_173029	Adcy10	4.28495	7	1.89215	6.55738	0	3.75	2	6.1082	3.33333	12.0148
chr01	167564672	-	NM_001083897	Mpzl1	68.5592	13	46.3576	5.7377	32.7284	6.875	56	6.1082	37.1429	9.24214
chr01	167564672	-	NM_001001880	Mpzl1	68.5592	13	46.3576	5.7377	32.7284	6.875	56	6.1082	37.1429	9.24214
chr01	167638225	-	NM_178593	Rcsd1	41.2426	77	23.6518	108.197	32.0738	77.5	22	47.993	26.6667	10.1664
chr01	167638225	-	NM_001038846	Rcsd1	41.2426	77	23.6518	108.197	32.0738	77.5	22	47.993	26.6667	10.1664
chr01	167693910	+	NM_011804	Creg1	51.955	26	28.3822	23.7705	21.7197	11.875	50	13.9616	45.7143	6.4695
chr01	167718819	+	NM_001113393	Cd247	3.74933	7	7.56859	8.19672	0.178518	4.375	2	11.3438	3.80952	16.6359
chr01	167718819	+	NM_031162	Cd247	3.74933	7	7.56859	8.19672	0.178518	4.375	2	11.3438	3.80952	16.6359
chr01	167718819	+	NM_001113392	Cd247	3.74933	7	7.56859	8.19672	0.178518	4.375	2	11.3438	3.80952	16.6359
chr01	167718819	+	NM_001113394	Cd247	3.74933	7	7.56859	8.19672	0.178518	4.375	2	11.3438	3.80952	16.6359
chr01	167718819	+	NM_001113391	Cd247	3.74933	7	7.56859	8.19672	0.178518	4.375	2	11.3438	3.80952	16.6359
chr01	167865031	-	NM_198934	Pou2f1	62.1318	2	36.8969	3.27869	4.93901	4.6875	42	3.4904	27.1429	10.1664
chr01	167865031	-	NM_198933	Pou2f1	62.1318	2	36.8969	3.27869	4.93901	4.6875	42	3.4904	27.1429	10.1664
chr01	167932765	-	NM_011137	Pou2f1	70.166	4	48.2498	8.19672	101.279	5.625	92	1.7452	53.8095	5.54529
chr01	167932765	-	NM_198932	Pou2f1	70.166	4	48.2498	8.19672	101.279	5.625	92	1.7452	53.8095	5.54529
chr01	168058029	-	NM_001160049	Dusp27	6.42742	9	4.73037	4.09836	0.357037	6.25	1	4.363	2.85714	11.0906
chr01	168058029	-	NM_001033344	Dusp27	6.42742	9	4.73037	4.09836	0.357037	6.25	1	4.363	2.85714	11.0906
chr01	168060590	+	NM_021610	Gpa33	11.248	7	10.4068	7.37705	0.773579	6.25	1	5.2356	6.19048	13.8632
chr01	168168875	-	NM_175296	Mael	4.28495	9	3.7843	5.7377	0.29753	4.0625	2	6.1082	2.38095	5.54529
chr01	168184269	+	NM_001164528	Ildr2	69.0948	8	45.4115	17.2131	44.0345	13.4375	39	19.1972	32.381	12.0148
chr01	168309297	+	NM_030245	Tada1	56.24	5	40.6812	7.37705	34.2755	7.1875	74	5.2356	40	7.39372
chr01	168339959	-	NM_175170	Pogk	49.8125	10	27.4361	11.4754	32.9664	6.5625	66	7.8534	42.381	4.62107
chr01	168339959	-	NM_001142948	Pogk	49.8125	10	27.4361	11.4754	32.9664	6.5625	66	7.8534	42.381	4.62107
chr01	168427719	-	NM_001164306	Gm4846	2.14247	11	4.73037	13.1148	0.238024	9.6875	4	19.1972	0.952381	8.31793
chr01	168577824	-	NM_001164312	Gm4847	2.67809	9	3.7843	8.19672	0	13.125	4	12.2164	0.952381	12.0148
chr01	168611976	-	NM_172844	Fmo9	4.82057	9	4.73037	5.7377	0.238024	6.875	4	13.9616	3.33333	13.8632
chr01	168931547	+	NM_175461	Fam78b	61.5961	47	38.789	74.5902	97.828	44.6875	115	6.1082	56.6667	5.54529
chr01	168931547	+	NM_001160261	Fam78b	61.5961	47	38.789	74.5902	97.828	44.6875	115	6.1082	56.6667	5.54529
chr01	168931547	+	NM_001160262	Fam78b	61.5961	47	38.789	74.5902	97.828	44.6875	115	6.1082	56.6667	5.54529
chr01	169215258	-	NM_030724	Uck2	69.0948	10	45.4115	9.83607	83.011	6.5625	89	8.726	49.5238	7.39372
chr01	169238800	+	NM_001039483	Tmco1	53.5619	12	33.1126	8.19672	38.7385	2.8125	32	5.2356	37.619	13.8632
chr01	169280121	+	NM_019993	Aldh9a1	32.1371	10	17.9754	9.83607	26.1827	4.375	58	12.2164	35.7143	3.69686
chr01	169323928	-	NM_025569	Mgst3	63.203	40	44.4655	36.8852	46.8313	30	74	16.5794	47.619	4.62107
chr01	169396911	-	NM_001013382	Lrrc52	2.14247	9	11.3529	13.1148	1.54716	11.875	8	35.7766	8.57143	11.0906
chr01	169528492	+	NM_009107	Rxrg	51.4194	37	32.1665	26.2295	39.512	35.9375	29	35.7766	32.381	11.0906
chr01	169548395	+	NM_001159731	Rxrg	11.248	13	8.51466	8.19672	2.67777	15.9375	6	13.089	13.3333	12.939
chr01	169619688	+	NM_033652	Lmx1a	33.2084	566	17.9754	645.902	17.3163	465.312	7	197.208	7.61905	9.24214
chr01	170362389	-	NM_008783	Pbx1	81.414	9	59.6026	4.91803	40.1071	6.5625	113	4.363	42.8571	8.31793
chr01	170362389	-	NM_183355	Pbx1	81.414	9	59.6026	4.91803	40.1071	6.5625	113	4.363	42.8571	8.31793
chr01	17087879	-	NM_020604	Jph1	52.4906	34	36.8969	38.5246	71.5858	23.75	82	19.1972	29.5238	9.24214
chr01	17135453	+	NM_010267	Gdap1	27.8522	9	22.7058	5.7377	16.4832	8.75	49	20.0698	32.381	12.0148
chr01	171461595	-	NM_023284	Nuf2	63.7386	9	38.789	9.83607	14.1625	10	66	6.9808	23.8095	8.31793
chr01	171585631	+	NM_009063	Rgs5	5.89181	13	7.56859	11.4754	2.85629	10.3125	1	16.5794	6.66667	8.31793
chr01	171677773	-	NM_009062	Rgs4	39.6358	47	22.7058	58.1967	6.7837	63.4375	19	37.5218	26.1905	13.8632
chr01	171859069	+	NM_001033185	1700084C01Rik	10.1768	12	14.1911	19.6721	1.19012	21.25	10	19.1972	8.57143	9.24214
chr01	171899336	-	NM_010476	Hsd17b7	64.8099	5	48.2498	12.2951	20.9461	8.4375	54	6.1082	30.9524	7.39372
chr01	172019075	-	NM_022563	Ddr2	3.21371	7	1.89215	9.83607	0.119012	21.25	3	18.3246	2.38095	9.24214
chr01	172105077	-	NM_133806	Uap1	69.6304	6	40.6812	8.19672	44.4511	6.875	139	2.6178	35.2381	8.31793
chr01	172145524	-	NM_010633	Uhmk1	51.4194	21	42.5733	27.0492	17.7328	27.8125	96	13.9616	32.8571	4.62107
chr01	172163001	+	NM_001033499	Sh2d1b2	2.14247	22	3.7843	22.1311	0.119012	19.375	1	35.7766	4.7619	11.0906
chr01	172207454	+	NM_012009	Sh2d1b1	3.21371	15	4.73037	19.6721	0.178518	17.5	1	28.7958	3.33333	10.1664
chr01	172238991	+	NM_001039593	1700015E13Rik	1.60686	10	1.89215	10.6557	0.29753	6.5625	2	10.4712	2.85714	9.24214
chr01	172487241	-	NM_027528	Nos1ap	5.35619	10	8.51466	9.83607	0.357037	7.1875	7	5.2356	6.19048	17.5601
chr01	172519980	-	NM_001109985	Nos1ap	65.8811	17	37.843	18.0328	34.3945	28.4375	39	29.6684	32.8571	6.4695
chr01	172574662	+	NM_177068	Olfml2b	34.8152	13	19.8675	22.9508	42.3088	25	23	27.9232	21.4286	12.0148
chr01	172797902	-	NM_001081304	Atf6	107.124	13	52.9801	7.37705	53.0199	8.4375	137	5.2356	51.9048	9.24214
chr01	172815671	-	NM_023173	Dusp12	39.1002	29	35.9508	31.9672	19.2205	23.125	35	13.089	30.4762	12.939
chr01	172843072	-	NM_001029984	Fcrlb	3.21371	43	5.67644	52.459	1.48765	56.875	3	49.7382	4.28571	9.24214
chr01	172857714	-	NM_001160215	Fcrla	3.21371	22	5.67644	24.5902	0	22.1875	2	38.3944	3.33333	7.39372
chr01	172857714	-	NM_145141	Fcrla	3.21371	22	5.67644	24.5902	0	22.1875	2	38.3944	3.33333	7.39372
chr01	172906202	-	NM_010187	Fcgr2b	3.74933	21	3.7843	19.6721	0.29753	21.5625	6	33.1588	0.952381	7.39372
chr01	172906202	-	NM_001077189	Fcgr2b	3.74933	21	3.7843	19.6721	0.29753	21.5625	6	33.1588	0.952381	7.39372
chr01	172949056	+	NM_144559	Fcgr4	3.21371	22	8.51466	26.2295	0.595061	37.1875	7	29.6684	4.28571	15.7116
chr01	172989534	-	NM_010188	Fcgr3	3.74933	85	3.7843	82.7869	0.595061	64.6875	3	46.2478	2.38095	12.0148
chr01	173051791	+	NM_001081275	1700009P17Rik	4.28495	28	10.4068	27.0492	0.714073	11.5625	8	16.5794	7.14286	10.1664
chr01	173080734	-	NM_025321	Sdhc	55.7043	21	33.1126	31.9672	29.4555	16.25	79	11.3438	39.0476	5.54529
chr01	173080843	+	NM_008623	Mpz	55.1687	20	33.1126	32.7869	29.4555	17.1875	78	12.2164	38.5714	5.54529
chr01	173126399	-	NM_025557	Pcp4l1	35.3508	193	31.2204	210.656	20.8866	181.875	63	64.5724	33.8095	5.54529
chr01	173144100	+	NM_009803	Nr1i3	1.60686	38	4.73037	44.2623	0.238024	32.5	10	21.815	4.7619	11.0906
chr01	173152645	-	NM_001037170	Tomm40l	41.2426	17	40.6812	9.01639	45.1056	4.375	57	3.4904	42.381	13.8632
chr01	173155184	+	NM_013474	Apoa2	12.8548	17	17.9754	16.3934	11.7227	8.75	19	9.5986	9.52381	10.1664
chr01	173164480	-	NM_010185	Fcer1g	4.28495	6	6.62252	12.2951	11.6037	9.375	83	10.4712	3.33333	7.39372
chr01	173177243	-	NM_153064	Ndufs2	66.9523	10	66.2252	3.27869	30.5861	5.3125	82	1.7452	52.8571	10.1664
chr01	173180552	+	NM_172845	Adamts4	84.6277	8	46.3576	7.37705	38.3219	5.625	39	5.2356	40	12.939
chr01	173200458	+	NM_020579	B4galt3	65.8811	15	34.0587	13.1148	46.5338	10	66	11.3438	50	6.4695
chr01	173211317	-	NM_008911	Ppox	74.451	11	46.3576	7.37705	47.4859	5	99	6.1082	54.7619	10.1664
chr01	173218092	-	NM_013919	Usp21	32.1371	11	38.789	9.01639	34.8706	5.625	55	9.5986	36.6667	8.31793
chr01	173225113	-	NM_025388	Ufc1	62.6674	36	48.2498	36.0656	21.3032	37.5	77	27.0506	37.1429	10.1664
chr01	173259275	+	NM_011615	Dedd	84.0921	12	57.7105	6.55738	31.8953	7.8125	102	6.9808	67.619	8.31793
chr01	173259275	+	NM_001128609	Dedd	84.0921	12	57.7105	6.55738	31.8953	7.8125	102	6.9808	67.619	8.31793
chr01	173275757	-	NM_012049	Nit1	74.9866	8	44.4655	12.2951	41.5353	7.8125	94	7.8534	57.619	9.24214
chr01	173275829	+	NM_011070	Pfdn2	74.9866	8	44.4655	12.2951	41.5353	8.125	95	7.8534	57.619	9.24214
chr01	173290929	-	NM_001033039	Klhdc9	36.4221	14	41.6272	8.19672	19.042	6.5625	15	13.9616	36.6667	7.39372
chr01	173300303	+	NM_027893	Pvrl4	5.89181	34	1.89215	24.5902	2.85629	32.1875	5	28.7958	6.19048	14.7874
chr01	173300303	+	NM_001122680	Pvrl4	5.89181	34	1.89215	24.5902	2.85629	32.1875	5	28.7958	6.19048	14.7874
chr01	173319090	+	NM_001005508	Arhgap30	3.21371	15	5.67644	13.1148	1.66617	18.75	3	17.452	6.19048	5.54529
chr01	173341811	+	NM_009480	Usf1	46.0632	23	27.4361	21.3115	22.9694	28.125	77	16.5794	33.8095	9.24214
chr01	173349163	+	NM_001164525	Tstd1	1.60686	7	5.67644	14.7541	1.54716	4.0625	9	6.9808	10.9524	11.0906
chr01	173367691	+	NM_172647	F11r	28.3878	139	17.9754	173.77	8.33085	159.062	13	90.7504	17.619	10.1664
chr01	173433608	+	NM_019484	Refbp2	52.4906	8	38.789	7.37705	53.4365	29.0625	75	26.178	34.7619	7.39372
chr01	173465424	-	NM_010584	Itln1	4.28495	16	6.62252	9.01639	0	13.125	2	24.4328	5.71429	8.31793
chr01	173489323	+	NM_018729	Cd244	3.74933	16	3.7843	14.7541	0.29753	14.375	2	23.5602	10.9524	9.24214
chr01	173537491	-	NM_008534	Ly9	2.14247	17	1.89215	19.6721	0	31.25	2	36.6492	1.42857	6.4695
chr01	173583168	-	NM_144539	Slamf7	3.21371	12	4.73037	12.2951	0.357037	14.375	4	22.6876	0.47619	12.0148
chr01	173612185	+	NM_007649	Cd48	1.60686	16	5.67644	9.83607	0.178518	12.8125	6	17.452	3.80952	11.0906
chr01	173697262	+	NM_013730	Slamf1	3.21371	17	5.67644	13.1148	0.0595061	18.125	10	15.7068	4.28571	14.7874
chr01	173770709	+	NM_013489	Cd84	1.07124	10	7.56859	13.1148	0.178518	13.125	1	20.0698	1.90476	11.0906
chr01	173847667	+	NM_030710	Slamf6	2.14247	21	5.67644	8.19672	0.892591	18.75	1	14.8342	1.90476	15.7116
chr01	173957399	-	NM_033509	Vangl2	96.4114	9	54.8723	9.83607	60.9938	8.4375	60	6.9808	53.8095	12.939
chr01	173987727	-	NM_010916	Nhlh1	27.8522	74	14.1911	87.7049	11.7822	53.125	13	27.0506	10	6.4695
chr01	174012659	+	NM_009938	Copa	84.6277	4	56.7644	3.27869	36.5963	6.5625	111	5.2356	48.0952	6.4695
chr01	174012880	-	NM_021607	Ncstn	87.8415	3	54.8723	3.27869	36.5963	6.5625	111	6.1082	48.0952	6.4695
chr01	174056885	+	NM_023041	Pex19	53.0262	7	48.2498	4.09836	22.4933	3.75	103	4.363	49.5238	5.54529
chr01	174056885	+	NM_001159525	Pex19	53.0262	7	48.2498	4.09836	22.4933	3.75	103	4.363	49.5238	5.54529
chr01	174078145	+	NM_153555	Dcaf8	76.0578	11	45.4115	4.91803	42.9039	6.875	106	10.4712	54.7619	6.4695
chr01	174136912	-	NM_011063	Pea15a	104.446	6	70.0095	2.45902	67.3609	4.0625	129	2.6178	64.2857	7.39372
chr01	174150026	-	NM_009813	Casq1	9.10552	6	10.4068	7.37705	4.81999	11.25	17	6.9808	23.8095	4.62107
chr01	174188555	-	NM_013734	Atp1a4	4.28495	9	6.62252	8.19672	0.119012	8.4375	7	14.8342	4.28571	8.31793
chr01	174228195	-	NM_178405	Atp1a2	23.0316	27	12.299	26.2295	2.79679	15.3125	12	17.452	16.1905	10.1664
chr01	174242537	+	NM_080419	Igsf8	87.8415	4	59.6026	5.7377	65.5757	4.6875	90	4.363	82.381	4.62107
chr01	174259394	-	NM_008429	Kcnj9	24.1028	67	22.7058	60.6557	9.93752	36.5625	39	26.178	52.8571	7.39372
chr01	174271340	+	NM_001039484	Kcnj10	47.1344	33	30.2744	36.8852	36.8938	17.1875	34	17.452	28.0952	8.31793
chr01	174306661	+	NM_026234	Pigm	64.2742	11	42.5733	7.37705	45.4627	3.4375	73	8.726	46.1905	7.39372
chr01	174405490	+	NM_029612	Slamf9	5.35619	12	9.46074	22.9508	0.238024	13.75	7	20.0698	7.14286	4.62107
chr01	174412343	+	NM_001145800	Igsf9	102.839	12	83.2545	19.6721	70.6337	14.375	118	19.1972	57.619	7.39372
chr01	174412447	+	NM_033608	Igsf9	104.446	11	85.1466	19.6721	71.7048	14.375	122	19.1972	59.5238	7.39372
chr01	174430376	+	NM_178598	Tagln2	65.3455	43	34.0587	57.377	38.56	55	24	73.2984	30.4762	8.31793
chr01	174451260	+	NM_027972	Ccdc19	31.6015	13	12.299	21.3115	5.47456	23.4375	12	43.63	12.8571	13.8632
chr01	174486068	+	NM_177723	Vsig8	6.96304	18	6.62252	24.5902	2.38024	20.9375	4	34.904	6.66667	8.31793
chr01	174520699	-	NM_029084	Slamf8	2.67809	15	7.56859	14.7541	0.714073	34.0625	0	35.7766	3.33333	12.939
chr01	174532682	-	NM_001164725	Fcrl6	0.535619	16	2.83822	21.3115	0.595061	15.625	3	25.3054	2.85714	13.8632
chr01	174563105	-	NM_026725	Dusp23	30.5303	7	34.0587	6.55738	29.753	8.4375	43	8.726	21.4286	10.1664
chr01	174628186	+	NM_007768	Crp	1.60686	8	5.67644	11.4754	0	10.625	4	32.2862	5.71429	8.31793
chr01	174825185	-	NM_011318	Apcs	3.21371	5	4.73037	4.91803	0	6.5625	3	10.4712	2.38095	7.39372
chr01	174886898	+	NM_008763	Olfr16	1.07124	6	2.83822	7.37705	0	7.1875	4	9.5986	1.42857	13.8632
chr01	175061346	-	NM_146764	Olfr1408	2.14247	5	2.83822	8.19672	0	3.75	3	10.4712	1.90476	7.39372
chr01	175114635	-	NM_146763	Olfr1406	1.07124	7	4.73037	10.6557	0	7.5	0	13.089	1.42857	8.31793
chr01	175133488	+	NM_001001809	Olfr218	2.67809	4	2.83822	3.27869	0	6.875	5	6.9808	0.952381	10.1664
chr01	175145737	+	NM_146881	Olfr1404	1.07124	5	2.83822	8.19672	0.119012	11.25	8	22.6876	3.33333	24.0296
chr01	175157360	-	NM_010184	Fcer1a	2.14247	12	6.62252	4.91803	0.119012	11.25	3	8.726	1.90476	13.8632
chr01	175200277	+	NM_146651	Olfr418-ps1	2.14247	3	0.946074	6.55738	0.952098	3.125	3	11.3438	1.90476	12.939
chr01	175263634	-	NM_010045	Darc	9.10552	8	10.4068	9.01639	1.24963	7.8125	4	6.1082	16.1905	10.1664
chr01	175297826	-	NM_053199	Cadm3	84.0921	15	48.2498	10.6557	86.2838	11.25	90	10.4712	67.1429	5.54529
chr01	175350734	+	NM_001013779	Aim2	2.14247	3	2.83822	5.7377	0.892591	4.375	7	5.2356	2.85714	11.0906
chr01	175466088	-	NM_001024721	BC094916	2.14247	4	2.83822	9.01639	0	2.8125	4	14.8342	3.33333	12.0148
chr01	175529405	-	NM_001177350	E030037K03Rik	2.14247	6	3.7843	4.09836	0	3.4375	2	11.3438	1.42857	12.0148
chr01	175529405	-	NM_001177349	E030037K03Rik	2.14247	6	3.7843	4.09836	0	3.4375	2	11.3438	1.42857	12.0148
chr01	175560989	+	NM_175026	Pyhin1	0.535619	4	1.89215	6.55738	0	0.625	0	9.5986	1.42857	7.39372
chr01	175603810	+	NM_001162938	E430029J22Rik	2.67809	7	4.73037	9.83607	0	1.25	2	13.089	0.952381	6.4695
chr01	175697050	-	NM_008329	Ifi204	2.67809	8	0.946074	6.55738	0	0	0	5.2356	2.38095	12.939
chr01	175810318	-	NM_001170853	Mndal	3.74933	8	3.7843	3.27869	0.0595061	0.9375	4	6.1082	3.80952	16.6359
chr01	175843053	-	NM_001033450	Mnda	2.67809	6	2.83822	4.91803	0.416543	0	4	5.2356	1.42857	9.24214
chr01	175872591	-	NM_008328	Ifi203	2.67809	8	7.56859	8.19672	0.119012	1.25	2	10.4712	4.28571	11.0906
chr01	175872623	-	NM_001045481	Ifi203	2.67809	8	7.56859	8.19672	0.119012	1.25	2	10.4712	4.28571	11.0906
chr01	175912975	-	NM_008327	Ifi202b	4.82057	4	1.89215	5.7377	0.178518	3.4375	0	4.363	3.80952	16.6359
chr01	175912975	-	NM_011940	Ifi202b	4.82057	4	1.89215	5.7377	0.178518	3.4375	0	4.363	3.80952	16.6359
chr01	17591981	+	NM_053191	Pi15	1.07124	4	4.73037	5.7377	0.357037	6.5625	3	6.1082	4.7619	11.0906
chr01	175961886	-	NM_172648	Ifi205	3.21371	7	2.83822	8.19672	0.535555	6.25	2	7.8534	0.47619	10.1664
chr01	175972063	+	NM_146717	Olfr433	3.21371	5	3.7843	8.19672	0	7.1875	5	11.3438	3.33333	14.7874
chr01	175980505	+	NM_146716	Olfr432	3.74933	6	6.62252	5.7377	0.654567	5.3125	3	10.4712	3.80952	16.6359
chr01	175999430	+	NM_146718	Olfr430	2.67809	6	4.73037	3.27869	0.238024	5.625	1	8.726	1.42857	6.4695
chr01	176019168	+	NM_146722	Olfr429	1.60686	6	1.89215	4.91803	0.238024	5.3125	4	7.8534	4.28571	11.0906
chr01	176029590	+	NM_207158	Olfr427	0.535619	6	0.946074	4.91803	0	5	1	11.3438	1.90476	12.939
chr01	176048145	-	NM_001005520	Olfr231	2.14247	4	2.83822	4.91803	0.654567	5	2	14.8342	1.42857	12.939
chr01	176066876	+	NM_146721	Olfr424	0.535619	8	2.83822	11.4754	0	9.6875	2	11.3438	1.42857	14.7874
chr01	176081611	+	NM_146720	Olfr421	11.7836	4	7.56859	7.37705	0	1.875	10	8.726	20	49.9076
chr01	176088852	+	NM_146305	Olfr420	2.14247	13	4.73037	3.27869	0.29753	8.4375	2	6.1082	2.38095	10.1664
chr01	176102906	+	NM_011465	Spna1	1.07124	3	0.946074	7.37705	1.07111	3.75	3	6.9808	2.38095	7.39372
chr01	176181107	-	NM_146715	Olfr419	2.14247	5	5.67644	9.83607	0.773579	7.1875	7	7.8534	6.66667	11.0906
chr01	176260648	+	NM_025470	1810030J14Rik	3.74933	6	9.46074	8.19672	0	4.0625	6	11.3438	1.42857	7.39372
chr01	176299049	+	NM_207137	Olfr417	1.07124	4	4.73037	3.27869	0	5.625	6	3.4904	1.42857	15.7116
chr01	176321176	+	NM_146714	Olfr248	2.67809	10	1.89215	4.09836	0.178518	8.75	3	10.4712	1.90476	8.31793
chr01	176360560	+	NM_146761	Olfr414	0.535619	8	1.89215	6.55738	0.357037	5.625	10	9.5986	2.38095	8.31793
chr01	176378755	+	NM_207694	Olfr220	2.14247	8	3.7843	8.19672	0.178518	6.875	4	12.2164	2.85714	10.1664
chr01	176431955	+	NM_019445	Fmn2	73.3798	7	68.1173	7.37705	99.6132	12.5	84	20.0698	51.4286	13.8632
chr01	176851950	-	NM_011825	Grem2	23.0316	21	15.1372	21.3115	6.90271	31.25	21	14.8342	21.9048	6.4695
chr01	17717497	+	NM_031402	Crispld1	26.2453	8	19.8675	3.27869	11.8417	8.4375	12	12.2164	22.381	19.4085
chr01	177422676	-	NM_011880	Rgs7	33.2084	35	29.3283	30.3279	49.033	46.5625	53	29.6684	46.1905	7.39372
chr01	177555766	-	NM_010209	Fh1	44.992	5	40.6812	7.37705	18.3279	6.25	68	3.4904	52.381	7.39372
chr01	177562323	+	NM_133809	Kmo	2.67809	10	3.7843	12.2951	0.833085	8.4375	4	14.8342	3.80952	6.4695
chr01	177618484	-	NM_021350	Chml	11.7836	8	10.4068	4.91803	0.952098	1.875	12	9.5986	17.619	11.0906
chr01	177622721	-	NM_010098	Opn3	67.4879	9	42.5733	7.37705	40.2261	13.4375	64	10.4712	34.2857	5.54529
chr01	177628723	+	NM_029453	Wdr64	3.21371	15	2.83822	13.9344	0.654567	15	2	22.6876	5.71429	12.939
chr01	177810908	+	NM_012012	Exo1	40.707	7	24.5979	0.819672	26.4207	5.3125	39	3.4904	21.4286	11.0906
chr01	177909247	-	NM_001039518	B020018G12Rik	4.82057	9	5.67644	5.7377	0	3.75	4	9.5986	1.42857	6.4695
chr01	178205443	-	NM_176916	Pld5	45.5276	70	26.4901	61.4754	27.9679	143.438	30	82.897	20.4762	10.1664
chr01	178737255	-	NM_001099637	Cep170	14.9973	4	13.245	2.45902	1.0116	6.875	8	1.7452	18.5714	12.939
chr01	178744942	+	NM_029756	Sdccag8	94.2689	3	52.9801	5.7377	37.1913	2.1875	118	6.9808	60.4762	4.62107
chr01	179178898	-	NM_011785	Akt3	6.42742	6	3.7843	1.63934	0.357037	2.8125	5	2.6178	8.09524	4.62107
chr01	179374791	+	NM_001012330	Zfp238	129.62	5	79.4702	6.55738	51.4133	11.5625	132	24.4328	52.8571	7.39372
chr01	179375951	+	NM_013915	Zfp238	145.153	5	97.4456	9.01639	44.7486	13.125	129	30.541	57.619	4.62107
chr01	179659944	+	NM_027077	1700016C15Rik	6.96304	10	6.62252	5.7377	0.773579	9.375	3	25.3054	5.71429	12.939
chr01	179726640	-	NM_007422	Adss	55.1687	11	52.9801	6.55738	41.6543	4.6875	81	12.2164	42.381	7.39372
chr01	179921565	+	NM_001034899	Gm16432	1.60686	6	3.7843	5.7377	0	0.9375	1	7.8534	3.80952	6.4695
chr01	180117547	+	NM_024282	Pppde1	47.1344	14	35.0047	7.37705	9.34246	3.75	71	6.1082	42.381	10.1664
chr01	180249283	+	NM_025511	Fam36a	105.517	8	91.7692	2.45902	45.8197	4.375	166	5.2356	75.7143	7.39372
chr01	180267915	-	NM_016805	Hnrnpu	73.9154	8	55.8184	3.27869	37.4293	4.375	113	6.1082	49.0476	6.4695
chr01	180336011	+	NM_026626	Efcab2	41.2426	8	19.8675	4.09836	60.5177	6.25	67	10.4712	22.381	6.4695
chr01	180459255	+	NM_001161665	Kif26b	102.303	138	64.333	187.705	137.221	227.5	70	106.457	72.381	11.0906
chr01	18127132	-	NM_030033	Crisp4	4.28495	3	3.7843	6.55738	0	2.1875	0	10.4712	3.33333	6.4695
chr01	181448134	-	NM_027188	Smyd3	56.24	9	51.088	8.19672	49.0925	9.0625	68	7.8534	57.1429	7.39372
chr01	181476398	-	NM_008249	Tfb2m	83.5565	5	58.6566	9.01639	33.0854	6.25	131	6.1082	68.5714	8.31793
chr01	181476659	+	NM_146105	Cnst	84.6277	5	58.6566	7.37705	33.0854	6.25	131	6.1082	69.5238	9.24214
chr01	181598361	+	NM_178653	Sccpdh	73.3798	8	35.9508	7.37705	61.6483	8.75	77	7.8534	44.7619	12.939
chr01	181734146	-	NM_026375	Ahctf1	56.24	12	52.9801	4.91803	33.3234	4.0625	91	7.8534	37.619	5.54529
chr01	181891219	+	NM_001033285	Cdc42bpa	87.3058	8	60.5487	7.37705	37.1913	3.75	102	2.6178	64.2857	12.939
chr01	182123616	-	NM_001163290	Cabc1	32.6727	56	33.1126	72.1311	39.6906	52.8125	52	23.5602	42.381	11.0906
chr01	182126151	-	NM_023341	Cabc1	41.7783	31	39.7351	49.1803	51.1752	35	67	17.452	48.0952	9.24214
chr01	182176046	-	NM_011183	Psen2	3.21371	6	7.56859	6.55738	0.476049	2.5	2	3.4904	5.71429	9.24214
chr01	182186431	-	NM_001128605	Psen2	62.1318	17	41.6272	15.5738	46.9503	12.1875	77	10.4712	53.3333	6.4695
chr01	182260606	+	NM_001081175	Itpkb	76.0578	24	45.4115	45.082	140.851	44.0625	75	49.7382	68.5714	11.0906
chr01	18227524	-	NM_001039123	Defb18	1.07124	7	2.83822	5.7377	0	6.25	3	10.4712	1.90476	8.31793
chr01	182413635	-	NM_001081227	6330403A02Rik	30.5303	87	25.544	110.656	19.8155	119.062	23	83.7696	25.7143	9.24214
chr01	182499105	+	NM_007415	Parp1	76.0578	10	44.4655	3.27869	54.2696	7.1875	83	6.1082	58.0952	6.4695
chr01	18255161	-	NM_001040027	Gm15386	2.14247	10	4.73037	5.7377	0.0595061	1.875	7	5.2356	1.90476	7.39372
chr01	18255219	-	NM_183124	Defb41	2.14247	10	5.67644	5.7377	0.0595061	1.875	6	5.2356	1.90476	7.39372
chr01	182571464	+	NM_175186	Lin9	56.24	6	36.8969	8.19672	36.8938	4.375	66	5.2356	30.9524	6.4695
chr01	182571464	+	NM_001103182	Lin9	56.24	6	36.8969	8.19672	36.8938	4.375	66	5.2356	30.9524	6.4695
chr01	182627165	-	NM_013729	Mixl1	19.8179	289	12.299	350.82	15.2336	230	5	117.801	9.04762	5.54529
chr01	182656173	+	NM_133225	Acbd3	91.5908	8	44.4655	4.09836	37.0128	10.3125	95	3.4904	52.381	7.39372
chr01	182743734	-	NM_008210	H3f3a	78.2003	8	48.2498	6.55738	48.1999	3.75	141	2.6178	59.0476	4.62107
chr01	182781281	+	NM_145943	BC031781	106.052	4	59.6026	7.37705	37.0128	7.1875	99	6.9808	47.619	12.0148
chr01	182823249	+	NM_177099	Lefty2	10.7124	195	8.51466	204.098	1.60666	132.188	0	99.4764	6.66667	8.31793
chr01	182834404	+	NM_133705	Pycr2	62.1318	18	35.0047	8.19672	37.0128	7.1875	63	6.9808	58.5714	4.62107
chr01	182865169	+	NM_010094	Lefty1	11.248	222	12.299	268.852	2.85629	131.562	6	79.4066	5.71429	8.31793
chr01	182872648	+	NM_144794	Tmem63a	39.6358	128	42.5733	168.033	49.3306	83.75	33	81.1518	32.8571	12.939
chr01	182947626	-	NM_010145	Ephx1	35.3508	34	32.1665	33.6066	21.9578	25.3125	50	27.9232	43.3333	7.39372
chr01	182981367	+	NM_001033819	9130409I23Rik	1.60686	17	6.62252	9.83607	0.416543	12.1875	2	13.089	2.38095	8.31793
chr01	183074288	-	NM_026171	Nvl	80.3428	10	67.1712	5.7377	34.573	3.4375	80	3.4904	55.7143	9.24214
chr01	183081061	+	NM_030131	Cnih4	48.7413	8	24.5979	2.45902	15.5906	3.125	41	4.363	34.7619	12.0148
chr01	183142109	-	NM_145514	Wdr26	77.6647	6	43.5194	1.63934	54.5671	1.5625	89	6.9808	60.9524	11.0906
chr01	183282758	+	NM_028408	Cnih3	35.3508	105	21.7597	154.098	45.2841	125.625	29	92.4956	30	6.4695
chr01	183282758	+	NM_001160212	Cnih3	35.3508	105	21.7597	154.098	45.2841	125.625	29	92.4956	30	6.4695
chr01	183282758	+	NM_001160211	Cnih3	35.3508	105	21.7597	154.098	45.2841	125.625	29	92.4956	30	6.4695
chr01	183441582	-	NM_207280	Ccdc121	2.14247	12	8.51466	6.55738	0	7.8125	4	7.8534	6.19048	12.939
chr01	183772532	-	NM_133815	Lbr	95.3401	18	61.4948	16.3934	37.4888	14.0625	85	13.9616	49.5238	5.54529
chr01	183950111	-	NM_010135	Enah	71.7729	6	52.9801	18.0328	42.8444	8.4375	66	13.089	41.4286	9.24214
chr01	183950111	-	NM_001083121	Enah	71.7729	6	52.9801	18.0328	42.8444	8.4375	66	13.089	41.4286	9.24214
chr01	183950111	-	NM_008680	Enah	71.7729	6	52.9801	18.0328	42.8444	8.4375	66	13.089	41.4286	9.24214
chr01	183950111	-	NM_001083120	Enah	71.7729	6	52.9801	18.0328	42.8444	8.4375	66	13.089	41.4286	9.24214
chr01	184054867	+	NM_012058	Srp9	44.4563	10	34.0587	13.1148	16.9592	9.375	80	10.4712	34.2857	5.54529
chr01	184212890	-	NM_007853	Degs1	62.1318	32	34.0587	38.5246	55.6382	83.125	83	37.5218	57.1429	7.39372
chr01	184271737	-	NM_175127	Fbxo28	49.2769	11	46.3576	18.0328	17.9113	15.9375	60	12.2164	41.9048	7.39372
chr01	184339297	+	NM_173378	Trp53bp2	81.9497	8	40.6812	7.37705	37.3698	6.25	92	2.6178	50.4762	8.31793
chr01	184447614	-	NM_009794	Capn2	48.7413	27	32.1665	30.3279	45.1651	30.3125	57	36.6492	33.3333	8.31793
chr01	184495137	+	NM_001145806	Capn8	2.14247	14	3.7843	13.1148	0.238024	16.25	3	24.4328	7.14286	9.24214
chr01	184495137	+	NM_130890	Capn8	2.14247	14	3.7843	13.1148	0.238024	16.25	3	24.4328	7.14286	9.24214
chr01	184679311	-	NM_001033547	4922505E12Rik	2.67809	8	1.89215	4.91803	0.952098	9.6875	2	20.0698	4.7619	7.39372
chr01	184695036	+	NM_144796	Susd4	46.0632	38	23.6518	45.082	56.8878	68.4375	74	36.6492	62.381	9.24214
chr01	184884918	+	NM_016928	Tlr5	17.6754	34	19.8675	39.3443	15.1741	44.6875	12	59.3368	17.1429	3.69686
chr01	185857877	-	NM_028516	1700056E22Rik	77.1291	8	47.3037	9.83607	67.5394	8.125	109	12.2164	66.6667	9.24214
chr01	185858339	+	NM_022019	Dusp10	80.3428	9	45.4115	9.01639	68.4915	8.125	115	12.2164	74.2857	10.1664
chr01	186556372	-	NM_008250	Hlx	40.1714	486	40.6812	669.672	47.6049	514.688	12	274.869	13.8095	2.77264
chr01	186635192	-	NM_001081361	Mosc1	14.4617	81	15.1372	85.2459	10.4136	55.3125	20	30.541	14.7619	12.0148
chr01	186669726	-	NM_133684	Mosc2	62.6674	30	47.3037	35.2459	58.911	17.1875	79	15.7068	50.4762	14.7874
chr01	186706915	-	NM_178692	C130074G19Rik	18.211	295	5.67644	314.754	17.4948	218.75	18	107.33	14.7619	11.0906
chr01	186823428	-	NM_145515	Mark1	48.2057	27	34.0587	26.2295	49.9256	32.1875	60	27.0506	55.7143	10.1664
chr01	187028046	+	NM_001163754	Rab3gap2	78.7359	4	53.9262	9.01639	32.8474	11.5625	109	6.1082	55.7143	7.39372
chr01	187153280	-	NM_198653	Iars2	51.4194	5	34.0587	5.7377	33.1449	5.3125	71	2.6178	33.8095	4.62107
chr01	187156037	+	NM_011794	Bpnt1	69.0948	6	39.7351	2.45902	24.457	5	92	3.4904	46.1905	8.31793
chr01	187186973	+	NM_029735	Eprs	76.0578	6	62.4409	3.27869	30.8242	5.625	94	8.726	55.2381	21.2569
chr01	187278726	+	NM_001033286	Slc30a10	63.203	14	47.3037	17.2131	50.7587	10.625	35	24.4328	43.8095	10.1664
chr01	187941189	-	NM_146106	Lyplal1	40.1714	8	23.6518	13.1148	27.9084	6.5625	50	13.9616	36.1905	12.939
chr01	188529871	-	NM_009367	Tgfb2	88.9127	11	51.088	8.19672	84.4987	35.625	75	56.719	70.9524	6.4695
chr01	188573237	-	NM_026041	Rrp15	76.0578	8	57.7105	4.09836	33.0854	3.75	98	4.363	49.5238	15.7116
chr01	188791294	+	NM_033077	D1Pas1	2.67809	9	1.89215	9.01639	0	3.75	2	5.2356	3.80952	9.24214
chr01	189039325	-	NM_028848	Spata17	46.0632	3	32.1665	2.45902	18.6849	5.9375	35	8.726	24.7619	7.39372
chr01	189039325	-	NM_029067	Spata17	46.0632	3	32.1665	2.45902	18.6849	5.9375	35	8.726	24.7619	7.39372
chr01	189039389	+	NM_026367	Gpatch2	46.0632	3	32.1665	2.45902	18.6849	5.9375	35	8.726	25.2381	6.4695
chr01	189821737	+	NM_011935	Esrrg	78.2003	31	44.4655	38.5246	53.853	31.5625	115	33.1588	35.2381	9.24214
chr01	190086716	+	NM_021408	Ush2a	23.0316	9	14.1911	9.01639	20.2321	9.0625	105	13.089	19.5238	11.0906
chr01	190831719	-	NM_172650	Kctd3	56.7756	6	32.1665	7.37705	31.8358	4.0625	60	6.1082	44.7619	12.939
chr01	19093102	+	NM_153154	Tcfap2d	35.8864	333	16.0833	367.213	26.7777	279.375	6	162.304	8.57143	7.39372
chr01	191167232	-	NM_001159850	Kcnk2	48.2057	31	32.1665	34.4262	61.1723	60.9375	30	41.0122	30.9524	6.4695
chr01	191167583	-	NM_010607	Kcnk2	47.6701	31	32.1665	32.7869	60.9938	61.875	31	41.0122	30.4762	6.4695
chr01	191511965	-	NM_001081363	Cenpf	106.052	2	68.1173	1.63934	37.7864	5.3125	83	2.6178	30.9524	8.31793
chr01	191552146	+	NM_008976	Ptpn14	46.0632	59	34.0587	102.459	62.4219	145.938	29	99.4764	30.9524	2.77264
chr01	191746167	-	NM_026796	Smyd2	39.1002	32	33.1126	23.7705	40.2261	35.625	63	23.5602	51.9048	5.54529
chr01	19198994	+	NM_009334	Tcfap2b	64.2742	201	37.843	301.639	14.4005	351.25	20	157.941	11.4286	10.1664
chr01	191994559	-	NM_008937	Prox1	130.691	55	87.0388	118.852	124.13	110	82	108.202	65.7143	11.0906
chr01	19202134	+	NM_001025305	Tcfap2b	54.0975	297	41.6272	446.721	21.7792	401.875	18	220.768	10	8.31793
chr01	192735649	-	NM_178775	Rps6kc1	57.8468	16	40.6812	9.01639	41.5353	8.125	82	9.5986	54.2857	10.1664
chr01	192752423	+	NM_021421	Angel2	62.1318	7	53.9262	1.63934	34.8111	8.4375	79	6.9808	49.5238	8.31793
chr01	192802877	-	NM_144879	Vash2	68.5592	6	55.8184	19.6721	68.67	34.375	47	60.2094	42.381	11.0906
chr01	192850069	-	NM_001081259	Mfsd7b	73.9154	12	53.9262	18.8525	67.4204	15.625	98	3.4904	65.7143	4.62107
chr01	192860700	+	NM_029336	1700022P22Rik	8.5699	12	6.62252	8.19672	1.30913	12.8125	4	13.9616	3.80952	11.0906
chr01	192886811	-	NM_026895	Tatdn3	70.166	6	55.8184	6.55738	28.0869	7.5	84	9.5986	30.4762	13.8632
chr01	192886811	-	NM_001163422	Tatdn3	70.166	6	55.8184	6.55738	28.0869	7.5	84	9.5986	30.4762	13.8632
chr01	192886811	-	NM_001163421	Tatdn3	70.166	6	55.8184	6.55738	28.0869	7.5	84	9.5986	30.4762	13.8632
chr01	192886899	+	NM_198654	Nsl1	70.166	6	55.8184	6.55738	28.0869	7.5	84	9.5986	30.4762	12.939
chr01	192922292	+	NM_030060	Batf3	32.6727	68	25.544	81.9672	45.5817	83.4375	35	50.6108	24.2857	2.77264
chr01	192988696	-	NM_001109759	Fam71a	4.28495	17	2.83822	13.1148	1.54716	19.375	2	26.178	3.80952	8.31793
chr01	193007212	-	NM_007498	Atf3	96.947	330	64.333	483.607	135.793	253.75	113	86.3874	70.4762	4.62107
chr01	193141997	-	NM_025424	Nenf	35.8864	9	23.6518	13.9344	31.4787	7.1875	49	4.363	32.8571	7.39372
chr01	193149843	+	NM_025864	Tmem206	51.955	12	33.1126	5.7377	44.9271	15.3125	62	9.5986	52.381	14.7874
chr01	193220920	-	NM_144880	Ppp2r5a	61.5961	14	42.5733	19.6721	26.8373	7.1875	81	6.9808	47.619	6.4695
chr01	193399413	-	NM_029766	Dtl	103.374	7	83.2545	4.09836	36.7748	10	94	13.9616	54.2857	8.31793
chr01	193399612	+	NM_178632	Ints7	104.981	7	83.2545	4.09836	37.3698	10	95	13.089	58.5714	8.31793
chr01	193541902	+	NM_172266	Lpgat1	55.1687	11	37.843	11.4754	63.136	5	100	1.7452	47.1429	5.54529
chr01	193542273	+	NM_001134829	Lpgat1	57.8468	10	38.789	9.83607	63.4335	5	116	2.6178	52.8571	5.54529
chr01	193645351	+	NM_010892	Nek2	59.9893	5	31.2204	6.55738	38.0839	5	93	7.8534	29.0476	8.31793
chr01	193730659	+	NM_009579	Slc30a1	55.7043	18	40.6812	12.2951	94.7932	10.9375	95	6.1082	57.1429	8.31793
chr01	193801253	+	NM_001177900	Rd3	30.5303	3	20.8136	8.19672	40.1666	4.6875	132	7.8534	59.0476	5.54529
chr01	193801253	+	NM_023727	Rd3	30.5303	3	20.8136	8.19672	40.1666	4.6875	132	7.8534	59.0476	5.54529
chr01	193916445	-	NM_011633	Traf5	43.9207	47	38.789	50.8197	43.4395	25.625	89	11.3438	56.1905	11.0906
chr01	193961669	-	NM_144814	Rcor3	74.451	1	44.4655	7.37705	84.7962	2.5	95	5.2356	59.0476	9.24214
chr01	194014753	+	NM_010600	Kcnh1	32.6727	137	17.0293	119.672	20.5296	119.688	18	74.171	26.1905	8.31793
chr01	194014753	+	NM_001038607	Kcnh1	32.6727	137	17.0293	119.672	20.5296	119.688	18	74.171	26.1905	8.31793
chr01	194597413	-	NM_144881	Hhat	38.5645	19	18.9215	13.9344	36.1202	10.625	44	16.5794	33.3333	12.0148
chr01	194677941	-	NM_001177794	Sertad4	29.459	117	12.299	93.4426	7.02172	65.9375	13	40.1396	13.3333	7.39372
chr01	194681946	-	NM_198247	Sertad4	55.1687	91	31.2204	79.5082	56.1738	67.1875	43	41.8848	31.9048	11.0906
chr01	194861892	-	NM_181546	Syt14	50.8838	21	34.0587	38.5246	36.4177	24.6875	91	15.7068	55.2381	6.4695
chr01	194956445	-	NM_145415	AA408296	58.9181	10	37.843	5.7377	22.6718	9.375	54	7.8534	32.381	9.24214
chr01	194979305	+	NM_016851	Irf6	10.1768	252	11.3529	299.18	6.7837	185	11	119.546	16.6667	7.39372
chr01	194999662	+	NM_001160360	A130010J15Rik	61.0605	6	45.4115	8.19672	29.2175	5.3125	77	9.5986	47.619	8.31793
chr01	194999770	+	NM_181048	A130010J15Rik	61.0605	7	45.4115	8.19672	29.2175	4.6875	80	9.5986	48.0952	8.31793
chr01	194999770	+	NM_001160359	A130010J15Rik	61.0605	7	45.4115	8.19672	29.2175	4.6875	80	9.5986	48.0952	8.31793
chr01	195027740	-	NM_153137	Traf3ip3	4.82057	19	4.73037	13.1148	1.13062	17.1875	3	14.8342	3.80952	8.31793
chr01	195068554	-	NM_001044751	Hsd11b1	3.74933	10	0.946074	9.83607	1.07111	6.25	5	7.8534	7.14286	7.39372
chr01	195090239	-	NM_008288	Hsd11b1	3.74933	13	4.73037	14.7541	0.238024	12.5	2	20.9424	3.33333	12.939
chr01	195099382	-	NM_008059	G0s2	29.459	9	20.8136	12.2951	17.4353	9.0625	16	13.9616	18.5714	7.39372
chr01	195128187	+	NM_008484	Lamb3	4.28495	11	6.62252	13.1148	0.595061	15.9375	10	19.1972	9.04762	11.0906
chr01	195196476	-	NM_144817	Camk1g	37.4933	16	26.4901	7.37705	17.9708	16.5625	63	15.7068	23.3333	14.7874
chr01	196446022	+	NM_008882	Plxna2	87.8415	12	54.8723	9.01639	73.609	8.75	142	11.3438	60.9524	5.54529
chr01	196765014	+	NM_001111059	Cd34	12.3192	66	8.51466	75.4098	10.8896	95	12	48.8656	12.381	2.77264
chr01	196765014	+	NM_133654	Cd34	12.3192	66	8.51466	75.4098	10.8896	95	12	48.8656	12.381	2.77264
chr01	196918442	-	NM_010778	Cd46	26.7809	10	26.4901	9.83607	12.4963	8.125	22	14.8342	15.2381	11.0906
chr01	196957764	-	NM_013499	Cr1l	42.8495	8	29.3283	7.37705	13.2104	2.5	38	7.8534	40.9524	11.0906
chr01	197002909	-	NM_007758	Cr2	16.6042	16	8.51466	21.3115	10.7111	25.9375	6	20.9424	11.4286	2.77264
chr01	20608138	-	NM_153179	Pkhd1	3.21371	11	3.7843	9.83607	0.178518	6.25	1	7.8534	1.90476	11.0906
chr01	20720985	+	NM_010552	Il17a	2.14247	6	0.946074	6.55738	0.29753	6.25	2	11.3438	2.85714	5.54529
chr01	20774351	-	NM_145856	Il17f	1.60686	9	2.83822	8.19672	0.0595061	7.1875	3	9.5986	4.28571	8.31793
chr01	20810294	-	NM_008563	Mcm3	33.2084	3	29.3283	7.37705	11.9012	7.5	36	8.726	20.4762	8.31793
chr01	20880702	+	NM_028829	Paqr8	49.8125	23	46.3576	18.0328	57.3639	30.625	49	20.9424	48.0952	7.39372
chr01	20941706	+	NM_027974	Efhc1	32.1371	8	29.3283	7.37705	20.4106	10.625	36	14.8342	25.2381	6.4695
chr01	21069290	-	NM_133252	Tram2	40.1714	9	24.5979	11.4754	35.1086	11.875	44	10.4712	27.1429	7.39372
chr01	21069306	-	NM_177409	Tram2	40.1714	9	24.5979	11.4754	35.1086	11.875	44	10.4712	27.1429	7.39372
chr01	21208711	+	NM_029398	Tmem14a	38.0289	7	31.2204	9.83607	13.0913	9.6875	48	16.5794	31.4286	12.0148
chr01	21230669	+	NM_001077353	Gsta3	3.21371	10	3.7843	10.6557	0	15	0	29.6684	7.14286	12.939
chr01	21230669	+	NM_010356	Gsta3	3.21371	10	3.7843	10.6557	0	15	0	29.6684	7.14286	12.939
chr01	21339757	+	NM_183322	Khdc1a	1.07124	11	4.73037	3.27869	0.238024	1.5625	0	11.3438	1.42857	21.2569
chr01	21358411	+	NM_001033904	Khdc1c	3.21371	8	4.73037	4.09836	0.238024	0.625	8	9.5986	4.28571	8.31793
chr01	21373636	+	NM_001113187	Khdc1b	3.74933	13	1.89215	6.55738	0	6.25	5	8.726	1.90476	12.0148
chr01	21952023	-	NM_023872	Kcnq5	50.8838	61	37.843	80.3279	68.9676	90	60	54.1012	30.9524	12.0148
chr01	21952023	-	NM_001160139	Kcnq5	50.8838	61	37.843	80.3279	68.9676	90	60	54.1012	30.9524	12.0148
chr01	22812563	-	NM_053270	Rims1	50.8838	16	27.4361	17.2131	48.1404	25.3125	61	14.8342	67.1429	9.24214
chr01	22812563	-	NM_001012623	Rims1	50.8838	16	27.4361	17.2131	48.1404	25.3125	61	14.8342	67.1429	9.24214
chr01	22812563	-	NM_183018	Rims1	50.8838	16	27.4361	17.2131	48.1404	25.3125	61	14.8342	67.1429	9.24214
chr01	22812563	-	NM_001012625	Rims1	50.8838	16	27.4361	17.2131	48.1404	25.3125	61	14.8342	67.1429	9.24214
chr01	22812563	-	NM_001012624	Rims1	50.8838	16	27.4361	17.2131	48.1404	25.3125	61	14.8342	67.1429	9.24214
chr01	23109092	-	NM_025746	4933415F23Rik	2.14247	5	2.83822	5.7377	1.30913	3.75	4	4.363	2.38095	8.31793
chr01	23390014	-	NM_001081079	Ogfrl1	35.8864	12	30.2744	18.0328	56.1143	10	57	9.5986	40.9524	1.84843
chr01	23768764	+	NM_172124	B3gat2	59.4537	107	44.4655	100	84.1416	103.438	68	83.7696	48.5714	7.39372
chr01	23929128	-	NM_028534	Smap1	56.7756	9	35.0047	5.7377	29.8126	7.8125	84	7.8534	36.1905	6.4695
chr01	24012479	-	NM_026503	1110058L19Rik	40.707	8	27.4361	7.37705	14.46	6.875	58	5.2356	31.4286	10.1664
chr01	24107180	-	NM_026604	Fam135a	81.414	6	42.5733	8.19672	41.2972	9.6875	78	4.363	36.1905	12.0148
chr01	24184448	+	NM_007740	Col9a1	3.21371	7	4.73037	9.01639	0.29753	8.125	3	11.3438	6.19048	9.24214
chr01	24594276	-	NM_007733	Col19a1	44.992	180	34.0587	190.164	32.8474	193.125	27	102.967	29.0476	5.54529
chr01	24685382	+	NM_026719	Lmbrd1	44.992	5	32.1665	4.09836	20.1726	7.1875	74	3.4904	30.4762	8.31793
chr01	25886552	-	NM_175642	Bai3	117.3	4	74.7398	4.91803	70.6932	10.625	84	6.1082	62.381	8.31793
chr01	26744305	-	NM_001033764	4931408C20Rik	10.1768	19	10.4068	21.3115	1.19012	18.4375	4	27.0506	13.3333	36.0444
chr01	28837097	-	NM_001013750	Gm597	1.07124	16	2.83822	7.37705	0	2.1875	2	2.6178	2.38095	18.4843
chr01	30920101	-	NM_001081080	Phf3	3.74933	3	2.83822	5.7377	0.595061	4.6875	6	6.1082	10.4762	6.4695
chr01	31006600	-	NM_011200	Ptp4a1	78.2003	2	41.6272	4.09836	34.5135	5.625	84	5.2356	52.8571	3.69686
chr01	31233279	+	NM_153601	Lgsn	5.89181	9	7.56859	9.01639	0.773579	6.5625	0	6.9808	4.7619	14.7874
chr01	31279456	-	NM_027637	4931428L18Rik	2.14247	9	3.7843	7.37705	0	5.625	1	1.7452	2.85714	13.8632
chr01	31279683	+	NM_029062	4930521A18Rik	2.14247	9	3.7843	8.19672	0	5.9375	1	3.4904	3.33333	14.7874
chr01	32229650	+	NM_133235	Khdrbs2	59.4537	4	38.789	4.91803	26.0042	14.6875	46	12.2164	41.9048	13.8632
chr01	32604138	-	NM_001164286	Gm5415	3.74933	9	4.73037	3.27869	0	0	0	12.2164	3.80952	12.0148
chr01	33726603	-	NM_008922	Prim2	63.7386	4	44.4655	7.37705	45.9982	5	102	9.5986	49.5238	8.31793
chr01	33776740	+	NM_008999	Rab23	42.8495	6	23.6518	5.7377	24.8735	7.8125	53	10.4712	23.8095	2.77264
chr01	33777263	+	NM_001159729	Rab23	43.3851	6	23.6518	5.7377	24.8735	5.625	53	8.726	23.8095	3.69686
chr01	33814595	-	NM_145392	Bag2	41.2426	13	23.6518	9.01639	39.036	14.0625	56	6.9808	34.2857	11.0906
chr01	33871272	-	NM_133817	Zfp451	50.8838	7	39.7351	12.2951	34.335	6.5625	76	7.8534	43.3333	8.31793
chr01	33895759	-	NM_001161816	Gm15455	3.21371	11	1.89215	9.01639	0	0.3125	7	13.089	3.33333	8.31793
chr01	33964466	-	NM_177235	Bend6	39.1002	84	32.1665	122.951	44.5106	144.062	55	70.6806	65.7143	14.7874
chr01	34068669	+	NM_133833	Dst	46.5988	14	19.8675	9.83607	39.3335	16.875	49	16.5794	36.6667	8.31793
chr01	34068669	+	NM_134448	Dst	46.5988	14	19.8675	9.83607	39.3335	16.875	49	16.5794	36.6667	8.31793
chr01	34496517	-	NM_027159	Ccdc115	78.2003	1	52.9801	4.91803	31.6572	5.3125	75	5.2356	50.9524	8.31793
chr01	34496673	+	NM_178601	Imp4	76.5935	2	52.9801	4.91803	31.3597	5.3125	77	5.2356	50.9524	8.31793
chr01	34516590	+	NM_011206	Ptpn18	49.8125	118	34.0587	140.984	40.6427	84.375	69	58.4642	36.1905	4.62107
chr01	34555274	+	NM_009355	Prss39	2.14247	17	3.7843	15.5738	0.773579	12.1875	2	19.1972	4.28571	10.1664
chr01	34592492	+	NM_007685	Cfc1	7.49866	305	4.73037	307.377	1.9042	211.875	8	137.871	10.9524	14.7874
chr01	34617788	-	NM_009356	Prss40	2.14247	15	2.83822	13.1148	0.0595061	11.25	3	21.815	1.42857	10.1664
chr01	34636537	+	NM_213727	Fam123c	31.6015	139	18.9215	125.41	36.1797	156.25	36	87.26	20	13.8632
chr01	34858566	+	NM_183019	Arhgef4	34.2796	9	23.6518	13.9344	37.1318	10.9375	42	11.3438	39.5238	9.24214
chr01	34899895	-	NM_001160236	Fam168b	88.3771	8	80.4163	8.19672	22.2553	8.75	112	5.2356	64.7619	11.0906
chr01	34899895	-	NM_174997	Fam168b	88.3771	8	80.4163	8.19672	22.2553	8.75	112	5.2356	64.7619	11.0906
chr01	34899895	-	NM_001160235	Fam168b	88.3771	8	80.4163	8.19672	22.2553	8.75	112	5.2356	64.7619	11.0906
chr01	34906803	+	NM_145516	Plekhb2	43.3851	5	43.5194	5.7377	39.9286	6.5625	103	2.6178	70.4762	8.31793
chr01	36125244	+	NM_015818	Hs6st1	56.7756	10	35.0047	12.2951	62.8979	11.5625	104	9.5986	47.619	4.62107
chr01	36301147	-	NM_198899	Uggt1	64.2742	12	51.088	12.2951	19.1015	16.25	69	16.5794	34.2857	6.4695
chr01	36330270	-	NM_153408	Neurl3	2.14247	9	5.67644	21.3115	2.85629	13.125	7	14.8342	3.80952	4.62107
chr01	36364577	+	NM_145996	Arid5a	45.5276	19	35.9508	19.6721	53.3175	41.875	58	61.9546	36.1905	8.31793
chr01	36364577	+	NM_001172206	Arid5a	45.5276	19	35.9508	19.6721	53.3175	41.875	58	61.9546	36.1905	8.31793
chr01	36364577	+	NM_001172205	Arid5a	45.5276	19	35.9508	19.6721	53.3175	41.875	58	61.9546	36.1905	8.31793
chr01	36426026	-	NM_172652	4632411B12Rik	46.5988	14	26.4901	6.55738	35.7037	13.4375	75	8.726	48.0952	2.77264
chr01	36502084	-	NM_001013374	Lman2l	29.9946	7	23.6518	2.45902	27.5513	6.5625	62	6.9808	29.5238	11.0906
chr01	36528441	+	NM_033570	Cnnm4	87.8415	7	48.2498	9.83607	61.2318	13.125	118	6.9808	71.4286	11.0906
chr01	36568720	+	NM_053186	Cnnm3	64.8099	3	40.6812	2.45902	47.9024	4.6875	101	6.1082	53.3333	12.0148
chr01	36568720	+	NM_001039551	Cnnm3	64.8099	3	40.6812	2.45902	47.9024	4.6875	101	6.1082	53.3333	12.0148
chr01	36592574	-	NM_153502	Ankrd23	3.21371	5	8.51466	2.45902	3.98691	2.8125	5	5.2356	13.3333	6.4695
chr01	36604046	-	NM_026241	Ankrd39	38.5645	7	26.4901	5.7377	31.8358	2.1875	73	4.363	48.0952	8.31793
chr01	36615226	-	NM_001126047	Sema4c	77.1291	6	44.4655	3.27869	87.831	4.375	91	9.5986	48.0952	3.69686
chr01	3661579	-	NM_001011874	Xkr4	43.9207	30	40.6812	44.2623	73.5495	43.75	74	40.1396	61.4286	8.31793
chr01	36650177	-	NM_027957	Fam178b	13.3905	11	4.73037	13.1148	2.14222	6.25	4	13.9616	8.57143	10.1664
chr01	36740028	-	NM_201365	Fam178b	19.8179	8	17.0293	1.63934	6.54567	8.125	32	5.2356	16.6667	6.4695
chr01	36740028	-	NM_001126046	Fam178b	19.8179	8	17.0293	1.63934	6.54567	8.125	32	5.2356	16.6667	6.4695
chr01	36748331	+	NM_009942	Cox5b	49.8125	7	41.6272	7.37705	22.6123	3.4375	64	3.4904	46.1905	12.939
chr01	36766770	-	NM_146107	Actr1b	52.4906	5	24.5979	8.19672	32.0143	7.1875	81	2.6178	54.2857	4.62107
chr01	36818705	+	NM_009539	Zap70	2.67809	11	4.73037	4.91803	0.714073	4.6875	6	8.726	3.80952	9.24214
chr01	36996372	-	NM_018872	Tmem131	73.9154	13	55.8184	8.19672	38.0244	6.875	87	7.8534	48.5714	7.39372
chr01	37276105	+	NM_009918	Cnga3	23.5672	50	17.0293	68.8525	9.10443	100	24	109.948	20.9524	12.0148
chr01	37356737	+	NM_030266	Inpp4a	44.992	29	33.1126	22.1311	37.7864	14.375	58	9.5986	46.6667	6.4695
chr01	37426065	+	NM_172971	Inpp4a	2.67809	12	1.89215	7.37705	0.535555	2.8125	6	6.9808	4.7619	10.1664
chr01	37486895	-	NM_198006	6330578E17Rik	79.2716	7	52.0341	5.7377	54.2101	5.9375	99	5.2356	57.1429	6.4695
chr01	37487016	+	NM_026123	Unc50	79.2716	7	52.9801	5.7377	54.2101	5.9375	99	6.1082	57.1429	6.4695
chr01	37593104	-	NM_173870	Mgat4a	8.03428	6	13.245	10.6557	0.476049	31.5625	7	34.904	14.2857	15.7116
chr01	37776656	-	NM_028096	2010300C02Rik	33.744	42	25.544	52.459	37.9649	53.75	34	25.3054	20.9524	13.8632
chr01	37921924	-	NM_207228	Tsga10	51.4194	20	40.6812	26.2295	27.3728	25.9375	84	11.3438	37.1429	7.39372
chr01	37929050	+	NM_001037918	Lipt1	56.7756	23	35.0047	22.9508	22.4338	19.6875	56	16.5794	35.2381	2.77264
chr01	37947256	-	NM_026913	Mitd1	86.7702	6	60.5487	5.7377	26.2422	8.125	121	5.2356	61.4286	12.939
chr01	37947397	+	NM_027098	Mrpl30	86.2346	8	59.6026	5.7377	26.2422	8.125	121	5.2356	61.4286	12.939
chr01	37973338	-	NM_001033427	Lyg2	2.67809	35	3.7843	37.7049	0.773579	48.75	5	38.3944	2.85714	17.5601
chr01	38014604	-	NM_027111	Lyg1	3.21371	29	7.56859	27.0492	0	34.375	1	20.0698	7.14286	10.1664
chr01	38054053	-	NM_172054	Txndc9	98.0182	6	71.9016	4.09836	65.0402	5.625	147	5.2356	60	8.31793
chr01	38054854	+	NM_198303	Eif5b	100.696	6	73.7938	3.27869	66.2303	5.625	151	6.1082	66.6667	8.31793
chr01	38186507	-	NM_019570	Rev1	58.9181	2	40.6812	4.91803	34.7516	6.875	66	4.363	45.7143	4.62107
chr01	38721800	-	NM_010678	Aff3	4.28495	16	3.7843	4.09836	0	10.3125	0	13.089	2.85714	8.31793
chr01	38878060	-	NM_001029878	Lonrf2	6.42742	7	5.67644	4.09836	0	4.6875	2	5.2356	9.04762	15.7116
chr01	38955005	-	NM_145142	Chst10	48.7413	13	46.3576	6.55738	34.3945	9.6875	59	9.5986	36.6667	11.0906
chr01	38995993	+	NM_001011684	Nms	2.14247	48	3.7843	54.0984	0.654567	73.75	2	41.8848	3.33333	7.39372
chr01	39044658	+	NM_026850	Pdcl3	61.5961	8	38.789	4.91803	39.8691	8.75	96	6.9808	49.0476	13.8632
chr01	39251116	+	NM_008719	Npas2	58.9181	115	34.0587	129.508	75.6918	167.188	58	62.8272	56.6667	5.54529
chr01	39424695	+	NM_053257	Rpl31	72.8441	11	64.333	12.2951	30.7051	5.9375	94	9.5986	55.7143	9.24214
chr01	39535592	-	NM_018775	Tbc1d8	43.9207	22	48.2498	15.5738	48.557	12.5	94	9.5986	34.2857	6.4695
chr01	39592646	+	NM_028043	D1Bwg0212e	61.0605	24	35.9508	22.1311	41.4162	13.4375	76	16.5794	47.1429	7.39372
chr01	39634192	-	NM_001033135	Rnf149	59.4537	10	39.7351	8.19672	39.036	8.75	53	10.4712	44.2857	9.24214
chr01	39708027	-	NM_170597	Creg2	46.0632	105	30.2744	123.77	43.2014	85	33	63.6998	39.0476	19.4085
chr01	39777834	-	NM_001145660	Rfx8	20.3535	12	18.9215	18.8525	23.3859	10	19	10.4712	18.5714	9.24214
chr01	39862177	-	NM_001177348	Gm3646	2.67809	10	2.83822	7.37705	1.0116	12.8125	1	9.5986	6.19048	8.31793
chr01	39957757	+	NM_008696	Map4k4	79.8072	10	65.2791	4.91803	70.4552	8.4375	93	9.5986	51.9048	6.4695
chr01	40141612	+	NM_010555	Il1r2	30.5303	36	28.3822	26.2295	15.2336	20	33	20.9424	38.5714	4.62107
chr01	40281924	+	NM_008362	Il1r1	3.21371	10	1.89215	14.7541	0.952098	11.875	6	12.2164	4.28571	12.939
chr01	40323430	+	NM_001123382	Il1r1	18.7467	18	21.7597	21.3115	13.2104	27.5	22	35.7766	27.619	10.1664
chr01	40381471	+	NM_133193	Il1rl2	40.1714	150	22.7058	210.656	16.0071	178.75	15	105.585	14.2857	12.0148
chr01	40496493	+	NM_010743	Il1rl1	1.60686	12	2.83822	7.37705	0.178518	15.9375	1	15.7068	5.71429	14.7874
chr01	40497472	+	NM_001025602	Il1rl1	1.07124	11	2.83822	9.83607	0.178518	13.125	0	13.089	4.28571	16.6359
chr01	40522396	+	NM_001161842	Il18r1	2.14247	13	1.89215	15.5738	0.595061	17.8125	2	21.815	3.33333	8.31793
chr01	40522465	+	NM_001161843	Il18r1	2.14247	13	1.89215	15.5738	0.595061	18.125	2	21.815	2.85714	8.31793
chr01	40522850	+	NM_008365	Il18r1	2.14247	12	0.946074	14.7541	0.595061	18.125	2	23.5602	2.85714	7.39372
chr01	40572206	+	NM_010553	Il18rap	7.49866	7	6.62252	9.83607	0.357037	14.0625	3	19.1972	4.7619	8.31793
chr01	40637071	+	NM_177084	Slc9a4	2.14247	19	3.7843	29.5082	0.595061	19.6875	0	19.1972	5.2381	12.939
chr01	40738556	+	NM_001033289	Slc9a2	45.5276	250	37.843	301.639	51.3538	236.875	48	117.801	29.5238	7.39372
chr01	40847502	-	NM_172499	Mfsd9	34.2796	8	31.2204	18.8525	16.7212	10.625	40	13.089	30.9524	9.24214
chr01	40862445	+	NM_001081198	Tmem182	6.42742	12	5.67644	13.9344	1.84469	21.875	3	13.9616	1.90476	2.77264
chr01	42753990	+	NM_008900	Pou3f3	59.4537	229	39.7351	436.885	57.8994	321.562	27	192.845	16.6667	5.54529
chr01	42908077	+	NM_023514	Mrps9	37.4933	8	35.0047	13.9344	24.219	16.875	57	11.3438	38.5714	11.0906
chr01	43009716	+	NM_053107	Gpr45	23.5672	5	13.245	13.9344	26.1827	23.125	24	21.815	23.3333	11.0906
chr01	43155467	-	NM_001013025	Tgfbrap1	74.451	4	52.0341	3.27869	25.6471	3.125	99	4.363	43.3333	6.4695
chr01	43155554	+	NM_133818	AI597479	74.451	4	52.0341	3.27869	25.6471	3.125	99	4.363	43.3333	7.39372
chr01	43220806	-	NM_010212	Fhl2	34.2796	31	18.9215	30.3279	48.1404	32.1875	25	29.6684	22.8571	14.7874
chr01	43502595	+	NM_010879	Nck2	83.0209	6	69.0634	9.01639	78.2505	16.5625	97	9.5986	54.2857	10.1664
chr01	4350473	-	NM_011283	Rp1	14.4617	10	7.56859	13.1148	4.16543	4.6875	70	11.3438	7.61905	8.31793
chr01	43787446	+	NM_024283	1500015O10Rik	4.28495	14	9.46074	8.19672	0.416543	8.4375	4	11.3438	9.52381	12.939
chr01	43884553	-	NM_026430	Uxs1	57.3112	6	64.333	6.55738	54.2101	10	71	5.2356	54.7619	11.0906
chr01	43990851	+	NM_009418	Tpp2	77.6647	0	52.9801	4.09836	41.1782	5.9375	81	8.726	46.6667	9.24214
chr01	44076851	-	NM_001013799	A530098C11Rik	4.28495	8	4.73037	14.7541	0.119012	13.125	8	21.815	8.09524	11.0906
chr01	44159233	-	NM_029368	1700029F09Rik	50.8838	7	42.5733	5.7377	46.2957	11.25	70	4.363	30	8.31793
chr01	44175618	-	NM_023645	Kdelc1	84.0921	8	78.5241	4.91803	64.4451	5.3125	124	3.4904	72.381	8.31793
chr01	44176812	+	NM_144558	Bivm	85.699	8	74.7398	4.91803	65.3377	5.3125	121	2.6178	78.5714	9.24214
chr01	44204588	+	NM_011729	Ercc5	61.5961	3	37.843	4.91803	36.9533	5.3125	72	3.4904	43.8095	9.24214
chr01	44275776	-	NM_207281	4832428D23Rik	1.07124	13	4.73037	9.01639	0.476049	10	2	12.2164	4.28571	14.7874
chr01	44608515	+	NM_028450	Gulp1	56.24	3	30.2744	4.09836	42.1303	10.3125	97	2.6178	36.6667	7.39372
chr01	4486494	-	NM_011441	Sox17	20.3535	536	9.46074	682.787	7.67629	490.312	16	241.71	5.71429	8.31793
chr01	45368382	+	NM_009930	Col3a1	7.49866	4	3.7843	4.09836	0.416543	3.125	6	6.9808	0.952381	9.24214
chr01	45560127	-	NM_007737	Col5a2	26.2453	4	16.0833	10.6557	3.15382	13.4375	7	16.5794	16.1905	7.39372
chr01	45852345	+	NM_028599	Wdr75	55.1687	3	36.8969	10.6557	26.3612	4.375	64	2.6178	41.9048	10.1664
chr01	45982439	-	NM_016917	Slc40a1	39.6358	54	30.2744	73.7705	33.6209	58.125	60	32.2862	35.2381	9.24214
chr01	46069108	-	NM_001177356	Gm3852	1.60686	5	2.83822	8.19672	0	2.5	1	10.4712	2.38095	6.4695
chr01	46123582	+	NM_001160386	Dnahc7b	34.8152	6	25.544	2.45902	11.2467	0.9375	49	4.363	21.9048	16.6359
chr01	46910354	-	NM_172653	Slc39a10	49.2769	3	46.3576	7.37705	43.9155	6.25	52	3.4904	50.4762	10.1664
chr01	4775807	-	NM_001177658	Mrpl15	61.0605	6	49.1958	4.91803	24.9926	2.5	79	6.1082	39.5238	9.24214
chr01	4775807	-	NM_025300	Mrpl15	61.0605	6	49.1958	4.91803	24.9926	2.5	79	6.1082	39.5238	9.24214
chr01	4797973	+	NM_008866	Lypla1	45.5276	5	26.4901	10.6557	23.8619	2.1875	78	6.1082	31.9048	7.39372
chr01	4847774	+	NM_001159750	Tcea1	58.3824	6	35.9508	9.83607	23.8619	3.4375	78	7.8534	39.5238	4.62107
chr01	4847774	+	NM_011541	Tcea1	58.3824	6	35.9508	9.83607	23.8619	3.4375	78	7.8534	39.5238	4.62107
chr01	4848408	+	NM_001159751	Tcea1	59.9893	6	37.843	9.01639	23.981	4.6875	86	7.8534	45.7143	5.54529
chr01	5009507	-	NM_021374	Rgs20	86.2346	231	32.1665	289.344	107.528	258.438	42	96.8586	60	8.31793
chr01	5060366	-	NM_001177795	Rgs20	1.60686	15	5.67644	11.4754	0.952098	15.3125	60	5.2356	7.61905	7.39372
chr01	5073253	+	NM_133826	Atp6v1h	24.6385	7	28.3822	2.45902	18.5064	0.625	46	8.726	22.381	8.31793
chr01	50984366	+	NM_019790	Tmeff2	113.016	39	62.4409	37.7049	82.4755	37.8125	96	31.4136	65.2381	10.1664
chr01	51345969	+	NM_138741	Sdpr	11.248	16	2.83822	1.63934	0.654567	3.75	5	6.1082	6.66667	10.1664
chr01	51535243	-	NM_028696	Obfc2a	67.4879	15	40.6812	11.4754	47.7834	9.6875	53	10.4712	31.9048	8.31793
chr01	51972818	-	NM_010863	Myo1b	39.1002	12	27.4361	9.01639	43.975	22.1875	45	36.6492	32.8571	11.0906
chr01	51972818	-	NM_001161817	Myo1b	39.1002	12	27.4361	9.01639	43.975	22.1875	45	36.6492	32.8571	11.0906
chr01	52065087	+	NM_011487	Stat4	15.5329	11	9.46074	20.4918	1.19012	20	2	23.5602	4.7619	12.0148
chr01	52176281	+	NM_009283	Stat1	53.5619	27	50.1419	20.4918	47.6049	18.125	78	13.9616	49.0476	8.31793
chr01	52290076	-	NM_001113383	Gls	47.6701	12	35.9508	11.4754	48.4975	9.375	89	6.9808	41.9048	7.39372
chr01	52290076	-	NM_001081081	Gls	47.6701	12	35.9508	11.4754	48.4975	9.375	89	6.9808	41.9048	7.39372
chr01	52557292	-	NM_008667	Nab1	37.4933	15	23.6518	18.0328	26.7777	22.5	56	9.5986	33.8095	4.62107
chr01	52687548	+	NM_001142647	Tmem194b	48.2057	5	28.3822	10.6557	18.0899	4.375	62	5.2356	30.4762	8.31793
chr01	52784162	-	NM_133829	Mfsd6	44.992	15	43.5194	11.4754	54.5671	16.875	55	4.363	38.5714	10.1664
chr01	52784162	-	NM_178081	Mfsd6	44.992	15	43.5194	11.4754	54.5671	16.875	55	4.363	38.5714	10.1664
chr01	52874532	-	NM_008384	Inpp1	42.8495	9	29.3283	7.37705	31.6572	5.9375	76	6.9808	40.4762	11.0906
chr01	52901889	+	NM_146108	Hibch	47.6701	8	37.843	9.01639	23.981	6.25	66	13.089	42.381	8.31793
chr01	53009684	-	NM_144953	1700019D03Rik	47.1344	12	33.1126	11.4754	34.097	9.375	43	17.452	44.7619	11.0906
chr01	53118506	+	NM_010834	Mstn	13.9261	5	11.3529	4.09836	2.02321	6.875	15	11.3438	14.7619	8.31793
chr01	53244461	-	NM_027070	1700019A02Rik	9.64114	6	1.89215	4.91803	0	3.125	3	5.2356	5.71429	12.0148
chr01	53353840	-	NM_153556	Pms1	68.5592	6	44.4655	4.09836	28.6819	4.6875	89	8.726	38.5714	7.39372
chr01	53353938	+	NM_145517	Ormdl1	68.5592	6	44.4655	4.09836	28.6819	4.6875	89	8.726	39.0476	7.39372
chr01	53370506	+	NM_028091	Osgepl1	46.0632	3	36.8969	0.819672	8.68789	5	52	4.363	29.0476	11.0906
chr01	53409543	-	NM_133728	Asnsd1	30.5303	4	16.0833	9.01639	13.0318	3.75	47	12.2164	23.3333	9.24214
chr01	53842059	-	NM_133810	Stk17b	40.1714	4	26.4901	7.37705	30.5266	7.1875	68	5.2356	22.381	3.69686
chr01	54251878	-	NM_172655	Hecw2	44.4563	94	31.2204	71.3115	31.7763	178.75	40	82.897	25.2381	12.939
chr01	54251878	-	NM_001001883	Hecw2	44.4563	94	31.2204	71.3115	31.7763	178.75	40	82.897	25.2381	12.939
chr01	54307526	+	NM_030025	Ccdc150	34.8152	5	13.245	7.37705	16.7807	8.4375	39	6.9808	22.8571	10.1664
chr01	54495815	-	NM_001033194	Gtf3c3	48.2057	10	19.8675	11.4754	20.4106	10.9375	53	15.7068	29.0476	7.39372
chr01	54983231	-	NM_001081433	Ankrd44	61.0605	23	37.843	29.5082	54.091	45.9375	66	29.6684	34.2857	9.24214
chr01	54983231	-	NM_177835	Ankrd44	61.0605	23	37.843	29.5082	54.091	45.9375	66	29.6684	34.2857	9.24214
chr01	55084322	-	NM_031179	Sf3b1	91.0552	12	52.0341	17.2131	22.5528	10.3125	100	11.3438	50.4762	7.39372
chr01	55109613	+	NM_001039710	Coq10b	40.707	35	40.6812	27.8689	53.258	26.25	52	16.5794	41.4286	2.77264
chr01	55109613	+	NM_026424	Coq10b	40.707	35	40.6812	27.8689	53.258	26.25	52	16.5794	41.4286	2.77264
chr01	55144776	-	NM_010477	Hspd1	92.1264	9	60.5487	1.63934	61.4103	3.75	109	4.363	71.9048	6.4695
chr01	55144991	+	NM_008303	Hspe1	91.0552	9	59.6026	2.45902	61.4103	3.75	103	4.363	70.9524	5.54529
chr01	55188088	+	NM_025283	Mobkl3	55.7043	9	35.9508	5.7377	32.2523	16.875	80	7.8534	50	5.54529
chr01	55283094	+	NM_001177363	Gm10561	32.6727	68	17.9754	75.4098	11.6632	40	14	32.2862	23.3333	8.31793
chr01	55283626	-	NM_028713	Rftn2	32.1371	66	18.9215	73.7705	11.5442	39.0625	14	34.0314	20.9524	8.31793
chr01	55294020	+	NM_175439	Mars2	91.5908	12	58.6566	25.4098	68.4915	13.125	147	13.9616	69.5238	6.4695
chr01	55419551	-	NM_001113367	Boll	12.3192	79	3.7843	71.3115	11.7227	52.1875	27	29.6684	8.09524	9.24214
chr01	55420313	-	NM_029267	Boll	14.4617	84	3.7843	79.5082	11.6632	69.375	25	37.5218	8.09524	9.24214
chr01	55462789	+	NM_001114663	Plcl1	64.2742	18	52.9801	21.3115	82.773	14.375	94	11.3438	53.8095	4.62107
chr01	5578573	+	NM_011011	Oprk1	27.3166	18	17.0293	21.3115	6.24814	15	15	20.0698	12.8571	17.5601
chr01	56694295	-	NM_027661	Hsfy2	0.535619	4	5.67644	5.7377	0	10	4	13.089	1.90476	13.8632
chr01	57028178	-	NM_139146	Satb2	70.7017	191	57.7105	282.787	137.816	281.562	82	169.284	39.5238	4.62107
chr01	57434463	+	NM_028546	1700066M21Rik	46.0632	6	35.0047	4.09836	22.2553	4.375	50	8.726	33.3333	8.31793
chr01	57463391	+	NM_001081181	9430016H08Rik	76.0578	4	59.6026	1.63934	33.5019	3.75	81	6.1082	62.381	6.4695
chr01	57463518	-	NM_001114102	1110034B05Rik	76.0578	5	58.6566	1.63934	33.5019	3.75	81	6.1082	63.8095	7.39372
chr01	57463518	-	NM_001037742	1110034B05Rik	76.0578	5	58.6566	1.63934	33.5019	3.75	81	6.1082	63.8095	7.39372
chr01	57831704	+	NM_144882	Spats2l	52.4906	31	42.5733	33.6066	51.1752	59.6875	45	36.6492	28.0952	9.24214
chr01	57902414	+	NM_001164566	Spats2l	3.21371	8	5.67644	5.7377	0.178518	4.0625	7	12.2164	2.85714	9.24214
chr01	58026928	-	NM_030211	Kctd18	34.2796	12	32.1665	4.91803	29.3365	16.875	52	11.3438	26.1905	4.62107
chr01	58026928	-	NM_001159865	Kctd18	34.2796	12	32.1665	4.91803	29.3365	16.875	52	11.3438	26.1905	4.62107
chr01	58026928	-	NM_001159864	Kctd18	34.2796	12	32.1665	4.91803	29.3365	16.875	52	11.3438	26.1905	4.62107
chr01	58042183	+	NM_001177867	Sgol2	2.67809	14	9.46074	9.01639	0	10	11	16.5794	0.952381	8.31793
chr01	58052817	+	NM_199007	Sgol2	57.3112	7	36.8969	13.9344	19.756	4.0625	37	2.6178	24.2857	9.24214
chr01	58086812	+	NM_009676	Aox1	2.67809	9	9.46074	3.27869	1.13062	15.9375	4	12.2164	11.9048	9.24214
chr01	58169979	+	NM_023617	Aox3	5.35619	6	7.56859	11.4754	2.08271	15.3125	6	13.089	9.04762	14.7874
chr01	58267240	+	NM_023631	Aox4	3.21371	12	6.62252	9.83607	0.178518	28.75	2	48.8656	2.38095	9.24214
chr01	58335169	+	NM_001008419	Aox3l1	4.82057	7	5.67644	10.6557	1.42815	6.5625	7	12.2164	5.2381	9.24214
chr01	58449979	+	NM_025824	Bzw1	59.4537	4	52.0341	4.09836	43.4395	3.4375	99	5.2356	60.9524	9.24214
chr01	58480932	-	NM_001042634	Clk1	67.4879	9	53.9262	2.45902	22.7313	4.375	85	7.8534	39.0476	10.1664
chr01	58502330	-	NM_027374	Ppil3	70.166	9	60.5487	7.37705	35.4061	8.125	104	2.6178	54.2857	12.0148
chr01	58502330	-	NM_027351	Ppil3	70.166	9	60.5487	7.37705	35.4061	8.125	104	2.6178	54.2857	12.0148
chr01	58504476	+	NM_022988	Nif3l1	61.5961	13	50.1419	8.19672	31.9548	8.4375	81	4.363	41.4286	10.1664
chr01	58558260	-	NM_001025378	Orc2l	18.7467	9	17.0293	2.45902	2.32074	5.3125	12	2.6178	14.2857	9.24214
chr01	58561763	-	NM_008765	Orc2l	65.3455	5	48.2498	2.45902	33.4424	5.3125	83	1.7452	43.8095	9.24214
chr01	58643177	-	NM_172513	Fam126b	71.7729	2	68.1173	4.91803	27.7893	5.9375	105	7.8534	58.5714	9.24214
chr01	58643442	+	NM_025597	Ndufb3	73.3798	1	67.1712	4.09836	27.3728	6.25	102	7.8534	59.5238	9.24214
chr01	58752833	-	NM_175370	Als2cr12	4.82057	16	1.89215	5.7377	0	1.875	3	14.8342	3.80952	12.939
chr01	58770129	+	NM_207653	Cflar	68.5592	7	62.4409	5.7377	55.9952	3.75	131	7.8534	67.1429	6.4695
chr01	58770129	+	NM_009805	Cflar	68.5592	7	62.4409	5.7377	55.9952	3.75	131	7.8534	67.1429	6.4695
chr01	58852217	+	NM_009812	Casp8	32.1371	26	23.6518	19.6721	9.52098	17.5	9	16.5794	11.9048	7.39372
chr01	58859345	+	NM_001080126	Casp8	2.67809	7	5.67644	5.7377	1.19012	1.875	3	5.2356	3.33333	9.24214
chr01	59030326	-	NM_172406	Trak2	83.5565	4	61.4948	10.6557	37.3103	4.375	110	4.363	60	2.77264
chr01	59030414	+	NM_172656	Stradb	80.3428	4	60.5487	10.6557	36.2987	4.375	107	4.363	59.0476	3.69686
chr01	5907479	-	NM_010342	Npbwr1	38.0289	169	17.9754	204.918	12.7343	138.125	18	88.1326	15.2381	12.0148
chr01	59151744	-	NM_175200	Als2cr11	3.74933	5	2.83822	4.91803	0.178518	3.4375	0	5.2356	4.7619	15.7116
chr01	59176650	-	NM_001037812	Als2cr4	50.3482	4	36.8969	4.91803	33.4424	6.25	128	6.9808	35.7143	4.62107
chr01	59176940	-	NM_001033449	Als2cr4	50.8838	4	35.0047	4.91803	33.0854	6.25	120	6.9808	35.7143	6.4695
chr01	59218480	-	NM_145143	Mpp4	10.7124	6	12.299	4.91803	15.1741	7.1875	164	6.1082	32.8571	13.8632
chr01	59220233	-	NM_001164682	Mpp4	12.3192	5	7.56859	8.19672	14.222	7.1875	109	6.9808	32.381	13.8632
chr01	59293937	-	NM_001159948	Als2	67.4879	6	41.6272	4.91803	29.8126	8.75	96	8.726	53.8095	4.62107
chr01	59294075	-	NM_028717	Als2	69.0948	7	41.6272	4.91803	29.8126	10.625	97	7.8534	53.8095	5.54529
chr01	59294075	-	NM_146109	Als2	69.0948	7	41.6272	4.91803	29.8126	10.625	97	7.8534	53.8095	5.54529
chr01	59313750	+	NM_001033373	Cdk15	10.1768	20	11.3529	28.6885	2.02321	19.0625	6	20.9424	7.61905	6.4695
chr01	59538990	+	NM_008057	Fzd7	93.7333	35	57.7105	75.4098	103.481	63.75	85	96.8586	42.8571	9.24214
chr01	59573107	+	NM_001013771	Gm973	29.9946	10	26.4901	10.6557	10.1755	7.5	16	24.4328	10.4762	12.939
chr01	59727678	-	NM_009460	Sumo1	83.0209	8	44.4655	2.45902	56.1143	8.4375	90	5.2356	45.2381	8.31793
chr01	59741849	+	NM_018868	Nop58	78.2003	24	63.3869	24.5902	24.219	28.125	108	19.1972	46.6667	13.8632
chr01	59821480	+	NM_007561	Bmpr2	109.802	6	62.4409	4.09836	81.7019	5	122	3.4904	66.1905	3.69686
chr01	59969849	+	NM_001037725	Fam117b	56.7756	5	42.5733	9.83607	52.3654	4.0625	65	3.4904	40.9524	4.62107
chr01	60099931	-	NM_027407	Ica1l	31.0659	63	31.2204	59.0164	28.0869	50.3125	50	20.0698	23.8095	3.69686
chr01	60154722	-	NM_021312	Wdr12	77.1291	6	62.4409	5.7377	31.7168	3.75	118	7.8534	41.4286	5.54529
chr01	60155124	+	NM_139150	Carf	79.8072	7	61.4948	6.55738	31.7168	3.75	120	5.2356	41.9048	6.4695
chr01	60237442	+	NM_173444	Nbeal1	68.5592	9	43.5194	14.7541	27.8489	10.3125	87	7.8534	37.1429	10.1664
chr01	60400215	+	NM_030013	Cyp20a1	53.0262	6	40.6812	4.09836	36.8938	5	74	6.1082	40	11.0906
chr01	60466641	+	NM_198127	Abi2	60.5249	4	36.8969	4.91803	32.1928	4.0625	94	4.363	43.8095	12.0148
chr01	60623609	-	NM_001045513	Raph1	72.3085	11	52.9801	19.6721	48.914	13.75	111	6.1082	56.1905	6.4695
chr01	60803231	+	NM_007642	Cd28	4.28495	10	4.73037	7.37705	0.238024	6.5625	2	13.089	2.38095	12.939
chr01	60965868	+	NM_009843	Ctla4	4.28495	14	2.83822	13.9344	0	12.8125	3	13.089	3.80952	11.0906
chr01	61034757	+	NM_017480	Icos	5.35619	10	7.56859	2.45902	1.13062	5.3125	3	9.5986	5.2381	12.0148
chr01	61685397	+	NM_001081050	Pard3b	52.4906	17	29.3283	17.2131	38.5004	20.625	36	27.0506	38.0952	8.31793
chr01	6204742	+	NM_009826	Rb1cc1	84.6277	5	50.1419	3.27869	26.5992	6.25	112	6.9808	60	8.31793
chr01	62749890	+	NM_001077403	Nrp2	78.7359	203	34.0587	236.066	56.7688	215.312	69	95.1134	47.1429	4.62107
chr01	62749890	+	NM_010939	Nrp2	78.7359	203	34.0587	236.066	56.7688	215.312	69	95.1134	47.1429	4.62107
chr01	62749890	+	NM_001077405	Nrp2	78.7359	203	34.0587	236.066	56.7688	215.312	69	95.1134	47.1429	4.62107
chr01	62749890	+	NM_001077407	Nrp2	78.7359	203	34.0587	236.066	56.7688	215.312	69	95.1134	47.1429	4.62107
chr01	62749890	+	NM_001077406	Nrp2	78.7359	203	34.0587	236.066	56.7688	215.312	69	95.1134	47.1429	4.62107
chr01	62749890	+	NM_001077404	Nrp2	78.7359	203	34.0587	236.066	56.7688	215.312	69	95.1134	47.1429	4.62107
chr01	63160841	-	NM_001081436	Ino80d	104.981	5	69.0634	5.7377	59.2681	5.9375	103	3.4904	63.3333	4.62107
chr01	63160841	-	NM_001114609	Ino80d	104.981	5	69.0634	5.7377	59.2681	5.9375	103	3.4904	63.3333	4.62107
chr01	63223396	-	NM_145518	Ndufs1	104.446	5	60.5487	5.7377	36.1202	3.4375	92	6.1082	73.3333	7.39372
chr01	63223396	-	NM_001160040	Ndufs1	104.446	5	60.5487	5.7377	36.1202	3.4375	92	6.1082	73.3333	7.39372
chr01	63223396	-	NM_001160039	Ndufs1	104.446	5	60.5487	5.7377	36.1202	3.4375	92	6.1082	73.3333	7.39372
chr01	63223396	-	NM_001160038	Ndufs1	104.446	5	60.5487	5.7377	36.1202	3.4375	92	6.1082	73.3333	7.39372
chr01	63223404	+	NM_018796	Eef1b2	104.446	5	60.5487	5.7377	36.1202	3.4375	92	6.1082	73.3333	7.39372
chr01	63260783	-	NM_146250	Gpr1	8.5699	26	9.46074	22.9508	1.48765	39.6875	3	36.6492	3.80952	5.54529
chr01	63319842	+	NM_028673	Zdbf2	28.3878	222	27.4361	322.131	22.1363	252.5	42	120.419	16.1905	8.31793
chr01	63492477	+	NM_011780	Adam23	23.0316	18	23.6518	14.7541	29.9316	25	44	22.6876	36.6667	12.0148
chr01	63492477	+	NM_001177600	Adam23	23.0316	18	23.6518	14.7541	29.9316	25	44	22.6876	36.6667	12.0148
chr01	63733501	-	NM_001081658	Dytn	0.535619	13	5.67644	10.6557	0.0595061	15.625	2	13.089	1.90476	13.8632
chr01	63776892	-	NM_029696	Mdh1b	56.7756	15	51.088	20.4918	17.9708	15.625	65	14.8342	34.2857	9.24214
chr01	63777198	+	NM_172422	Fastkd2	58.3824	14	52.9801	18.0328	17.9708	12.5	67	13.089	34.7619	10.1664
chr01	64167963	-	NM_033563	Klf7	105.517	11	70.9555	9.01639	75.8703	7.5	114	8.726	55.7143	12.0148
chr01	64579377	+	NM_001037726	Creb1	97.4826	15	57.7105	9.83607	47.0098	10.625	85	8.726	51.9048	2.77264
chr01	64579377	+	NM_133828	Creb1	97.4826	15	57.7105	9.83607	47.0098	10.625	85	8.726	51.9048	2.77264
chr01	64579377	+	NM_009952	Creb1	97.4826	15	57.7105	9.83607	47.0098	10.625	85	8.726	51.9048	2.77264
chr01	64663742	-	NM_025964	Fam119a	66.4167	10	49.1958	6.55738	50.0446	5.625	76	2.6178	55.7143	12.0148
chr01	64737918	+	NM_001097644	Ccnyl1	84.0921	10	56.7644	8.19672	38.3219	9.6875	105	6.1082	70	5.54529
chr01	64784324	-	NM_022721	Fzd5	98.0182	6	72.8477	9.83607	126.569	9.0625	157	20.9424	64.7619	3.69686
chr01	64784324	-	NM_001042659	Fzd5	98.0182	6	72.8477	9.83607	126.569	9.0625	157	20.9424	64.7619	3.69686
chr01	65003398	-	NM_001039493	Plekhm3	61.5961	5	30.2744	4.09836	16.9592	3.75	72	8.726	37.619	8.31793
chr01	65079322	-	NM_027582	4921521F21Rik	2.14247	13	11.3529	5.7377	0.29753	10.3125	1	7.8534	4.7619	8.31793
chr01	65097737	-	NM_007777	Cryge	9.10552	14	10.4068	17.2131	1.0116	15.625	8	22.6876	4.7619	11.0906
chr01	65110014	-	NM_007776	Crygd	18.7467	7	21.7597	9.01639	1.42815	12.8125	6	9.5986	7.14286	14.7874
chr01	65120079	-	NM_007775	Crygc	9.10552	10	10.4068	6.55738	1.30913	14.375	5	19.1972	5.71429	12.0148
chr01	65120095	-	NM_001082573	Crygc	9.10552	10	10.4068	6.55738	1.30913	14.375	5	19.1972	5.71429	11.0906
chr01	65128841	-	NM_144761	Crygb	6.96304	18	6.62252	15.5738	0.595061	17.8125	7	10.4712	5.71429	9.24214
chr01	65149937	-	NM_007774	Cryga	2.67809	8	3.7843	4.91803	0	4.0625	5	13.089	2.38095	10.1664
chr01	65169767	-	NM_175293	D630023F18Rik	10.1768	12	12.299	8.19672	2.14222	6.875	31	6.1082	18.0952	13.8632
chr01	65225716	-	NM_010497	Idh1	74.451	2	46.3576	2.45902	40.5832	7.1875	105	2.6178	57.619	9.24214
chr01	65233053	-	NM_001111320	Idh1	80.3428	16	52.0341	18.0328	27.0753	20.3125	85	9.5986	58.5714	29.5749
chr01	65233258	+	NM_011086	Pikfyve	80.8784	16	52.9801	19.6721	27.0753	20.625	86	10.4712	60	30.4991
chr01	65357830	+	NM_139270	Pth2r	51.955	34	27.4361	50	11.4252	44.375	20	39.267	15.7143	11.0906
chr01	65973095	+	NM_027010	Crygf	6.42742	9	1.89215	11.4754	0.416543	4.375	2	12.2164	4.28571	11.0906
chr01	66221902	+	NM_001039934	Mtap2	76.0578	3	51.088	4.91803	33.9185	5.9375	62	6.9808	45.2381	7.39372
chr01	66221902	+	NM_008632	Mtap2	76.0578	3	51.088	4.91803	33.9185	5.9375	62	6.9808	45.2381	7.39372
chr01	66515020	+	NM_175510	Unc80	35.3508	17	29.3283	18.0328	31.1812	13.4375	56	6.9808	45.2381	12.0148
chr01	66747466	+	NM_025683	Rpe	47.6701	4	22.7058	9.01639	24.338	5.625	61	2.6178	30.9524	6.4695
chr01	66864169	-	NM_177645	1110028C15Rik	77.1291	16	54.8723	22.1311	44.8676	6.5625	100	6.9808	39.5238	5.54529
chr01	66864169	-	NM_001122738	1110028C15Rik	77.1291	16	54.8723	22.1311	44.8676	6.5625	100	6.9808	39.5238	5.54529
chr01	66909841	-	NM_007381	Acadl	49.8125	18	29.3283	22.9508	33.2044	24.375	43	26.178	23.3333	7.39372
chr01	66981940	-	NM_001113387	Myl1	4.28495	5	7.56859	9.83607	0.178518	6.25	1	8.726	1.90476	11.0906
chr01	66991630	-	NM_021285	Myl1	5.89181	5	3.7843	6.55738	0.476049	6.875	7	5.2356	4.7619	7.39372
chr01	67085439	-	NM_021295	Lancl1	58.3824	8	54.8723	17.2131	36.8343	9.6875	68	6.9808	40.4762	12.0148
chr01	67169639	+	NM_001080809	Cps1	2.14247	6	1.89215	7.37705	0	2.8125	2	12.2164	0.952381	5.54529
chr01	6720131	+	NM_173868	St18	36.9577	8	17.0293	10.6557	3.15382	9.0625	12	8.726	18.5714	11.0906
chr01	69154633	-	NM_010154	Erbb4	104.981	35	63.3869	37.7049	150.788	54.375	87	52.356	50.4762	12.0148
chr01	69732534	-	NM_011770	Ikzf2	85.699	15	67.1712	9.01639	32.3118	8.75	107	11.3438	47.1429	8.31793
chr01	69873561	+	NM_029160	Spag16	17.6754	9	8.51466	7.37705	12.2583	5.625	12	6.1082	8.57143	8.31793
chr01	69998203	+	NM_025728	Spag16	2.67809	4	2.83822	3.27869	0.654567	3.75	11	6.9808	3.33333	12.0148
chr01	70772288	+	NM_177164	Vwc2l	9.10552	18	8.51466	21.3115	2.79679	24.375	15	17.452	24.7619	12.939
chr01	7079000	+	NM_183028	Pcmtd1	80.8784	2	57.7105	3.27869	29.9316	6.25	79	1.7452	51.9048	6.4695
chr01	71149546	-	NM_007525	Bard1	57.8468	7	37.843	10.6557	26.5992	6.875	46	6.9808	36.6667	11.0906
chr01	71461484	-	NM_175210	Abca12	1.07124	15	5.67644	13.9344	0.535555	12.1875	4	14.8342	3.80952	13.8632
chr01	71603729	+	NM_026195	Atic	52.4906	11	29.3283	10.6557	30.7051	10.3125	33	11.3438	32.381	11.0906
chr01	71699745	-	NM_010233	Fn1	65.8811	25	25.544	45.9016	39.512	100.312	34	103.839	28.0952	8.31793
chr01	72258881	-	NM_001005423	Mreg	56.24	24	27.4361	16.3934	39.393	14.0625	80	10.4712	44.2857	3.69686
chr01	72330888	-	NM_023523	Pecr	46.0632	12	31.2204	11.4754	23.3264	6.25	52	4.363	31.9048	7.39372
chr01	72330946	+	NM_175564	Tmem169	46.0632	12	31.2204	11.4754	25.1711	6.5625	52	4.363	32.381	8.31793
chr01	72353994	+	NM_009533	Xrcc5	59.9893	7	36.8969	9.01639	12.8533	7.1875	51	9.5986	34.2857	7.39372
chr01	72583138	-	NM_001045533	March4	41.2426	183	26.4901	140.984	57.2449	191.875	40	112.565	69.5238	11.0906
chr01	72629824	+	NM_018817	Smarcal1	61.0605	5	47.3037	4.09836	14.9955	11.5625	52	4.363	41.4286	12.0148
chr01	72747138	-	NM_176980	Ankar	1.07124	8	6.62252	11.4754	0	5.3125	7	11.3438	1.42857	15.7116
chr01	72757833	+	NM_009084	Rpl37a	68.5592	9	33.1126	7.37705	20.9461	9.6875	54	6.1082	50	5.54529
chr01	72871076	+	NM_008342	Igfbp2	75.5222	11	56.7644	9.01639	64.3856	26.875	62	38.3944	36.1905	8.31793
chr01	72921439	-	NM_010518	Igfbp5	76.5935	85	41.6272	97.541	66.2898	111.25	67	80.2792	50.4762	5.54529
chr01	73062473	-	NM_009407	Tnp1	0.535619	5	6.62252	5.7377	0.535555	8.4375	1	12.2164	2.38095	15.7116
chr01	74171021	-	NM_027884	Tns1	33.2084	31	17.0293	47.541	28.801	69.0625	34	60.2094	21.4286	5.54529
chr01	74172114	+	NM_001170641	Rufy4	29.459	32	16.0833	40.9836	27.6703	57.5	33	58.4642	19.0476	7.39372
chr01	74172114	+	NM_001034060	Rufy4	29.459	32	16.0833	40.9836	27.6703	57.5	33	58.4642	19.0476	7.39372
chr01	74200567	+	NM_009909	Cxcr2	2.14247	12	6.62252	11.4754	0	17.1875	3	11.3438	1.42857	13.8632
chr01	74241205	-	NM_178241	Cxcr1	1.07124	14	2.83822	14.7541	0.714073	13.125	4	17.452	2.85714	7.39372
chr01	74283123	+	NM_029711	Arpc2	65.3455	9	46.3576	8.19672	34.1565	8.75	87	7.8534	60.9524	11.0906
chr01	74325173	+	NM_174985	Gpbar1	5.89181	9	3.7843	4.91803	1.78518	5	10	8.726	7.61905	8.31793
chr01	74331240	-	NM_146110	Aamp	63.203	4	64.333	3.27869	50.4017	3.4375	123	3.4904	55.2381	8.31793
chr01	74331607	+	NM_001039509	Pnkd	63.203	5	63.3869	4.09836	50.3422	3.4375	123	3.4904	55.7143	10.1664
chr01	74331607	+	NM_025580	Pnkd	63.203	5	63.3869	4.09836	50.3422	3.4375	123	3.4904	55.7143	10.1664
chr01	74350910	-	NM_027154	Tmbim1	36.4221	58	28.3822	57.377	31.7763	32.8125	32	12.2164	30.4762	2.77264
chr01	74379183	+	NM_019999	Pnkd	40.707	9	32.1665	12.2951	20.4106	7.1875	70	6.1082	36.1905	14.7874
chr01	74408681	+	NM_001033345	Gm216	5.35619	9	8.51466	11.4754	1.60666	9.6875	3	7.8534	2.38095	5.54529
chr01	74421776	+	NM_013612	Slc11a1	8.5699	12	3.7843	11.4754	4.52246	12.5	4	13.9616	6.19048	9.24214
chr01	74438182	+	NM_153088	Ctdsp1	62.6674	65	24.5979	64.7541	68.0155	40	75	29.6684	54.2857	3.69686
chr01	74455957	+	NM_009509	Vil1	5.35619	13	4.73037	9.83607	0	12.1875	8	8.726	3.80952	11.0906
chr01	74552633	+	NM_021383	Rqcd1	107.659	5	73.7938	6.55738	57.7804	4.6875	114	6.1082	63.8095	6.4695
chr01	74589462	+	NM_001081456	Plcd4	20.8891	14	26.4901	18.8525	6.66468	19.6875	16	12.2164	31.9048	12.0148
chr01	74590860	-	NM_176972	Usp37	19.2823	14	24.5979	18.0328	6.60518	20.9375	13	12.2164	31.4286	14.7874
chr01	74590933	+	NM_148937	Plcd4	19.2823	14	24.5979	18.8525	6.01012	21.25	13	12.2164	31.4286	16.6359
chr01	74634602	-	NM_029888	Zfp142	64.8099	10	48.2498	7.37705	34.8111	5.9375	100	6.9808	64.7619	7.39372
chr01	74634934	+	NM_025784	Bcs1l	64.2742	10	48.2498	8.19672	35.1086	6.875	100	7.8534	62.8571	4.62107
chr01	74647971	-	NM_021313	Rnf25	62.6674	11	39.7351	11.4754	33.2044	7.8125	62	3.4904	32.8571	13.8632
chr01	74648028	+	NM_175031	Stk36	62.1318	11	39.7351	11.4754	33.2044	7.8125	62	3.4904	33.3333	13.8632
chr01	74708327	+	NM_001014974	Ttll4	59.4537	8	31.2204	13.9344	14.936	4.0625	57	8.726	23.8095	10.1664
chr01	74760147	+	NM_024264	Cyp27a1	38.0289	46	17.9754	54.0984	22.7908	59.375	15	43.63	27.619	14.7874
chr01	74795529	-	NM_153744	Prkag3	7.49866	89	8.51466	98.3607	5.05802	79.0625	8	52.356	20.9524	11.0906
chr01	74818465	+	NM_009526	Wnt6	43.3851	472	18.9215	536.885	45.7007	365.625	30	159.686	34.7619	7.39372
chr01	74838592	+	NM_009518	Wnt10a	20.3535	559	22.7058	670.492	14.6385	282.188	13	153.578	31.9048	7.39372
chr01	74901602	+	NM_009872	Cdk5r2	39.1002	225	31.2204	313.115	88.188	123.75	146	32.2862	47.619	8.31793
chr01	74931982	-	NM_153111	Fev	15.5329	675	9.46074	810.656	11.1276	547.188	16	294.066	16.6667	12.0148
chr01	74939709	-	NM_021541	Cryba2	18.211	463	12.299	548.361	11.3657	374.688	10	191.972	25.7143	9.24214
chr01	74982173	-	NM_001039495	Ccdc108	14.4617	184	10.4068	240.984	1.36864	203.75	4	106.457	10.4762	7.39372
chr01	74998225	-	NM_010544	Ihh	20.3535	675	20.8136	769.672	18.5064	492.5	18	209.424	29.5238	8.31793
chr01	75121800	-	NM_029342	Nhej1	41.7783	9	15.1372	16.3934	28.3844	9.6875	48	14.8342	29.5238	13.8632
chr01	75130464	-	NM_194333	Slc23a3	4.28495	25	11.3529	17.2131	1.60666	20.3125	12	13.9616	5.71429	12.0148
chr01	75138942	-	NM_026977	1810031K17Rik	110.873	10	93.6613	6.55738	85.1532	3.4375	133	6.9808	75.2381	9.24214
chr01	75139359	+	NM_170755	Fam134a	109.266	10	91.7692	6.55738	84.4392	3.125	134	7.8534	74.7619	11.0906
chr01	75165219	+	NM_001159906	Zfand2b	53.0262	11	35.0047	13.1148	20.0536	9.0625	72	8.726	32.381	12.939
chr01	75165219	+	NM_001159905	Zfand2b	53.0262	11	35.0047	13.1148	20.0536	9.0625	72	8.726	32.381	12.939
chr01	75165308	+	NM_026846	Zfand2b	53.0262	10	35.9508	13.1148	20.1726	9.0625	72	8.726	31.9048	12.939
chr01	75176857	-	NM_023732	Abcb6	49.8125	8	37.843	5.7377	54.8051	7.1875	74	4.363	41.9048	9.24214
chr01	75188497	-	NM_001003917	Atg9a	85.699	3	62.4409	9.01639	53.9125	6.25	98	3.4904	68.5714	4.62107
chr01	75188708	+	NM_026187	Ankzf1	85.1634	3	61.4948	7.37705	53.9125	6.25	99	3.4904	68.5714	5.54529
chr01	75207353	-	NM_029010	Glb1l	100.696	21	70.9555	25.4098	42.4874	10.625	91	9.5986	51.4286	11.0906
chr01	75207403	+	NM_011494	Stk16	100.696	21	70.0095	25.4098	42.3683	10.625	91	9.5986	51.4286	11.0906
chr01	75215828	-	NM_009447	Tuba4a	66.4167	318	40.6812	384.426	85.9268	167.5	103	47.1204	51.4286	7.39372
chr01	75232997	+	NM_020266	Dnajb2	48.2057	14	34.0587	16.3934	54.5671	17.1875	96	19.1972	54.2857	11.0906
chr01	75232997	+	NM_178055	Dnajb2	48.2057	14	34.0587	16.3934	54.5671	17.1875	96	19.1972	54.2857	11.0906
chr01	75232997	+	NM_001159883	Dnajb2	48.2057	14	34.0587	16.3934	54.5671	17.1875	96	19.1972	54.2857	11.0906
chr01	75232997	+	NM_001159884	Dnajb2	48.2057	14	34.0587	16.3934	54.5671	17.1875	96	19.1972	54.2857	11.0906
chr01	75233276	+	NM_001159885	Dnajb2	49.8125	12	35.0047	11.4754	54.9241	13.4375	98	18.3246	54.7619	11.0906
chr01	75260783	-	NM_008985	Ptprn	14.9973	277	21.7597	327.049	23.4454	305.938	18	124.782	31.4286	4.62107
chr01	75274955	-	NM_009049	Resp18	9.10552	164	5.67644	163.934	4.93901	169.688	8	105.585	10.9524	9.24214
chr01	75313592	-	NM_016878	Dnpep	41.7783	9	36.8969	13.1148	38.917	8.125	71	8.726	35.2381	6.4695
chr01	75314212	-	NM_001110831	Dnpep	41.7783	11	36.8969	14.7541	38.8575	9.375	76	12.2164	34.7619	8.31793
chr01	75356918	+	NM_010043	Des	17.1398	158	12.299	163.934	9.34246	136.875	10	99.4764	10.4762	4.62107
chr01	75371871	+	NM_007463	Speg	13.9261	71	11.3529	111.475	4.58197	106.562	11	84.6422	14.7619	8.31793
chr01	75378688	+	NM_001085371	Speg	49.2769	40	28.3822	50	30.6456	79.6875	22	81.1518	57.619	3.69686
chr01	75382184	+	NM_001085370	Speg	33.744	112	24.5979	150.82	13.5674	114.688	17	120.419	44.7619	6.4695
chr01	75396659	+	NM_001173477	Speg	36.9577	11	26.4901	13.9344	19.4585	12.5	24	29.6684	49.5238	7.39372
chr01	75432517	+	NM_133708	Gmppa	54.0975	12	35.0047	9.83607	18.1494	16.5625	35	28.7958	31.9048	6.4695
chr01	75447084	+	NM_183022	Accn4	70.7017	66	45.4115	76.2295	52.7819	80.3125	47	133.508	75.7143	5.54529
chr01	75476046	-	NM_001001565	Chpf	60.5249	73	36.8969	64.7541	71.8834	57.1875	111	15.7068	76.1905	5.54529
chr01	75476046	-	NM_001001566	Chpf	60.5249	73	36.8969	64.7541	71.8834	57.1875	111	15.7068	76.1905	5.54529
chr01	75476106	+	NM_177056	Tmem198	61.5961	73	36.8969	68.0328	71.8834	59.0625	111	16.5794	75.2381	5.54529
chr01	75503027	-	NM_178884	Obsl1	62.1318	23	38.789	21.3115	71.2288	23.75	73	28.7958	53.8095	12.0148
chr01	75503651	+	NM_010564	Inha	59.4537	18	38.789	23.7705	68.6105	27.1875	72	28.7958	50	9.24214
chr01	75518103	+	NM_027886	Stk11ip	53.0262	3	33.1126	6.55738	23.0289	7.5	83	9.5986	34.7619	11.0906
chr01	75542840	+	NM_009208	Slc4a3	27.8522	13	18.9215	13.1148	38.798	15.3125	34	16.5794	37.1429	5.54529
chr01	77511663	-	NM_007936	Epha4	122.121	49	76.632	49.1803	139.185	119.688	61	107.33	67.1429	5.54529
chr01	78193711	-	NM_008781	Pax3	34.2796	670	23.6518	885.246	11.9607	658.438	5	308.028	7.61905	8.31793
chr01	78193711	-	NM_001159520	Pax3	34.2796	670	23.6518	885.246	11.9607	658.438	5	308.028	7.61905	8.31793
chr01	78306920	+	NM_001004173	Sgpp2	65.8811	189	22.7058	207.377	45.4032	104.688	59	67.1902	46.1905	8.31793
chr01	78485421	-	NM_011811	Farsb	72.8441	7	62.4409	14.7541	23.3264	10	82	6.9808	44.7619	11.0906
chr01	78507634	+	NM_026713	Mogat1	18.211	24	7.56859	23.7705	6.18863	31.5625	8	28.7958	10.4762	9.24214
chr01	78654399	+	NM_001033606	Acsl3	74.9866	9	61.4948	4.09836	44.7486	6.25	78	6.1082	43.8095	9.24214
chr01	78654399	+	NM_028817	Acsl3	74.9866	9	61.4948	4.09836	44.7486	6.25	78	6.1082	43.8095	9.24214
chr01	78654399	+	NM_001136222	Acsl3	74.9866	9	61.4948	4.09836	44.7486	6.25	78	6.1082	43.8095	9.24214
chr01	78654399	+	NM_001001981	Utp14b	74.9866	9	61.4948	4.09836	44.7486	6.25	78	6.1082	43.8095	9.24214
chr01	78655014	+	NM_001136226	Utp14b	87.3058	10	76.632	3.27869	45.1651	5.9375	79	5.2356	51.4286	9.24214
chr01	78813523	+	NM_021342	Kcne4	5.35619	3	8.51466	11.4754	0.535555	6.5625	3	12.2164	5.71429	12.0148
chr01	79436665	-	NM_009129	Scg2	20.3535	10	22.7058	8.19672	8.8069	10	23	12.2164	21.4286	8.31793
chr01	79668547	-	NM_183027	Ap1s3	41.7783	63	28.3822	81.9672	47.7834	75.3125	69	42.7574	36.1905	13.8632
chr01	79758344	-	NM_001111279	Wdfy1	62.6674	8	42.5733	7.37705	45.7602	5.625	64	6.9808	43.8095	6.4695
chr01	79758344	-	NM_027057	Wdfy1	62.6674	8	42.5733	7.37705	45.7602	5.625	64	6.9808	43.8095	6.4695
chr01	79772592	+	NM_001081210	Mrpl44	36.4221	2	23.6518	6.55738	16.3642	8.4375	54	8.726	27.619	4.62107
chr01	79855240	-	NM_009255	Serpine2	52.4906	20	34.0587	26.2295	44.8676	25	50	23.5602	35.2381	6.4695
chr01	80210519	-	NM_173425	Fam124b	2.14247	11	4.73037	6.55738	0.178518	10.9375	5	10.4712	4.7619	11.0906
chr01	80337005	-	NM_016716	Cul3	80.3428	7	47.3037	3.27869	21.7792	3.125	134	3.4904	45.7143	3.69686
chr01	80755128	-	NM_175291	Dock10	46.0632	35	28.3822	36.8852	29.9316	54.0625	35	44.5026	27.619	8.31793
chr01	81073891	+	NM_172849	9430031J16Rik	28.3878	5	35.9508	10.6557	7.91431	9.6875	21	9.5986	39.5238	12.0148
chr01	82288014	-	NM_010570	Irs1	104.981	6	66.2252	20.4918	134.246	86.25	95	108.202	83.8095	6.4695
chr01	82313153	+	NM_029777	Rhbdd1	41.2426	7	30.2744	24.5902	25.8852	22.1875	70	18.3246	35.2381	9.24214
chr01	82335623	+	NM_001122685	Rhbdd1	1.60686	4	3.7843	6.55738	0.952098	7.1875	3	10.4712	8.09524	14.7874
chr01	82583424	-	NM_007735	Col4a4	25.7097	35	17.9754	50.8197	14.936	36.25	11	34.0314	19.5238	12.0148
chr01	82583495	+	NM_007734	Col4a3	25.7097	35	17.9754	51.6393	14.936	36.25	11	34.0314	19.5238	12.939
chr01	82721492	+	NM_029409	Mff	53.5619	17	34.0587	16.3934	37.3103	10.9375	60	7.8534	40.4762	5.54529
chr01	82765031	-	NM_025453	Tm4sf20	3.74933	4	8.51466	3.27869	0.238024	11.25	2	6.1082	5.71429	8.31793
chr01	82836057	+	NM_010472	Agfg1	54.0975	7	37.843	8.19672	30.5266	11.5625	57	10.4712	51.4286	9.24214
chr01	83035023	-	NM_030556	Slc19a3	36.4221	10	22.7058	16.3934	12.1988	16.875	19	17.452	26.6667	12.939
chr01	83113340	+	NM_016960	Ccl20	0.535619	11	1.89215	6.55738	0.416543	6.875	6	10.4712	2.85714	12.0148
chr01	83113340	+	NM_001159738	Ccl20	0.535619	11	1.89215	6.55738	0.416543	6.875	6	10.4712	2.85714	12.0148
chr01	83156336	+	NM_027725	Wdr69	21.9604	9	16.0833	9.83607	11.2467	5.625	17	11.3438	12.8571	11.0906
chr01	83404775	-	NM_172430	Sphkap	33.744	6	25.544	23.7705	14.5195	48.125	37	56.719	39.5238	9.24214
chr01	84281220	-	NM_001003948	Pid1	35.8864	26	21.7597	27.0492	31.8953	26.5625	52	23.5602	50.9524	3.69686
chr01	84692796	-	NM_152915	Dner	51.4194	15	35.0047	18.8525	53.4365	18.125	54	34.0314	39.5238	4.62107
chr01	84835879	-	NM_133975	Trip12	91.5908	1	56.7644	4.09836	71.5858	3.4375	110	6.9808	58.5714	6.4695
chr01	84836415	+	NM_025386	Fbxo36	86.2346	5	56.7644	4.09836	71.5858	2.8125	100	6.1082	56.6667	5.54529
chr01	84931658	-	NM_027921	Slc16a14	54.6331	23	44.4655	25.4098	35.6442	35	43	32.2862	40	7.39372
chr01	85106428	-	NM_213615	A530032D15Rik	14.4617	52	15.1372	27.8689	0.238024	0.3125	26	61.082	12.8571	53.6044
chr01	85196185	+	NM_001081746	Gm7609	7.49866	29	9.46074	15.5738	0.0595061	0.625	12	13.9616	9.04762	42.5139
chr01	85267141	-	NM_175219	C130026I21Rik	18.211	60	12.299	34.4262	0.357037	1.5625	17	56.719	11.9048	71.1645
chr01	85267141	-	NM_001037909	C130026I21Rik	18.211	60	12.299	34.4262	0.357037	1.5625	17	56.719	11.9048	71.1645
chr01	87497277	+	NM_001013817	Sp140	17.1398	58	28.3822	49.1803	0	1.25	15	83.7696	16.6667	78.5582
chr01	87500466	-	NM_175397	Sp110	11.248	44	25.544	42.623	0.119012	0.9375	10	54.9738	11.4286	73.9372
chr01	87546624	+	NM_013673	Sp100	9.10552	33	14.1911	18.8525	0	0.9375	5	22.6876	7.14286	53.6044
chr01	87633181	-	NM_177055	A630001G21Rik	12.3192	10	4.73037	4.91803	1.54716	8.4375	11	8.726	1.90476	17.5601
chr01	87690021	+	NM_133781	Cab39	57.8468	5	52.9801	10.6557	27.1943	15	68	12.2164	46.1905	9.24214
chr01	87791084	+	NM_022417	Itm2c	60.5249	18	38.789	8.19672	47.0098	11.25	84	20.9424	58.0952	11.0906
chr01	87857630	-	NM_001033290	Gpr55	5.35619	18	4.73037	22.9508	0.357037	29.0625	2	30.541	2.38095	8.31793
chr01	87918516	+	NM_027300	Spata3	4.82057	94	6.62252	131.148	1.48765	110	2	68.9354	7.61905	5.54529
chr01	87918516	+	NM_027029	Spata3	4.82057	94	6.62252	131.148	1.48765	110	2	68.9354	7.61905	5.54529
chr01	87918516	+	NM_028647	Spata3	4.82057	94	6.62252	131.148	1.48765	110	2	68.9354	7.61905	5.54529
chr01	87918516	+	NM_001122732	Spata3	4.82057	94	6.62252	131.148	1.48765	110	2	68.9354	7.61905	5.54529
chr01	87942437	+	NM_001144992	2810459M11Rik	26.2453	311	21.7597	271.311	28.5629	272.5	31	109.948	16.1905	7.39372
chr01	87942437	+	NM_001144993	2810459M11Rik	26.2453	311	21.7597	271.311	28.5629	272.5	31	109.948	16.1905	7.39372
chr01	87961193	+	NM_027357	Psmd1	70.166	12	49.1958	5.7377	31.8953	7.5	72	8.726	43.3333	4.62107
chr01	88008545	-	NM_008311	Htr2b	4.28495	5	5.67644	3.27869	0	3.4375	5	4.363	13.3333	8.31793
chr01	88051354	+	NM_030184	Armc9	57.3112	9	31.2204	5.7377	27.1943	4.0625	95	7.8534	37.619	11.0906
chr01	88051389	+	NM_027456	Armc9	57.3112	9	31.2204	5.7377	27.1943	4.0625	96	7.8534	38.0952	11.0906
chr01	88199795	+	NM_145222	B3gnt7	40.1714	113	25.544	151.639	43.856	119.062	24	70.6806	24.7619	5.54529
chr01	88256030	-	NM_010880	Ncl	90.5196	7	63.3869	10.6557	46.7123	4.0625	126	1.7452	53.8095	7.39372
chr01	88284716	-	NM_010341	Nmur1	7.49866	16	4.73037	13.1148	1.9637	15.3125	5	18.3246	5.2381	9.24214
chr01	88322903	+	NM_027966	1700019O17Rik	14.9973	5	6.62252	9.83607	3.33234	6.25	1	12.2164	9.04762	6.4695
chr01	88423310	+	NM_008972	Ptma	83.0209	1	52.9801	0.819672	113.3	1.25	113	6.1082	60	4.62107
chr01	88479076	-	NM_008801	Pde6d	47.6701	6	36.8969	7.37705	26.5992	6.25	62	5.2356	32.381	9.24214
chr01	88483674	+	NM_172974	Cops7b	61.5961	7	36.8969	9.01639	26.7182	4.0625	62	5.2356	37.1429	7.39372
chr01	88567147	-	NM_010933	Nppc	44.4563	165	27.4361	113.934	55.4002	97.1875	35	80.2792	38.0952	11.0906
chr01	88600378	+	NM_153530	Dis3l2	63.7386	11	52.0341	9.01639	31.7763	7.5	86	6.1082	50	8.31793
chr01	88600378	+	NM_001172157	Dis3l2	63.7386	11	52.0341	9.01639	31.7763	7.5	86	6.1082	50	8.31793
chr01	88986503	-	NM_007433	Alppl2	2.67809	7	5.67644	13.1148	0.357037	4.375	2	13.9616	4.7619	8.31793
chr01	88998181	-	NM_001081082	Alpi	7.49866	21	9.46074	31.1475	1.24963	17.5	6	25.3054	8.57143	13.8632
chr01	89021582	+	NM_007432	Akp3	4.82057	98	5.67644	146.721	1.13062	122.812	6	66.3176	5.2381	6.4695
chr01	89051602	-	NM_021306	Ecel1	35.3508	545	22.7058	614.754	28.3249	380.312	26	219.895	19.5238	4.62107
chr01	89087226	+	NM_021600	Chrnd	3.21371	36	2.83822	61.4754	0.833085	26.5625	3	29.6684	2.38095	9.24214
chr01	89102385	+	NM_009604	Chrng	5.89181	95	7.56859	110.656	1.54716	85.3125	1	62.8272	3.33333	6.4695
chr01	89110488	+	NM_023314	Eif4e2	68.5592	10	40.6812	9.01639	36.7748	11.25	75	13.9616	51.9048	9.24214
chr01	89110488	+	NM_001039170	Eif4e2	68.5592	10	40.6812	9.01639	36.7748	11.25	75	13.9616	51.9048	9.24214
chr01	89110513	+	NM_001039169	Eif4e2	68.5592	10	41.6272	9.01639	36.7748	10.9375	75	13.089	51.9048	9.24214
chr01	89160938	+	NM_028889	Efhd1	71.2373	70	42.5733	109.016	48.3785	135.625	37	121.291	38.0952	11.0906
chr01	89223572	+	NM_146112	Gigyf2	55.7043	8	28.3822	9.01639	38.917	6.5625	68	7.8534	34.2857	3.69686
chr01	89223603	+	NM_001110212	Gigyf2	54.6331	8	28.3822	9.83607	38.917	6.5625	68	7.8534	34.2857	3.69686
chr01	89291304	-	NM_001110227	Kcnj13	11.7836	4	1.89215	0.819672	0	8.75	2	4.363	8.09524	10.1664
chr01	89366838	+	NM_028473	3110079O15Rik	5.89181	14	2.83822	15.5738	1.36864	14.375	7	18.3246	6.19048	8.31793
chr01	89406937	-	NM_019867	Ngef	33.2084	36	20.8136	40.1639	45.5222	65.9375	24	65.445	33.8095	9.24214
chr01	89470445	-	NM_001111314	Ngef	11.248	9	4.73037	8.19672	3.09432	9.0625	5	8.726	9.52381	4.62107
chr01	89470601	+	NM_001160163	Neu2	11.248	9	4.73037	8.19672	3.09432	9.6875	5	8.726	9.52381	5.54529
chr01	89470601	+	NM_001160164	Neu2	11.248	9	4.73037	8.19672	3.09432	9.6875	5	8.726	9.52381	5.54529
chr01	89480596	+	NM_001160165	Neu2	6.96304	8	5.67644	11.4754	2.02321	11.5625	8	13.9616	9.04762	10.1664
chr01	89491124	+	NM_015750	Neu2	2.67809	9	6.62252	11.4754	0.178518	6.5625	2	9.5986	7.61905	10.1664
chr01	89516886	+	NM_001110193	Inpp5d	6.42742	10	4.73037	9.83607	0.535555	3.4375	4	6.9808	5.2381	7.39372
chr01	89516886	+	NM_001110192	Inpp5d	6.42742	10	4.73037	9.83607	0.535555	3.4375	4	6.9808	5.2381	7.39372
chr01	89516886	+	NM_010566	Inpp5d	6.42742	10	4.73037	9.83607	0.535555	3.4375	4	6.9808	5.2381	7.39372
chr01	89652645	+	NM_029846	Atg16l1	65.8811	9	35.0047	9.83607	16.3047	4.6875	111	5.2356	48.5714	7.39372
chr01	89700254	+	NM_009118	Sag	9.10552	6	15.1372	9.83607	15.9476	5.625	53	4.363	18.5714	6.4695
chr01	89749861	+	NM_177646	Dgkd	73.9154	4	51.088	12.2951	50.2231	3.75	99	2.6178	59.5238	5.54529
chr01	89905126	-	NM_001033291	Usp40	39.6358	8	29.3283	4.91803	18.3279	4.6875	34	5.2356	29.0476	7.39372
chr01	89951985	+	NM_201641	Ugt1a10	2.14247	18	5.67644	13.1148	0	12.5	6	29.6684	3.80952	12.0148
chr01	89967353	+	NM_201644	Ugt1a9	2.67809	15	2.83822	10.6557	0.238024	14.375	1	14.8342	2.38095	10.1664
chr01	89991575	+	NM_201642	Ugt1a7c	2.67809	8	4.73037	11.4754	0.714073	9.0625	3	20.9424	4.7619	9.24214
chr01	89999831	+	NM_201410	Ugt1a6b	3.74933	10	7.56859	7.37705	0.0595061	8.125	7	20.9424	5.2381	9.24214
chr01	90031383	+	NM_145079	Ugt1a6a	4.82057	9	1.89215	9.01639	0.476049	8.125	7	13.9616	8.09524	11.0906
chr01	90062586	+	NM_201643	Ugt1a5	2.67809	13	5.67644	13.1148	0	12.8125	2	15.7068	5.2381	15.7116
chr01	90097185	+	NM_013701	Ugt1a2	3.74933	13	3.7843	22.1311	0.178518	12.1875	1	18.3246	5.71429	6.4695
chr01	90102323	-	NM_008299	Dnajb3	16.6042	22	13.245	22.9508	17.6138	21.25	12	20.0698	17.1429	12.939
chr01	90108533	+	NM_201645	Ugt1a1	9.64114	62	22.7058	43.4426	0.238024	47.8125	9	59.3368	8.57143	34.1959
chr01	90123594	+	NM_001177364	Heatr7b1	11.7836	52	21.7597	36.0656	2.14222	35.625	27	39.267	8.57143	56.3771
chr01	90174132	-	NM_172505	A730008H23Rik	282.271	30	193.945	34.4262	135.436	50.9375	278	43.63	129.048	50.8318
chr01	90174154	-	NM_198652	Hjurp	282.807	30	194.891	34.4262	135.436	52.1875	278	44.5026	129.048	52.6802
chr01	90203286	+	NM_134252	Trpm8	12.3192	46	17.0293	46.7213	1.78518	56.875	13	54.9738	11.9048	52.6802
chr01	90303593	+	NM_029269	Spp2	13.9261	9	10.4068	12.2951	1.30913	18.4375	12	20.0698	9.04762	12.939
chr01	90406641	-	NM_008132	Glrp1	5.35619	8	5.67644	4.09836	0.952098	6.875	0	6.9808	3.80952	9.24214
chr01	90598766	-	NM_177305	Arl4c	74.9866	8	48.2498	9.01639	72.8355	15.625	72	33.1588	47.1429	4.62107
chr01	90967036	+	NM_133816	Sh3bp4	100.696	4	71.9016	2.45902	81.9399	10	85	7.8534	62.8571	6.4695
chr01	91351385	+	NM_178119	Agap1	51.955	25	40.6812	23.7705	105.742	25	84	32.2862	52.381	5.54529
chr01	91351385	+	NM_001037136	Agap1	51.955	25	40.6812	23.7705	105.742	25	84	32.2862	52.381	5.54529
chr01	91827751	-	NM_010262	Gbx2	29.459	617	18.9215	799.18	13.0318	539.688	14	277.487	13.8095	4.62107
chr01	91911152	-	NM_139152	Asb18	4.28495	13	4.73037	18.8525	1.60666	27.5	2	27.0506	6.19048	10.1664
chr01	92049976	-	NM_029122	Iqca	15.5329	10	8.51466	13.1148	7.02172	22.8125	6	26.178	6.66667	15.7116
chr01	92100577	+	NM_007722	Cxcr7	54.0975	28	25.544	50.8197	10.4136	73.75	22	53.2286	26.6667	12.0148
chr01	92499999	+	NM_133805	Cops8	56.24	8	32.1665	13.9344	44.332	20.625	74	15.7068	35.7143	5.54529
chr01	92811676	+	NM_053015	Mlph	10.1768	41	9.46074	50.8197	3.80839	25.3125	4	30.541	10.4762	9.24214
chr01	92849684	+	NM_001101647	Prlh	6.96304	15	7.56859	24.5902	1.36864	26.5625	2	20.9424	2.85714	9.24214
chr01	92864244	-	NM_001159725	Rab17	13.9261	15	16.0833	14.7541	2.49926	10.9375	4	18.3246	6.19048	14.7874
chr01	92866197	-	NM_008998	Rab17	16.0686	16	17.0293	11.4754	2.55876	9.0625	7	18.3246	8.09524	17.5601
chr01	92895303	+	NM_001111312	Lrrfip1	58.3824	16	50.1419	15.5738	65.3972	14.0625	58	13.089	60.9524	5.54529
chr01	9289811	-	NM_027671	Sntg1	72.8441	56	48.2498	54.918	53.615	58.125	50	37.5218	60.4762	5.54529
chr01	92950020	+	NM_008515	Lrrfip1	85.1634	21	57.7105	35.2459	53.0199	15.625	42	29.6684	44.7619	5.54529
chr01	92950020	+	NM_001111311	Lrrfip1	85.1634	21	57.7105	35.2459	53.0199	15.625	42	29.6684	44.7619	5.54529
chr01	93041679	+	NM_001033408	Rbm44	3.74933	5	5.67644	6.55738	0.416543	6.875	0	9.5986	3.80952	13.8632
chr01	93076398	+	NM_016894	Ramp1	25.1741	46	17.0293	64.7541	9.04493	53.4375	13	42.7574	16.6667	9.24214
chr01	93076398	+	NM_001168392	Ramp1	25.1741	46	17.0293	64.7541	9.04493	53.4375	13	42.7574	16.6667	9.24214
chr01	93076398	+	NM_178401	Ramp1	25.1741	46	17.0293	64.7541	9.04493	53.4375	13	42.7574	16.6667	9.24214
chr01	93146895	+	NM_026454	Ube2f	51.955	12	43.5194	7.37705	46.8313	7.8125	61	7.8534	60.4762	7.39372
chr01	93194914	+	NM_016717	Scly	48.7413	6	27.4361	4.91803	53.4365	6.25	62	6.1082	46.6667	11.0906
chr01	93218651	+	NM_001033292	Espnl	1.60686	8	2.83822	8.19672	0.892591	6.875	2	8.726	5.71429	6.4695
chr01	93247649	+	NM_027551	Klhl30	4.82057	23	7.56859	30.3279	1.78518	10	3	9.5986	15.2381	6.4695
chr01	93263006	+	NM_173395	Fam132b	21.9604	24	12.299	37.7049	20.7676	23.125	15	25.3054	11.4286	4.62107
chr01	93295360	-	NM_023343	Ilkap	65.3455	6	58.6566	5.7377	43.3204	9.6875	66	6.1082	62.8571	6.4695
chr01	93309799	-	NM_019479	Hes6	90.5196	7	53.9262	7.37705	73.1925	5	111	4.363	67.619	3.69686
chr01	93355905	-	NM_011066	Per2	39.6358	29	37.843	23.7705	47.4859	14.6875	54	14.8342	86.6667	36.9686
chr01	93391244	+	NM_028718	Traf3ip1	60.5249	21	27.4361	13.1148	41.4758	6.5625	66	6.1082	38.5714	12.0148
chr01	93437141	+	NM_001039126	Asb1	63.7386	101	52.9801	107.377	75.5727	45.625	97	8.726	52.381	3.69686
chr01	93437656	+	NM_023046	Asb1	64.8099	84	52.0341	83.6066	75.2157	39.375	98	8.726	52.381	3.69686
chr01	93698053	+	NM_007855	Twist2	20.3535	355	15.1372	454.098	19.042	232.5	21	137.871	14.7619	7.39372
chr01	94044970	-	NM_207225	Hdac4	11.248	11	6.62252	6.55738	0.476049	3.125	3	7.8534	9.52381	12.939
chr01	94370335	-	NM_024197	Ndufa10	86.7702	18	47.3037	31.9672	33.2044	25.9375	96	18.3246	54.7619	8.31793
chr01	94377196	-	NM_147038	Olfr1416	1.07124	54	3.7843	81.9672	0.178518	59.6875	4	68.9354	1.90476	9.24214
chr01	94388330	-	NM_001011525	Olfr1415	1.07124	36	6.62252	45.082	0.416543	31.5625	7	44.5026	5.71429	15.7116
chr01	94415092	-	NM_147039	Olfr1414	4.28495	34	0.946074	37.7049	0.892591	41.25	8	38.3944	7.61905	9.24214
chr01	94469701	+	NM_147037	Olfr1413	1.60686	20	4.73037	34.4262	0	35.9375	2	38.3944	2.38095	6.4695
chr01	94484908	+	NM_146277	Olfr1412	2.14247	32	6.62252	37.7049	0	35.9375	3	34.0314	3.80952	14.7874
chr01	94493097	+	NM_146490	Olfr1411	1.60686	30	5.67644	25.4098	1.72568	27.1875	5	41.8848	1.90476	12.0148
chr01	94504415	+	NM_146491	Olfr1410	3.21371	46	6.62252	63.9344	0.654567	50.625	2	41.0122	2.85714	8.31793
chr01	94516457	+	NM_206896	Olfr12	1.60686	54	1.89215	67.2131	0.773579	62.5	4	63.6998	5.2381	14.7874
chr01	94538562	-	NM_001163425	Myeov2	69.6304	10	38.789	8.19672	34.335	10.9375	89	9.5986	64.2857	10.1664
chr01	94545418	-	NM_153114	Otos	12.3192	23	11.3529	28.6885	1.72568	22.1875	18	15.7068	16.6667	11.0906
chr01	94728262	+	NM_016696	Gpc1	70.166	27	43.5194	27.8689	89.6757	37.8125	74	21.815	52.8571	8.31793
chr01	94799483	-	NM_172850	Ankmy1	11.7836	31	11.3529	28.6885	6.48616	23.4375	20	18.3246	21.4286	7.39372
chr01	94803565	+	NM_175118	Dusp28	46.5988	9	32.1665	8.19672	36.2987	5.9375	65	7.8534	36.6667	7.39372
chr01	94807981	+	NM_181405	Rnpepl1	69.6304	7	61.4948	8.19672	64.3856	3.4375	113	3.4904	73.3333	9.24214
chr01	94830984	+	NM_011796	Capn10	87.8415	11	55.8184	11.4754	45.2246	6.25	110	5.2356	51.9048	8.31793
chr01	94869695	+	NM_001104529	Gpr35	7.49866	9	7.56859	3.27869	0.535555	6.25	11	12.2164	15.2381	48.0591
chr01	94875479	+	NM_022320	Gpr35	6.42742	8	10.4068	12.2951	2.67777	10.9375	5	12.2164	6.66667	12.0148
chr01	94902910	+	NM_001159658	Aqp12	1.60686	15	0.946074	8.19672	1.30913	8.75	8	3.4904	5.2381	12.939
chr01	94902910	+	NM_177587	Aqp12	1.60686	15	0.946074	8.19672	1.30913	8.75	8	3.4904	5.2381	12.939
chr01	94998442	-	NM_008440	Kif1a	81.414	8	45.4115	4.91803	99.4347	6.5625	104	13.089	73.8095	6.4695
chr01	94998442	-	NM_001110315	Kif1a	81.414	8	45.4115	4.91803	99.4347	6.5625	104	13.089	73.8095	6.4695
chr01	95031852	+	NM_016702	Agxt	5.89181	14	9.46074	13.1148	0.654567	10.9375	1	10.4712	3.80952	12.0148
chr01	95057447	-	NM_001159940	2310007B03Rik	4.28495	7	4.73037	6.55738	1.84469	6.25	5	11.3438	4.28571	13.8632
chr01	95057525	-	NM_172411	2310007B03Rik	4.82057	7	4.73037	6.55738	1.84469	6.5625	5	12.2164	4.28571	12.939
chr01	95132473	+	NM_172463	Sned1	43.9207	8	32.1665	27.0492	55.1622	16.875	54	16.5794	46.6667	12.0148
chr01	95202447	-	NM_178051	Mterfd2	51.4194	5	32.1665	6.55738	27.3133	2.8125	66	6.1082	29.5238	12.939
chr01	95239365	-	NM_080850	Pask	95.3401	9	63.3869	2.45902	57.3639	5.9375	112	5.2356	46.1905	12.939
chr01	95240221	+	NM_023200	Ppp1r7	85.699	6	63.3869	3.27869	57.2449	5.3125	115	3.4904	47.1429	10.1664
chr01	95270472	+	NM_207031	Ano7	4.28495	14	5.67644	9.83607	0.476049	17.1875	3	19.1972	2.38095	13.8632
chr01	9535488	+	NM_021511	Rrs1	84.6277	24	54.8723	21.3115	20.2916	3.75	61	10.4712	59.5238	12.939
chr01	95375385	-	NM_133808	Hdlbp	89.4483	1	57.7105	3.27869	47.6049	5.9375	94	6.1082	63.3333	5.54529
chr01	95375569	+	NM_010891	Sept2	88.9127	1	55.8184	3.27869	47.6049	5	95	6.9808	63.8095	7.39372
chr01	95375569	+	NM_001159717	Sept2	88.9127	1	55.8184	3.27869	47.6049	5	95	6.9808	63.8095	7.39372
chr01	95375569	+	NM_001159718	Sept2	88.9127	1	55.8184	3.27869	47.6049	5	95	6.9808	63.8095	7.39372
chr01	95375637	+	NM_001159719	Sept2	88.9127	1	56.7644	2.45902	47.3669	5	96	6.9808	63.3333	7.39372
chr01	9538126	+	NM_175236	Adhfe1	71.7729	24	51.088	22.1311	19.28	1.5625	51	8.726	65.2381	9.24214
chr01	95408680	+	NM_145519	Farp2	41.2426	12	29.3283	11.4754	38.5004	8.4375	89	6.9808	40.4762	5.54529
chr01	95532304	-	NM_021537	Stk25	66.4167	6	33.1126	4.91803	48.1404	4.6875	88	5.2356	53.8095	10.1664
chr01	95582270	+	NM_016778	Bok	42.8495	72	35.9508	75.4098	61.1128	58.75	50	41.0122	24.2857	8.31793
chr01	95651415	-	NM_025920	Thap4	65.8811	2	62.4409	4.09836	56.0547	4.6875	86	7.8534	62.381	5.54529
chr01	95651609	+	NM_174874	Atg4b	65.3455	2	63.3869	4.09836	56.0547	4.375	87	7.8534	61.9048	5.54529
chr01	95698511	-	NM_023136	Dtymk	80.3428	6	62.4409	4.91803	50.5802	6.25	128	5.2356	43.3333	9.24214
chr01	95698511	-	NM_001105667	Dtymk	80.3428	6	62.4409	4.91803	50.5802	6.25	128	5.2356	43.3333	9.24214
chr01	95700541	+	NM_025454	Ing5	86.2346	6	63.3869	4.09836	53.1985	7.8125	146	4.363	55.7143	10.1664
chr01	95721816	+	NM_178882	D2hgdh	56.24	9	38.789	1.63934	44.213	3.125	90	6.1082	35.2381	11.0906
chr01	95757920	+	NM_199366	Gal3st2	2.67809	11	7.56859	8.19672	0.238024	0.625	4	14.8342	3.80952	11.0906
chr01	95887085	+	NM_001039219	Gm6086	3.21371	10	0.946074	4.91803	0	1.25	4	8.726	4.7619	12.939
chr01	9591347	+	NM_178399	3110035E14Rik	54.0975	29	30.2744	18.8525	22.8503	16.5625	27	15.7068	20	15.7116
chr01	95917069	+	NM_173772	Neu4	2.67809	7	2.83822	14.7541	0.595061	13.75	1	21.815	3.80952	8.31793
chr01	95949130	-	NM_008798	Pdcd1	2.14247	9	9.46074	10.6557	0.476049	12.8125	3	20.0698	4.7619	12.0148
chr01	9690290	-	NM_008651	Mybl1	75.5222	8	59.6026	3.27869	46.7718	4.375	92	8.726	36.6667	5.54529
chr01	97210204	+	NM_026321	Fam174a	58.3824	7	39.7351	5.7377	31.4192	7.5	60	4.363	46.1905	3.69686
chr01	9738463	-	NM_173443	Vcpip1	94.2689	2	47.3037	10.6557	42.2493	8.75	112	6.9808	76.1905	8.31793
chr01	97564171	-	NM_009183	St8sia4	116.229	5	78.5241	15.5738	71.6453	14.375	86	20.0698	77.619	37.8928
chr01	97564171	-	NM_001159745	St8sia4	116.229	5	78.5241	15.5738	71.6453	14.375	86	20.0698	77.619	37.8928
chr01	9788210	+	NM_133220	Sgk3	44.992	47	25.544	47.541	22.7313	40.9375	34	31.4136	24.2857	12.939
chr01	9788210	+	NM_177547	Sgk3	44.992	47	25.544	47.541	22.7313	40.9375	34	31.4136	24.2857	12.939
chr01	9838361	+	NM_001037759	Sgk3	28.9234	88	25.544	103.279	18.8039	78.4375	40	46.2478	28.5714	10.1664
chr01	98768748	-	NM_172658	Slco4c1	36.4221	24	35.0047	31.9672	31.7168	23.4375	50	16.5794	30.4762	8.31793
chr01	98894137	-	NM_001039475	Slco6b1	2.14247	4	0.946074	5.7377	0.119012	3.75	3	8.726	2.85714	14.7874
chr01	9898718	+	NM_177722	6030422M02Rik	12.3192	19	13.245	11.4754	7.85481	15.625	13	19.1972	4.7619	8.31793
chr01	99024880	-	NM_028942	Slco6c1	1.60686	6	3.7843	0.819672	0.0595061	2.1875	2	11.3438	1.42857	8.31793
chr01	99558595	-	NM_133825	D1Ertd622e	69.6304	3	53.9262	2.45902	52.7819	9.6875	90	5.2356	41.4286	10.1664
chr01	99666669	-	NM_173760	Ppip5k2	88.3771	3	62.4409	2.45902	36.2392	10	95	5.2356	63.3333	5.54529
chr01	99666755	+	NM_026250	Gin1	87.8415	2	61.4948	3.27869	36.1202	10	95	6.1082	62.8571	5.54529
chr01	9999201	-	NM_145692	Lrrc67	30.5303	5	20.8136	12.2951	20.3511	8.75	56	7.8534	18.0952	5.54529
chr01	9999211	-	NM_027033	Lrrc67	30.5303	5	20.8136	12.2951	20.3511	8.75	56	7.8534	18.0952	5.54529
chr01	99992209	-	NM_013626	Pam	50.3482	18	38.789	13.9344	39.9881	10.625	62	13.9616	38.5714	9.24214
chr02	10002137	-	NM_020615	Atp5c1	79.2716	7	78.5241	6.55738	35.8822	9.375	102	9.5986	72.381	7.39372
chr02	10002137	-	NM_001112738	Atp5c1	79.2716	7	78.5241	6.55738	35.8822	9.375	102	9.5986	72.381	7.39372
chr02	10002238	+	NM_025280	Kin	79.2716	7	78.5241	6.55738	35.8822	9.0625	102	9.5986	70.9524	7.39372
chr02	10052310	-	NM_010582	Itih2	3.21371	12	2.83822	10.6557	0.476049	12.5	4	11.3438	7.61905	12.0148
chr02	10075169	+	NM_172471	Itih5	35.8864	9	27.4361	18.0328	14.7575	19.0625	38	24.4328	16.6667	11.0906
chr02	101464904	+	NM_009020	Rag2	32.6727	10	15.1372	8.19672	2.79679	2.8125	13	6.9808	24.2857	9.24214
chr02	101469143	-	NM_026592	B230118H07Rik	79.8072	6	51.088	5.7377	17.7328	8.125	59	6.1082	41.4286	6.4695
chr02	101489689	-	NM_009019	Rag1	15.5329	11	17.0293	4.91803	1.13062	5	8	8.726	10.4762	8.31793
chr02	101518596	+	NM_009424	Traf6	58.3824	17	42.5733	18.8525	30.5266	13.4375	59	14.8342	33.8095	8.31793
chr02	101637864	-	NM_001083810	Prr5l	73.9154	38	42.5733	55.7377	57.2449	41.875	52	55.8464	38.0952	11.0906
chr02	101637864	-	NM_175181	Prr5l	73.9154	38	42.5733	55.7377	57.2449	41.875	52	55.8464	38.0952	11.0906
chr02	101679137	-	NM_001110849	Prr5l	2.67809	26	4.73037	31.9672	0	11.875	4	8.726	2.38095	8.31793
chr02	101726418	+	NM_029635	Commd9	60.5249	9	60.5487	5.7377	18.9824	7.5	74	4.363	29.5238	9.24214
chr02	102026534	-	NM_178886	Ldlrad3	58.3824	11	40.6812	7.37705	34.8706	15	40	23.5602	42.381	6.4695
chr02	102241057	-	NM_020267	Trim44	51.955	6	34.0587	4.91803	39.9881	4.6875	71	6.1082	57.1429	11.0906
chr02	102291949	-	NM_010218	Fjx1	74.451	11	35.0047	12.2951	113.835	64.6875	81	52.356	50	9.24214
chr02	102390177	+	NM_173749	Pamr1	14.4617	75	19.8675	89.3443	10.4136	84.375	10	53.2286	18.5714	12.0148
chr02	102498839	+	NM_001077514	Slc1a2	76.5935	92	41.6272	82.7869	71.1098	32.5	99	14.8342	58.0952	8.31793
chr02	102546594	+	NM_011393	Slc1a2	5.35619	8	9.46074	9.01639	1.72568	9.6875	18	10.4712	20	12.939
chr02	102546594	+	NM_001077515	Slc1a2	5.35619	8	9.46074	9.01639	1.72568	9.6875	18	10.4712	20	12.939
chr02	102741822	-	NM_001039150	Cd44	26.2453	31	20.8136	50	8.44987	29.375	18	31.4136	20.4762	8.31793
chr02	102741822	-	NM_009851	Cd44	26.2453	31	20.8136	50	8.44987	29.375	18	31.4136	20.4762	8.31793
chr02	102741822	-	NM_001039151	Cd44	26.2453	31	20.8136	50	8.44987	29.375	18	31.4136	20.4762	8.31793
chr02	102741822	-	NM_001177787	Cd44	26.2453	31	20.8136	50	8.44987	29.375	18	31.4136	20.4762	8.31793
chr02	102741822	-	NM_001177786	Cd44	26.2453	31	20.8136	50	8.44987	29.375	18	31.4136	20.4762	8.31793
chr02	102741822	-	NM_001177785	Cd44	26.2453	31	20.8136	50	8.44987	29.375	18	31.4136	20.4762	8.31793
chr02	102913670	-	NM_175094	Pdhx	73.9154	3	45.4115	4.91803	24.5165	7.1875	106	1.7452	50.4762	12.0148
chr02	102913831	+	NM_019735	Apip	74.9866	3	45.4115	5.7377	24.695	6.25	107	2.6178	50.4762	14.7874
chr02	10294208	+	NM_177386	Sfmbt2	103.91	307	81.3623	337.705	96.4594	319.062	91	151.832	66.1905	12.0148
chr02	103143353	-	NM_007914	Ehf	5.35619	14	6.62252	9.01639	0.416543	5.625	6	8.726	3.33333	11.0906
chr02	103252254	+	NM_001145813	Elf5	6.96304	11	7.56859	13.9344	1.0116	10.625	6	17.452	10.4762	12.939
chr02	103264224	+	NM_010125	Elf5	13.9261	15	11.3529	19.6721	1.72568	12.5	4	11.3438	7.61905	7.39372
chr02	103325310	-	NM_009804	Cat	54.6331	12	41.6272	6.55738	42.9634	6.875	52	12.2164	35.7143	9.24214
chr02	103406466	+	NM_178890	Abtb2	107.659	19	55.8184	21.3115	111.395	30	148	22.6876	62.8571	11.0906
chr02	103601407	-	NM_153126	Nat10	69.6304	8	59.6026	7.37705	20.2321	5.625	81	9.5986	42.8571	4.62107
chr02	103637235	-	NM_001111292	Caprin1	77.1291	3	59.6026	2.45902	70.1577	4.375	140	1.7452	63.8095	9.24214
chr02	103637235	-	NM_001111290	Caprin1	77.1291	3	59.6026	2.45902	70.1577	4.375	140	1.7452	63.8095	9.24214
chr02	103637235	-	NM_001111289	Caprin1	77.1291	3	59.6026	2.45902	70.1577	4.375	140	1.7452	63.8095	9.24214
chr02	103637797	-	NM_001111291	Caprin1	70.7017	4	61.4948	4.91803	69.6221	3.4375	140	2.6178	61.9048	8.31793
chr02	103637797	-	NM_016739	Caprin1	70.7017	4	61.4948	4.91803	69.6221	3.4375	140	2.6178	61.9048	8.31793
chr02	103798151	+	NM_001142337	Lmo2	2.67809	19	5.67644	19.6721	0.535555	28.125	5	21.815	1.90476	13.8632
chr02	103809713	+	NM_001142336	Lmo2	48.7413	145	31.2204	181.148	68.6105	109.062	57	39.267	32.8571	7.39372
chr02	103810443	+	NM_008505	Lmo2	47.1344	184	32.1665	218.033	68.7891	129.375	58	50.6108	34.7619	6.4695
chr02	103810443	+	NM_001142335	Lmo2	47.1344	184	32.1665	218.033	68.7891	129.375	58	50.6108	34.7619	6.4695
chr02	103867955	+	NM_020593	Fbxo3	55.1687	9	40.6812	13.9344	28.5629	10.625	71	7.8534	56.6667	16.6359
chr02	103867955	+	NM_212433	Fbxo3	55.1687	9	40.6812	13.9344	28.5629	10.625	71	7.8534	56.6667	16.6359
chr02	103911166	+	NM_181858	Cd59b	16.6042	9	12.299	6.55738	8.7474	1.25	12	6.1082	12.381	11.0906
chr02	103935957	+	NM_001111060	Cd59a	21.4247	7	15.1372	6.55738	6.48616	5	14	13.089	28.0952	7.39372
chr02	103935957	+	NM_007652	Cd59a	21.4247	7	15.1372	6.55738	6.48616	5	14	13.089	28.0952	7.39372
chr02	103962925	+	NM_026634	A930018P22Rik	27.8522	42	20.8136	53.2787	57.0068	42.8125	48	15.7068	24.7619	3.69686
chr02	104250491	-	NM_001033347	D430041D05Rik	41.7783	144	34.0587	154.098	43.4395	163.75	26	95.1134	30.4762	2.77264
chr02	104334646	-	NM_010434	Hipk3	69.0948	14	35.0047	9.01639	48.1999	10	86	7.8534	36.1905	5.54529
chr02	104334646	-	NM_001145824	Hipk3	69.0948	14	35.0047	9.01639	48.1999	10	86	7.8534	36.1905	5.54529
chr02	104430640	+	NM_177253	Cstf3	81.9497	7	52.0341	10.6557	30.5861	4.0625	120	6.1082	57.1429	4.62107
chr02	104430640	+	NM_145529	Cstf3	81.9497	7	52.0341	10.6557	30.5861	4.0625	120	6.1082	57.1429	4.62107
chr02	104430640	+	NM_001037326	Cstf3	81.9497	7	52.0341	10.6557	30.5861	4.0625	120	6.1082	57.1429	4.62107
chr02	104552319	-	NM_177190	Tcp11l1	53.5619	15	42.5733	14.7541	44.3916	15.625	47	14.8342	38.0952	12.939
chr02	104556447	-	NM_001033768	Pin1l	10.7124	16	14.1911	15.5738	1.42815	10.9375	7	16.5794	7.14286	17.5601
chr02	104582958	-	NM_144804	Depdc7	36.4221	91	20.8136	102.459	34.7516	60.9375	36	34.904	17.619	11.0906
chr02	104656853	-	NM_001123327	Qser1	85.1634	4	72.8477	3.27869	59.5061	5	133	2.6178	70	5.54529
chr02	104690007	-	NM_178695	Prrg4	37.4933	63	20.8136	72.1311	28.92	61.5625	28	42.7574	22.381	6.4695
chr02	104726480	+	NM_177600	Ccdc73	10.1768	11	2.83822	13.1148	0.476049	6.25	11	10.4712	4.7619	12.0148
chr02	104857184	-	NM_145380	Eif3m	57.8468	5	34.0587	4.91803	31.3002	5.625	59	4.363	37.619	5.54529
chr02	104966685	+	NM_144783	Wt1	31.6015	574	24.5979	786.885	16.5427	496.562	11	251.309	8.57143	4.62107
chr02	105064498	+	NM_028747	0610012H03Rik	18.7467	92	16.0833	124.59	6.7837	108.75	7	55.8464	19.5238	10.1664
chr02	105064498	+	NM_001159638	0610012H03Rik	18.7467	92	16.0833	124.59	6.7837	108.75	7	55.8464	19.5238	10.1664
chr02	105239476	-	NM_009037	Rcn1	61.5961	20	52.0341	9.01639	46.9503	11.25	74	18.3246	53.3333	10.1664
chr02	105516601	+	NM_013627	Pax6	136.583	4	97.4456	14.7541	114.073	112.812	44	178.01	67.1429	4.62107
chr02	105744657	-	NM_023876	Elp4	69.0948	5	43.5194	4.91803	33.2044	6.5625	84	4.363	56.1905	8.31793
chr02	105744794	+	NM_028260	Immp1l	70.166	5	43.5194	4.91803	33.2044	6.5625	83	3.4904	55.2381	8.31793
chr02	105843706	-	NM_026992	Dnajc24	54.6331	5	35.0047	8.19672	16.8402	7.1875	39	6.9808	24.2857	7.39372
chr02	106533615	+	NM_001143683	Mpped2	86.2346	22	54.8723	22.1311	111.217	13.4375	148	5.2356	59.5238	5.54529
chr02	106535757	+	NM_029837	Mpped2	87.3058	26	55.8184	21.3115	100.565	10.9375	161	7.8534	58.0952	5.54529
chr02	106810548	-	NM_173750	2700007P21Rik	6.42742	7	5.67644	8.19672	2.43975	2.1875	3	4.363	18.0952	12.939
chr02	106814554	-	NM_001025102	2700007P21Rik	36.4221	5	24.5979	6.55738	28.6224	7.8125	47	7.8534	31.9048	9.24214
chr02	106899808	-	NM_008045	Fshb	1.60686	8	0.946074	4.09836	0	6.875	3	6.9808	2.38095	12.939
chr02	107130745	+	NM_021275	Kcna4	51.955	16	43.5194	23.7705	32.7879	20.3125	53	14.8342	36.1905	12.0148
chr02	109118447	-	NM_029790	Mett5d1	62.6674	2	36.8969	2.45902	26.3612	5.3125	52	3.4904	22.8571	9.24214
chr02	109120894	+	NM_139303	Kif18a	99.6251	4	70.0095	3.27869	32.0143	5.3125	72	6.1082	31.4286	8.31793
chr02	109514856	+	NM_007540	Bdnf	73.9154	263	40.6812	310.656	52.7819	292.812	76	79.4066	48.0952	10.1664
chr02	109516053	+	NM_001048139	Bdnf	104.446	232	54.8723	279.508	102.47	269.375	123	74.171	58.0952	9.24214
chr02	109532592	+	NM_001048141	Bdnf	82.4853	41	46.3576	53.2787	83.0705	75.625	78	43.63	49.5238	3.69686
chr02	109533719	+	NM_001048142	Bdnf	103.91	42	54.8723	62.2951	87.831	95	100	56.719	58.5714	2.77264
chr02	109731034	+	NM_011699	Lin7c	59.4537	6	35.0047	7.37705	19.4585	5.625	83	3.4904	44.2857	6.4695
chr02	109757803	+	NM_172671	Lgr4	69.0948	5	48.2498	4.09836	43.856	7.5	75	6.9808	48.0952	7.39372
chr02	109857973	+	NM_026613	Ccdc34	78.2003	5	52.0341	5.7377	21.4817	6.5625	66	8.726	34.2857	4.62107
chr02	110145882	-	NM_130452	Bbox1	3.21371	5	1.89215	6.55738	0.416543	7.5	2	4.363	1.90476	9.24214
chr02	110203150	-	NM_026271	Fibin	32.6727	27	16.0833	30.3279	13.3889	23.4375	20	20.0698	15.2381	6.4695
chr02	110437455	+	NM_001177624	Slc5a12	1.07124	8	3.7843	8.19672	0.357037	5	1	10.4712	0.952381	12.939
chr02	110437455	+	NM_001003915	Slc5a12	1.07124	8	3.7843	8.19672	0.357037	5	1	10.4712	0.952381	12.939
chr02	110561764	+	NM_172979	Muc15	2.67809	7	2.83822	3.27869	0	6.875	4	5.2356	11.4286	8.31793
chr02	110790260	-	NM_001128103	Ano3	29.9946	6	20.8136	4.91803	6.42666	9.6875	24	11.3438	16.6667	6.4695
chr02	110790401	-	NM_001081556	Ano3	29.9946	6	20.8136	4.91803	6.42666	10	24	10.4712	16.6667	5.54529
chr02	11094008	+	NM_008859	Prkcq	37.4933	48	28.3822	40.9836	17.7328	41.875	28	36.6492	18.0952	11.0906
chr02	111069757	-	NM_026248	4930430A15Rik	3.21371	10	0.946074	2.45902	0.238024	4.6875	4	11.3438	0.47619	12.0148
chr02	111071948	-	NM_001011795	Olfr1275	2.67809	7	0.946074	3.27869	0.238024	7.1875	0	12.2164	0.952381	12.0148
chr02	111097273	+	NM_146395	Olfr1276	1.07124	5	3.7843	1.63934	0	4.0625	0	6.9808	1.90476	9.24214
chr02	111110522	-	NM_146396	Olfr1277	3.74933	6	4.73037	2.45902	0.0595061	4.375	1	8.726	1.42857	5.54529
chr02	111132426	+	NM_146394	Olfr1278	3.74933	6	2.83822	4.91803	0.238024	4.375	1	8.726	3.33333	7.39372
chr02	111146357	+	NM_146393	Olfr1279	5.89181	11	1.89215	9.83607	0.0595061	5	2	6.1082	1.90476	8.31793
chr02	111155637	+	NM_146908	Olfr1280	3.21371	4	1.89215	4.09836	0	5.9375	7	4.363	1.42857	13.8632
chr02	111168577	+	NM_001005568	Olfr1281	3.21371	3	4.73037	9.01639	0.0595061	1.5625	0	4.363	2.38095	5.54529
chr02	111176233	-	NM_146907	Olfr1282	1.07124	9	4.73037	8.19672	0	1.5625	3	9.5986	4.28571	10.1664
chr02	111208790	+	NM_207236	Olfr1283	2.14247	4	4.73037	6.55738	0	0.9375	1	6.1082	0	12.0148
chr02	111219158	+	NM_146381	Olfr1284	0.535619	3	0	3.27869	0	4.6875	0	8.726	1.90476	6.4695
chr02	111261106	-	NM_207254	Olfr1286	1.60686	6	1.89215	4.09836	0	1.875	0	8.726	1.42857	15.7116
chr02	111289298	+	NM_001011773	Olfr1287	1.60686	2	1.89215	2.45902	0	0.9375	5	4.363	1.42857	6.4695
chr02	111318942	+	NM_146400	Olfr1288	2.14247	4	2.83822	2.45902	0	3.125	0	3.4904	1.42857	3.69686
chr02	111323588	+	NM_146404	Olfr1289	1.07124	4	6.62252	6.55738	0.119012	2.8125	1	10.4712	0.952381	8.31793
chr02	111330313	-	NM_146262	Olfr1290	2.14247	6	2.83822	3.27869	0	1.875	0	6.9808	3.33333	12.939
chr02	111378444	-	NM_146885	Olfr1294	2.14247	4	4.73037	5.7377	0	6.25	5	6.9808	1.42857	8.31793
chr02	111405599	-	NM_146403	Olfr1295	5.89181	4	4.73037	4.09836	0	6.25	2	13.9616	3.33333	12.939
chr02	111462229	-	NM_146888	Olfr1297	0	3	5.67644	4.09836	0.654567	3.4375	0	9.5986	2.38095	6.4695
chr02	111486152	-	NM_146886	Olfr1298	3.21371	2	2.83822	6.55738	0	1.5625	0	6.1082	1.42857	6.4695
chr02	111501609	+	NM_146884	Olfr1299	0.535619	6	2.83822	8.19672	0	2.8125	1	6.9808	1.90476	7.39372
chr02	111594407	+	NM_146887	Olfr1301	2.14247	6	2.83822	2.45902	0	2.8125	1	4.363	0.952381	4.62107
chr02	111620469	+	NM_146889	Olfr1302	1.60686	3	5.67644	8.19672	0	6.5625	1	8.726	1.42857	6.4695
chr02	111714010	-	NM_146401	Olfr1305	3.74933	5	6.62252	4.09836	0.416543	3.4375	1	7.8534	0.952381	15.7116
chr02	111753085	-	NM_001011803	Olfr1306	2.67809	7	1.89215	3.27869	0.119012	3.125	1	12.2164	0.952381	8.31793
chr02	111785611	-	NM_001011787	Olfr1307	1.07124	6	3.7843	4.91803	0	5.3125	3	14.8342	2.38095	19.4085
chr02	111801228	-	NM_207151	Olfr1308	2.14247	5	1.89215	7.37705	0.119012	4.0625	3	5.2356	2.85714	7.39372
chr02	111824253	-	NM_146447	Olfr1309	0.535619	4	6.62252	5.7377	0	7.1875	4	5.2356	2.85714	12.0148
chr02	111849341	-	NM_146449	Olfr1310	1.60686	5	4.73037	4.91803	0.0595061	4.0625	1	10.4712	1.42857	2.77264
chr02	111862009	-	NM_146274	Olfr1311	0.535619	8	0.946074	9.83607	0.357037	10.3125	3	13.089	1.90476	10.1664
chr02	111883187	-	NM_146362	Olfr1312	2.14247	14	3.7843	8.19672	0	6.875	0	13.089	1.42857	7.39372
chr02	111912738	-	NM_207150	Olfr1313	2.14247	9	3.7843	7.37705	0	8.4375	0	12.2164	2.85714	14.7874
chr02	111932856	-	NM_146450	Olfr1314	1.07124	12	4.73037	4.09836	0	6.5625	1	10.4712	0.952381	8.31793
chr02	111970972	-	NM_146742	Olfr1316	1.60686	7	0.946074	2.45902	0	2.8125	1	15.7068	0.952381	10.1664
chr02	111982103	+	NM_146448	Olfr1317	1.60686	7	0.946074	4.09836	0.238024	5	0	11.3438	1.90476	12.939
chr02	111996054	+	NM_001011802	Olfr1318	1.60686	2	4.73037	2.45902	0	2.5	1	6.1082	3.33333	2.77264
chr02	112079997	+	NM_207206	Lpcat4	45.5276	23	41.6272	19.6721	47.6644	25.3125	50	26.178	50.4762	9.24214
chr02	112099448	-	NM_172521	Nut	1.60686	16	4.73037	9.01639	0.654567	16.5625	2	4.363	3.80952	10.1664
chr02	112102125	+	NM_025403	Nop10	47.6701	8	29.3283	4.91803	14.1625	7.5	56	7.8534	26.6667	10.1664
chr02	112106470	+	NM_133649	Slc12a6	112.48	6	78.5241	2.45902	40.9402	2.5	130	0.8726	72.8571	2.77264
chr02	112124844	+	NM_133648	Slc12a6	36.4221	8	20.8136	10.6557	13.2104	5.625	132	7.8534	32.381	0.924214
chr02	112208184	-	NM_026519	Tmem85	64.8099	9	55.8184	9.83607	24.457	5	79	7.8534	48.5714	9.24214
chr02	112219367	+	NM_024254	2410042D21Rik	49.8125	19	31.2204	21.3115	20.9461	32.8125	60	18.3246	34.7619	10.1664
chr02	112295181	+	NM_133749	2900064A13Rik	65.3455	7	45.4115	4.91803	25.2306	9.375	80	10.4712	40	6.4695
chr02	112320974	-	NM_205783	Chrm5	6.42742	11	2.83822	11.4754	0.535555	9.0625	10	6.9808	9.04762	7.39372
chr02	112333120	+	NM_028844	Aven	50.3482	5	22.7058	5.7377	39.8691	9.0625	61	4.363	25.7143	12.939
chr02	112399838	+	NM_001165935	Aven	3.21371	8	4.73037	5.7377	0.595061	5.625	3	7.8534	3.33333	4.62107
chr02	112870488	-	NM_177652	Ryr3	5.35619	9	8.51466	3.27869	0	4.0625	3	8.726	6.66667	12.0148
chr02	113125888	+	NM_029232	Tmco5b	2.14247	13	4.73037	17.2131	0.357037	10.9375	2	19.1972	1.42857	7.39372
chr02	113167892	+	NM_010230	Fmn1	34.2796	56	29.3283	56.5574	27.5513	41.5625	78	6.9808	55.2381	9.24214
chr02	113167892	+	NM_001043322	Fmn1	34.2796	56	29.3283	56.5574	27.5513	41.5625	78	6.9808	55.2381	9.24214
chr02	113598805	-	NM_011824	Grem1	54.0975	198	48.2498	201.639	42.9039	196.562	36	115.183	32.381	7.39372
chr02	113669248	-	NM_009162	Scg5	51.4194	6	38.789	4.09836	27.6703	6.25	97	5.2356	47.619	9.24214
chr02	113688818	-	NM_181416	Arhgap11a	84.6277	9	66.2252	7.37705	31.8953	12.8125	74	8.726	36.6667	7.39372
chr02	113839355	-	NM_010290	Gjd2	34.8152	185	34.0587	222.131	68.551	68.125	152	24.4328	52.8571	7.39372
chr02	113878547	-	NM_009608	Actc1	5.35619	8	9.46074	9.83607	5.95061	9.375	8	11.3438	7.14286	9.24214
chr02	114001075	-	NM_009702	Aqr	44.4563	19	44.4655	27.0492	17.9113	29.0625	67	15.7068	29.0476	10.1664
chr02	114027168	-	NM_175466	Zfp770	52.4906	12	30.2744	10.6557	16.5427	15.3125	50	14.8342	36.6667	7.39372
chr02	11423717	-	NM_001177752	Pfkfb3	119.979	13	89.877	17.2131	116.453	66.25	91	85.5148	71.9048	8.31793
chr02	11423717	-	NM_001177753	Pfkfb3	119.979	13	89.877	17.2131	116.453	66.25	91	85.5148	71.9048	8.31793
chr02	11423717	-	NM_001177754	Pfkfb3	119.979	13	89.877	17.2131	116.453	66.25	91	85.5148	71.9048	8.31793
chr02	11423717	-	NM_001177755	Pfkfb3	119.979	13	89.877	17.2131	116.453	66.25	91	85.5148	71.9048	8.31793
chr02	11423717	-	NM_001177756	Pfkfb3	119.979	13	89.877	17.2131	116.453	66.25	91	85.5148	71.9048	8.31793
chr02	11423717	-	NM_001177757	Pfkfb3	119.979	13	89.877	17.2131	116.453	66.25	91	85.5148	71.9048	8.31793
chr02	11423717	-	NM_133232	Pfkfb3	119.979	13	89.877	17.2131	116.453	66.25	91	85.5148	71.9048	8.31793
chr02	114480664	-	NM_025675	Atpbd4	43.9207	5	30.2744	3.27869	20.2321	7.5	68	6.9808	32.381	9.24214
chr02	11475556	-	NM_001177758	Pfkfb3	41.7783	91	20.8136	87.7049	41.6543	103.75	29	92.4956	27.1429	4.62107
chr02	11524826	-	NM_152824	Rbm17	35.3508	6	26.4901	5.7377	12.9128	7.1875	72	10.4712	36.6667	1.84843
chr02	115407451	+	NM_207264	BC052040	63.7386	5	37.843	13.9344	26.1232	8.4375	49	6.1082	30	10.1664
chr02	115407451	+	NM_001145898	BC052040	63.7386	5	37.843	13.9344	26.1232	8.4375	49	6.1082	30	10.1664
chr02	11564418	+	NM_008367	Il2ra	0.535619	12	8.51466	14.7541	0.178518	9.6875	7	19.1972	1.90476	14.7874
chr02	115890357	-	NM_001159569	Meis2	142.475	29	95.5535	41.8033	154.418	33.125	185	47.1204	57.1429	4.62107
chr02	115890357	-	NM_001159570	Meis2	142.475	29	95.5535	41.8033	154.418	33.125	185	47.1204	57.1429	4.62107
chr02	115890794	-	NM_010825	Meis2	137.118	25	86.0927	38.5246	150.729	27.5	172	43.63	62.381	3.69686
chr02	115890794	-	NM_001159567	Meis2	137.118	25	86.0927	38.5246	150.729	27.5	172	43.63	62.381	3.69686
chr02	115890794	-	NM_001159568	Meis2	137.118	25	86.0927	38.5246	150.729	27.5	172	43.63	62.381	3.69686
chr02	115890794	-	NM_001136072	Meis2	137.118	25	86.0927	38.5246	150.729	27.5	172	43.63	62.381	3.69686
chr02	11627162	+	NM_133836	Il15ra	61.5961	89	35.9508	98.3607	58.078	67.8125	43	61.082	38.5714	12.0148
chr02	11627474	+	NM_008358	Il15ra	61.5961	93	35.0047	102.459	58.078	69.375	42	60.2094	38.0952	9.24214
chr02	116704426	+	NM_026104	Tmco5	3.74933	14	3.7843	10.6557	0.535555	19.375	3	8.726	3.33333	7.39372
chr02	116947185	+	NM_033524	Spred1	117.836	3	71.9016	4.09836	82.5945	10.3125	160	26.178	67.1429	5.54529
chr02	11699154	-	NM_015792	Fbxo18	91.5908	6	61.4948	4.91803	62.6599	1.875	134	5.2356	73.8095	7.39372
chr02	11699379	+	NM_177268	Ankrd16	89.4483	7	63.3869	5.7377	63.017	1.875	135	4.363	73.3333	7.39372
chr02	117075474	+	NM_026620	Fam98b	40.707	10	34.0587	15.5738	22.1958	10	73	11.3438	37.1429	7.39372
chr02	117168613	-	NM_011246	Rasgrp1	29.9946	69	21.7597	90.9836	25.1711	105.938	20	70.6806	20	14.7874
chr02	117937657	+	NM_011580	Thbs1	50.8838	93	34.0587	114.754	27.5513	104.688	21	71.5532	39.5238	12.0148
chr02	118082702	-	NM_027759	Fsip1	12.3192	17	18.9215	18.0328	7.25974	20.9375	15	18.3246	20	10.1664
chr02	118199155	-	NM_201367	Gpr176	40.707	64	26.4901	117.213	64.6831	69.375	44	27.0506	33.3333	9.24214
chr02	118214352	+	NM_013719	Eif2ak4	57.8468	5	37.843	4.91803	31.3597	9.0625	60	11.3438	48.5714	11.0906
chr02	118214847	+	NM_001177806	Eif2ak4	57.3112	7	37.843	6.55738	31.3597	8.75	61	8.726	49.5238	11.0906
chr02	118305432	-	NM_009273	Srp14	54.6331	14	36.8969	13.9344	36.4772	8.125	62	5.2356	28.0952	7.39372
chr02	118375414	-	NM_138313	Bmf	51.955	79	43.5194	88.5246	48.557	49.0625	113	12.2164	52.381	9.24214
chr02	118423946	+	NM_009773	Bub1b	56.24	14	31.2204	11.4754	15.055	12.8125	36	7.8534	16.1905	3.69686
chr02	118489312	+	NM_001033254	Pak6	26.2453	114	23.6518	129.508	16.1857	85.9375	16	67.1902	25.2381	9.24214
chr02	118502981	+	NM_001145854	Pak6	24.1028	281	19.8675	361.475	36.7748	169.375	21	90.7504	26.1905	6.4695
chr02	118529699	-	NM_001081971	Gm1337	43.9207	492	17.0293	715.574	45.8792	418.125	26	226.003	27.1429	1.84843
chr02	118554174	-	NM_177568	Plcb2	4.82057	97	7.56859	109.836	1.9042	86.25	0	50.6108	8.57143	1.84843
chr02	118588397	-	NM_001001982	A430105I19Rik	27.3166	22	32.1665	18.8525	25.8852	15	29	18.3246	40.9524	8.31793
chr02	118598504	+	NM_001145644	Phgr1	5.35619	44	5.67644	59.8361	0.892591	39.375	2	32.2862	3.80952	18.4843
chr02	118605653	+	NM_170593	Disp2	41.7783	39	33.1126	63.1148	34.2755	49.6875	70	19.1972	47.1429	8.31793
chr02	118639738	+	NM_026412	D2Ertd750e	44.4563	14	39.7351	18.8525	35.8822	20.625	26	16.5794	22.381	7.39372
chr02	118687735	+	NM_019826	Ivd	42.8495	15	40.6812	13.1148	22.7313	12.5	63	2.6178	48.0952	13.8632
chr02	118727350	+	NM_001045523	Bahd1	65.8811	170	40.6812	237.705	86.9384	135.938	75	56.719	60.9524	3.69686
chr02	118752232	+	NM_028117	Chst14	33.744	27	35.0047	28.6885	36.1202	21.25	50	21.815	39.5238	9.24214
chr02	118855129	-	NM_199310	Ccdc32	53.5619	29	35.9508	20.4918	28.9795	16.25	64	19.1972	31.4286	12.0148
chr02	118860525	+	NM_173450	Rpusd2	56.7756	11	32.1665	22.9508	26.5397	16.875	57	10.4712	30	5.54529
chr02	118872854	+	NM_029617	Casc5	58.9181	5	39.7351	3.27869	13.6269	5.625	51	6.1082	22.8571	3.69686
chr02	118938552	+	NM_011234	Rad51	68.0236	8	45.4115	4.09836	23.6239	2.5	81	5.2356	32.8571	9.24214
chr02	118982770	-	NM_001033136	Fam82a2	63.7386	19	47.3037	15.5738	48.795	10.3125	98	5.2356	53.8095	6.4695
chr02	118993523	+	NM_177157	Gchfr	61.0605	110	34.0587	153.279	64.9212	85.625	78	43.63	36.6667	4.62107
chr02	119000244	+	NM_001039223	Gm14137	18.211	14	12.299	16.3934	9.759	5.625	15	9.5986	11.4286	10.1664
chr02	119034455	+	NM_028054	Zfyve19	64.2742	10	38.789	3.27869	24.3975	6.875	92	4.363	43.8095	8.31793
chr02	119034455	+	NM_001164827	Zfyve19	64.2742	10	38.789	3.27869	24.3975	6.875	92	4.363	43.8095	8.31793
chr02	119034531	-	NM_139139	Dnajc17	64.2742	10	39.7351	3.27869	24.3975	6.875	92	5.2356	43.8095	9.24214
chr02	119055601	-	NM_028104	Ppp1r14d	3.21371	26	8.51466	44.2623	0.535555	41.875	3	44.5026	5.2381	7.39372
chr02	119063095	+	NM_016907	Spint1	24.6385	422	14.1911	463.115	18.2089	304.375	18	142.234	22.381	11.0906
chr02	119096962	-	NM_145530	Rhov	26.2453	44	16.0833	43.4426	26.5397	38.75	19	32.2862	22.8571	4.62107
chr02	119114477	+	NM_172269	Vps18	62.1318	10	60.5487	9.01639	41.5948	10.625	88	5.2356	49.0476	9.24214
chr02	119151519	+	NM_019454	Dll4	100.696	133	80.4163	232.787	165.189	88.75	99	97.7312	72.8571	3.69686
chr02	119176977	+	NM_026929	Chac1	46.0632	33	27.4361	25.4098	32.0143	36.875	32	38.3944	32.381	6.4695
chr02	119303365	-	NM_026574	Ino80	80.3428	7	55.8184	2.45902	55.6977	3.4375	100	4.363	55.2381	9.24214
chr02	119373363	-	NM_172857	Exd1	59.4537	19	29.3283	18.8525	31.3597	13.75	85	6.1082	40	11.0906
chr02	119373442	+	NM_019769	1500003O03Rik	58.9181	19	29.3283	18.8525	31.4192	14.0625	86	6.1082	40.4762	11.0906
chr02	119444033	+	NM_133851	Nusap1	93.1976	7	49.1958	7.37705	25.5876	5	74	6.1082	30.9524	8.31793
chr02	119444033	+	NM_001042652	Nusap1	93.1976	7	49.1958	7.37705	25.5876	5	74	6.1082	30.9524	8.31793
chr02	119444241	-	NM_001042653	Oip5	93.7333	7	51.088	7.37705	25.5876	4.375	74	7.8534	30.9524	9.24214
chr02	119488534	-	NM_027175	Ndufaf1	64.2742	8	35.9508	15.5738	18.2684	9.375	49	5.2356	25.2381	8.31793
chr02	119500803	+	NM_030112	Rtf1	83.5565	13	52.0341	28.6885	40.8212	22.1875	106	10.4712	39.0476	3.69686
chr02	119568072	+	NM_146125	Itpka	66.9523	49	44.4655	87.7049	67.2419	88.75	51	75.0436	38.0952	4.62107
chr02	119584261	-	NM_206941	Ltk	35.3508	174	20.8136	228.689	48.1999	169.375	37	103.839	21.9048	5.54529
chr02	119584261	-	NM_008523	Ltk	35.3508	174	20.8136	228.689	48.1999	169.375	37	103.839	21.9048	5.54529
chr02	119586167	-	NM_203345	Ltk	27.8522	156	13.245	225.41	39.036	169.375	28	92.4956	18.5714	8.31793
chr02	119586167	-	NM_206942	Ltk	27.8522	156	13.245	225.41	39.036	169.375	28	92.4956	18.5714	8.31793
chr02	119613273	-	NM_177294	Rpap1	57.3112	10	49.1958	12.2951	20.6486	18.125	61	8.726	37.619	6.4695
chr02	119613273	-	NM_001163701	Rpap1	57.3112	10	49.1958	12.2951	20.6486	18.125	61	8.726	37.619	6.4695
chr02	119625249	+	NM_019392	Tyro3	39.6358	57	25.544	60.6557	53.734	75.9375	75	36.6492	35.2381	10.1664
chr02	119722963	+	NM_013720	Mga	71.2373	9	45.4115	13.9344	62.8384	7.1875	68	7.8534	58.0952	6.4695
chr02	119722963	+	NM_001164274	Mga	71.2373	9	45.4115	13.9344	62.8384	7.1875	68	7.8534	58.0952	6.4695
chr02	119798434	+	NM_011941	Mapkbp1	79.2716	9	49.1958	11.4754	25.2306	7.1875	67	2.6178	60.9524	11.0906
chr02	119853218	+	NM_001114637	Jmjd7	43.9207	2	37.843	8.19672	48.557	2.8125	64	4.363	30.4762	10.1664
chr02	119859168	+	NM_145378	Pla2g4b	4.82057	4	2.83822	2.45902	4.10592	3.4375	16	1.7452	3.33333	5.54529
chr02	119980311	-	NM_133838	Ehd4	53.0262	33	25.544	36.0656	41.0592	29.0625	88	11.3438	31.4286	10.1664
chr02	120071071	-	NM_177845	Pla2g4e	29.9946	63	25.544	71.3115	15.055	81.875	17	50.6108	35.2381	5.54529
chr02	120114805	-	NM_001024137	Pla2g4d	0	14	3.7843	13.9344	0.238024	10	0	25.3054	3.33333	13.8632
chr02	120139901	-	NM_001024145	Pla2g4f	2.67809	8	3.7843	7.37705	0.833085	11.5625	3	12.2164	4.7619	12.0148
chr02	120178869	-	NM_178851	Vps39	30.5303	6	46.3576	4.09836	18.1494	3.75	56	9.5986	41.9048	19.4085
chr02	120178869	-	NM_147153	Vps39	30.5303	6	46.3576	4.09836	18.1494	3.75	56	9.5986	41.9048	19.4085
chr02	120229631	+	NM_172672	Ganc	87.3058	4	61.4948	2.45902	27.1348	6.25	114	10.4712	47.619	9.24214
chr02	120229852	-	NM_001110497	Tmem87a	88.3771	3	60.5487	2.45902	27.3133	5.3125	113	9.5986	47.619	8.31793
chr02	120229852	-	NM_173734	Tmem87a	88.3771	3	60.5487	2.45902	27.3133	5.3125	113	9.5986	47.619	8.31793
chr02	120229852	-	NM_001110496	Tmem87a	88.3771	3	60.5487	2.45902	27.3133	5.3125	113	9.5986	47.619	8.31793
chr02	120289328	+	NM_001177799	Capn3	5.35619	5	7.56859	14.7541	0.0595061	16.25	2	19.1972	5.71429	10.1664
chr02	120289328	+	NM_007601	Capn3	5.35619	5	7.56859	14.7541	0.0595061	16.25	2	19.1972	5.71429	10.1664
chr02	120302644	+	NM_001109761	Capn3	8.03428	8	7.56859	7.37705	1.13062	10.9375	5	3.4904	3.80952	7.39372
chr02	120389567	-	NM_011743	Zfp106	51.955	7	28.3822	9.01639	17.7328	5.625	48	7.8534	30	6.4695
chr02	120393406	+	NM_009222	Snap23	67.4879	11	49.1958	7.37705	19.8155	7.8125	90	7.8534	35.2381	9.24214
chr02	120393406	+	NM_001177792	Snap23	67.4879	11	49.1958	7.37705	19.8155	7.8125	90	7.8534	35.2381	9.24214
chr02	120393406	+	NM_001177793	Snap23	67.4879	11	49.1958	7.37705	19.8155	7.8125	90	7.8534	35.2381	9.24214
chr02	120435051	-	NM_025657	Lrrc57	87.3058	4	51.088	3.27869	33.1449	9.0625	124	2.6178	43.8095	9.24214
chr02	120435094	-	NM_001159612	Lrrc57	87.3058	4	51.088	3.27869	33.1449	9.0625	124	2.6178	43.8095	9.24214
chr02	120435171	+	NM_025475	Haus2	87.8415	4	51.088	3.27869	33.1449	9.0625	124	2.6178	43.8095	9.24214
chr02	120435244	-	NM_001159610	Lrrc57	87.8415	4	52.0341	3.27869	33.1449	9.0625	124	2.6178	43.8095	10.1664
chr02	120435244	-	NM_001159609	Lrrc57	87.8415	4	52.0341	3.27869	33.1449	9.0625	124	2.6178	43.8095	10.1664
chr02	120557253	-	NM_026891	Cdan1	93.1976	9	65.2791	4.91803	70.8123	2.5	128	5.2356	77.619	12.939
chr02	120676154	-	NM_001024857	Ttbk2	63.203	5	52.0341	5.7377	24.338	3.4375	119	5.2356	48.5714	8.31793
chr02	120676154	-	NM_001024856	Ttbk2	63.203	5	52.0341	5.7377	24.338	3.4375	119	5.2356	48.5714	8.31793
chr02	120676320	-	NM_080788	Ttbk2	63.203	5	50.1419	4.91803	24.338	3.4375	117	4.363	46.1905	8.31793
chr02	120796451	-	NM_009461	Ubr1	77.1291	8	53.9262	16.3934	32.1333	5.625	86	7.8534	59.5238	8.31793
chr02	120802797	+	NM_175285	Tmem62	42.8495	16	35.0047	12.2951	45.2841	5.3125	83	6.1082	37.1429	5.54529
chr02	120834143	+	NM_010761	Ccndbp1	64.2742	10	41.6272	4.09836	25.2306	6.5625	98	11.3438	40	9.24214
chr02	120862491	-	NM_013513	Epb4.2	2.14247	10	5.67644	15.5738	0.595061	17.1875	7	12.2164	0.952381	7.39372
chr02	120911495	-	NM_028799	Tgm5	5.35619	37	3.7843	27.8689	1.19012	27.1875	4	21.815	5.71429	7.39372
chr02	120966434	-	NM_177846	Lcmt2	80.3428	5	56.7644	5.7377	47.0098	6.25	136	5.2356	80.4762	11.0906
chr02	120967876	+	NM_029475	Adal	55.7043	3	38.789	4.91803	36.6558	4.6875	76	6.1082	52.8571	11.0906
chr02	120996885	-	NM_178889	Zscan29	115.694	4	57.7105	7.37705	59.0896	7.8125	138	6.9808	57.619	3.69686
chr02	120996941	+	NM_153387	Tubgcp4	115.694	4	57.7105	6.55738	58.6135	7.8125	138	6.9808	57.619	3.69686
chr02	121097122	-	NM_013735	Trp53bp1	69.6304	4	47.3037	8.19672	21.9578	3.4375	52	5.2356	50	8.31793
chr02	121115337	+	NM_032393	Mtap1a	86.7702	9	46.3576	8.19672	44.8081	21.875	60	22.6876	47.619	9.24214
chr02	121121189	+	NM_001173506	Mtap1a	72.8441	11	52.0341	12.2951	43.737	11.875	55	14.8342	74.7619	9.24214
chr02	121176749	-	NM_178795	Ppip5k1	5.89181	13	8.51466	12.2951	2.55876	11.5625	29	7.8534	19.5238	6.4695
chr02	121184376	+	NM_009897	Ckmt1	25.7097	194	19.8675	222.131	28.9795	160.625	114	20.9424	49.0476	13.8632
chr02	121206676	-	NM_080459	Strc	3.74933	16	5.67644	16.3934	0.714073	25.625	3	34.904	2.85714	11.0906
chr02	121239528	-	NM_153075	Catsper2	65.8811	4	52.9801	8.19672	37.5483	3.75	88	5.2356	66.6667	9.24214
chr02	121239637	+	NM_007952	Pdia3	66.4167	4	52.9801	8.19672	37.7864	3.75	92	5.2356	67.619	10.1664
chr02	121268337	-	NM_145973	Ell3	38.5645	94	15.1372	131.967	9.52098	94.6875	8	43.63	21.9048	5.54529
chr02	121274963	+	NM_011354	Serf2	69.6304	11	43.5194	18.0328	47.1288	3.75	103	7.8534	50.4762	8.31793
chr02	121282500	-	NM_001025371	Serinc4	63.203	10	54.8723	7.37705	32.3118	7.5	175	6.9808	40.4762	8.31793
chr02	121282823	+	NM_026318	2310003F16Rik	63.7386	9	55.8184	6.55738	32.3118	6.5625	175	6.9808	39.0476	8.31793
chr02	121299759	-	NM_001081975	Mfap1b	52.4906	11	34.0587	6.55738	4.22493	0.625	55	7.8534	33.3333	12.939
chr02	121332392	-	NM_026220	Mfap1a	90.5196	9	89.877	5.7377	15.6501	3.4375	101	8.726	55.2381	5.54529
chr02	121332458	+	NM_030234	Wdr76	90.5196	9	89.877	5.7377	15.6501	3.4375	103	8.726	55.2381	5.54529
chr02	121632793	-	NM_172673	Frmd5	64.2742	32	64.333	41.8033	67.4204	18.75	72	13.089	34.7619	1.84843
chr02	121692705	+	NM_177054	Casc4	90.5196	28	39.7351	19.6721	57.1259	14.375	91	6.1082	49.5238	3.69686
chr02	121692705	+	NM_199038	Casc4	90.5196	28	39.7351	19.6721	57.1259	14.375	91	6.1082	49.5238	3.69686
chr02	121781828	-	NM_008545	Mageb3	94.2689	4	69.0634	4.09836	39.393	7.1875	93	6.9808	58.0952	4.62107
chr02	121782188	+	NM_212450	Ctdspl2	94.8045	5	67.1712	4.91803	38.8575	5.625	99	6.9808	60	4.62107
chr02	121854358	+	NM_144545	Eif3j	66.9523	11	52.9801	12.2951	31.2407	11.5625	95	6.9808	45.2381	8.31793
chr02	121944122	-	NM_145531	Spg11	54.6331	7	30.2744	5.7377	36.4177	4.0625	54	7.8534	39.5238	8.31793
chr02	121973422	+	NM_009735	B2m	47.6701	17	34.0587	20.4918	28.3844	18.4375	35	16.5794	30.9524	7.39372
chr02	121986435	+	NM_080510	Trim69	3.21371	16	5.67644	7.37705	1.54716	16.875	9	21.815	7.14286	10.1664
chr02	122011925	-	NM_026251	Patl2	3.21371	13	7.56859	14.7541	0.357037	19.0625	5	20.9424	6.66667	9.24214
chr02	122012007	+	NM_028914	4933406J08Rik	3.21371	13	7.56859	15.5738	0.357037	18.125	5	20.0698	6.66667	9.24214
chr02	122060574	+	NM_146126	Sord	48.7413	12	36.8969	17.2131	42.0113	9.375	66	11.3438	40	5.54529
chr02	122123901	-	NM_177610	Duox2	29.9946	586	16.0833	817.213	24.1	451.25	28	232.984	21.9048	6.4695
chr02	122124635	+	NM_025777	Duoxa2	44.4563	612	19.8675	799.18	29.8126	467.812	30	232.112	28.0952	6.4695
chr02	122139466	-	NM_145395	Duoxa1	13.3905	197	10.4068	232.787	6.90271	166.562	13	92.4956	13.8095	12.0148
chr02	122141407	+	NM_001099297	Duox1	9.64114	162	5.67644	180.328	5.47456	123.125	8	80.2792	8.09524	13.8632
chr02	122194654	-	NM_001013829	Shf	63.7386	20	33.1126	19.6721	44.7486	19.375	46	11.3438	47.1429	7.39372
chr02	12223547	-	NM_001001309	Itga8	33.2084	42	17.9754	50	20.1726	68.75	13	61.082	19.0476	12.0148
chr02	122252212	+	NM_172980	Slc28a2	1.07124	15	4.73037	15.5738	0.238024	8.4375	1	26.178	2.38095	11.0906
chr02	122310676	+	NM_001085518	Gm14085	2.14247	11	1.89215	18.8525	0	6.5625	3	25.3054	2.38095	12.939
chr02	122437013	-	NM_025961	Gatm	27.8522	36	18.9215	41.8033	27.0753	32.5	19	26.178	19.0476	13.8632
chr02	122463622	+	NM_001004174	AA467197	19.2823	61	12.299	62.2951	20.4106	56.875	15	45.3752	10.4762	12.939
chr02	122528399	-	NM_011774	Slc30a4	68.0236	14	56.7644	26.2295	35.9417	10.9375	97	6.9808	50	6.4695
chr02	122564240	+	NM_019788	Pldn	62.1318	14	56.7644	28.6885	23.5049	28.4375	81	11.3438	47.1429	12.939
chr02	122591094	+	NM_001162503	Sqrdl	20.8891	101	19.8675	113.934	23.7429	92.8125	13	69.808	16.6667	9.24214
chr02	122607734	+	NM_021507	Sqrdl	2.14247	13	3.7843	15.5738	0	16.875	7	19.1972	3.33333	12.0148
chr02	12341087	-	NM_024185	Fam188a	59.9893	8	31.2204	9.01639	44.094	9.375	73	10.4712	47.619	11.0906
chr02	124436031	+	NM_199240	Sema6d	58.9181	121	36.8969	145.902	77.2984	156.562	56	82.897	40.4762	6.4695
chr02	124436031	+	NM_199238	Sema6d	58.9181	121	36.8969	145.902	77.2984	156.562	56	82.897	40.4762	6.4695
chr02	124436031	+	NM_172537	Sema6d	58.9181	121	36.8969	145.902	77.2984	156.562	56	82.897	40.4762	6.4695
chr02	124436031	+	NM_199241	Sema6d	58.9181	121	36.8969	145.902	77.2984	156.562	56	82.897	40.4762	6.4695
chr02	124436031	+	NM_199239	Sema6d	58.9181	121	36.8969	145.902	77.2984	156.562	56	82.897	40.4762	6.4695
chr02	124893862	+	NM_175034	Slc24a5	2.14247	6	5.67644	4.09836	1.48765	6.875	2	12.2164	7.61905	13.8632
chr02	124949396	-	NM_010852	Myef2	73.3798	23	43.5194	27.0492	43.2609	33.4375	97	12.2164	38.5714	10.1664
chr02	124949396	-	NM_001162418	Myef2	73.3798	23	43.5194	27.0492	43.2609	33.4375	97	12.2164	38.5714	10.1664
chr02	124949396	-	NM_001162417	Myef2	73.3798	23	43.5194	27.0492	43.2609	33.4375	97	12.2164	38.5714	10.1664
chr02	124962427	+	NM_001162934	Ctxn2	20.8891	53	15.1372	57.377	14.7575	75.9375	14	61.9546	24.7619	8.31793
chr02	124978335	+	NM_183354	Slc12a1	5.35619	13	2.83822	11.4754	0.0595061	26.25	3	25.3054	4.7619	10.1664
chr02	124978335	+	NM_001079690	Slc12a1	5.35619	13	2.83822	11.4754	0.0595061	26.25	3	25.3054	4.7619	10.1664
chr02	125072983	+	NM_001159646	Dut	76.5935	7	52.9801	6.55738	38.0839	6.5625	67	7.8534	50	5.54529
chr02	125073250	+	NM_023595	Dut	78.7359	8	55.8184	5.7377	38.0839	6.25	69	6.9808	50	6.4695
chr02	125332174	-	NM_007993	Fbn1	61.0605	42	37.843	53.2787	52.3059	91.25	46	62.8272	34.7619	8.31793
chr02	125450849	-	NM_001081091	Cep152	62.1318	3	43.5194	4.09836	16.6022	7.1875	64	2.6178	33.8095	8.31793
chr02	125498835	+	NM_025613	Eid1	46.0632	9	24.5979	8.19672	31.4787	11.25	79	7.8534	40.9524	12.939
chr02	125549884	-	NM_199022	Shc4	59.9893	98	36.8969	113.934	53.377	94.6875	39	74.171	33.8095	7.39372
chr02	125608606	-	NM_177608	Secisbp2l	58.9181	15	34.0587	27.0492	26.3612	15	96	10.4712	55.2381	9.24214
chr02	125684754	-	NM_009939	Cops2	62.6674	9	37.843	8.19672	18.6849	6.25	66	11.3438	34.7619	10.1664
chr02	125684953	+	NM_175154	Galk2	61.5961	11	38.789	8.19672	18.6254	7.1875	63	10.4712	32.8571	10.1664
chr02	125860393	+	NM_008008	Fgf7	1.60686	10	3.7843	10.6557	1.36864	12.8125	7	8.726	7.61905	17.5601
chr02	125971987	-	NM_029455	4930525F21Rik	56.24	39	8.51466	140.984	0	45.9375	261	49.7382	7.61905	16.6359
chr02	125977876	+	NM_026981	Dtwd1	59.9893	6	34.0587	8.19672	23.0884	3.125	46	6.9808	27.1429	11.0906
chr02	126317289	-	NM_001080944	Atp8b4	2.14247	7	7.56859	17.2131	1.48765	17.1875	2	18.3246	3.33333	17.5601
chr02	126378759	+	NM_011978	Slc27a2	48.7413	171	27.4361	193.443	42.6659	155.625	44	75.9162	24.7619	9.24214
chr02	126444401	-	NM_008230	Hdc	5.89181	10	8.51466	13.1148	0.535555	11.25	7	22.6876	10	24.9538
chr02	126501222	-	NM_010249	Gabpb1	77.6647	6	78.5241	9.01639	31.9548	2.8125	88	4.363	60.9524	6.4695
chr02	126501223	-	NM_207669	Gabpb1	77.6647	6	78.5241	9.01639	31.9548	2.8125	88	4.363	60.9524	6.4695
chr02	126533098	+	NM_019729	Usp8	63.7386	18	42.5733	31.9672	17.0783	31.5625	64	20.9424	37.619	8.31793
chr02	126609196	-	NM_029163	Usp50	5.35619	7	4.73037	9.83607	1.48765	11.875	7	12.2164	4.28571	13.8632
chr02	126701997	-	NM_021450	Trpm7	67.4879	6	52.9801	5.7377	25.2901	9.0625	108	6.9808	51.9048	8.31793
chr02	126701997	-	NM_001164325	Trpm7	67.4879	6	52.9801	5.7377	25.2901	9.0625	108	6.9808	51.9048	8.31793
chr02	126758971	-	NM_023220	2010106G01Rik	39.1002	20	26.4901	13.9344	21.0652	14.6875	57	6.1082	31.9048	8.31793
chr02	126834446	+	NM_175550	Ap4e1	41.2426	15	24.5979	7.37705	13.0318	10.3125	69	11.3438	36.1905	16.6359
chr02	126896392	+	NM_026678	Blvra	32.6727	4	20.8136	5.7377	18.8039	5	69	4.363	38.0952	10.1664
chr02	126959690	-	NM_144818	Ncaph	76.5935	4	50.1419	7.37705	36.1797	8.4375	59	6.9808	23.3333	6.4695
chr02	126968326	-	NM_001163528	Itpripl1	46.5988	6	25.544	22.1311	24.457	10.625	24	15.7068	14.2857	5.54529
chr02	126969193	-	NM_001163527	Itpripl1	45.5276	8	24.5979	24.5902	24.0405	15.625	25	19.1972	12.8571	3.69686
chr02	127034016	-	NM_198630	1810024B03Rik	65.3455	9	41.6272	4.09836	27.3728	3.75	72	6.9808	30	5.54529
chr02	127034139	+	NM_177214	Snrnp200	65.3455	9	42.5733	4.09836	27.3728	3.75	73	6.1082	30	5.54529
chr02	127073552	-	NM_025296	Ciao1	72.8441	5	77.5781	5.7377	55.5787	5.3125	128	3.4904	70.9524	12.939
chr02	127073710	+	NM_175145	Tmem127	73.3798	6	77.5781	6.55738	56.2333	5.3125	130	4.363	71.4286	12.939
chr02	127095964	+	NM_139308	Stard7	78.7359	3	61.4948	4.91803	53.615	4.6875	109	6.1082	49.0476	5.54529
chr02	127161894	+	NM_010090	Dusp2	14.9973	140	14.1911	177.869	35.3466	152.5	24	72.4258	15.7143	4.62107
chr02	127164374	+	NM_172539	Astl	11.7836	126	12.299	122.131	27.8489	124.688	21	69.808	13.3333	6.4695
chr02	127189021	+	NM_009633	Adra2b	20.8891	401	20.8136	510.656	29.515	337.188	42	181.501	31.4286	7.39372
chr02	127250934	+	NM_001081089	Gpat2	3.21371	22	1.89215	30.3279	0.119012	22.5	5	32.2862	13.3333	12.0148
chr02	127270301	-	NM_029629	Fahd2a	41.2426	17	28.3822	18.8525	25.9447	14.6875	42	9.5986	40.4762	8.31793
chr02	127308235	-	NM_001111331	Kcnip3	28.3878	533	22.7058	540.164	18.9229	380	14	194.59	28.0952	11.0906
chr02	127347106	-	NM_019789	Kcnip3	46.5988	19	33.1126	12.2951	23.6239	13.125	22	19.1972	44.2857	10.1664
chr02	127367153	-	NM_178047	Prom2	9.64114	417	5.67644	434.426	2.14222	280	5	138.743	13.8095	9.24214
chr02	127367153	-	NM_138750	Prom2	9.64114	417	5.67644	434.426	2.14222	280	5	138.743	13.8095	9.24214
chr02	127410413	-	NM_001111029	Zfp661	74.9866	28	43.5194	26.2295	34.7516	18.75	80	13.089	46.6667	8.31793
chr02	127410413	-	NM_028141	Zfp661	74.9866	28	43.5194	26.2295	34.7516	18.75	80	13.089	46.6667	8.31793
chr02	127413161	+	NM_029963	Mrps5	93.1976	23	62.4409	20.4918	40.2856	16.5625	106	8.726	63.8095	7.39372
chr02	127482431	-	NM_010762	Mal	18.211	379	10.4068	504.098	12.7938	382.5	11	143.106	15.2381	12.939
chr02	127482431	-	NM_001171187	Mal	18.211	379	10.4068	504.098	12.7938	382.5	11	143.106	15.2381	12.939
chr02	127555633	-	NM_145532	Mall	8.5699	73	4.73037	102.459	1.30913	82.1875	4	59.3368	7.14286	10.1664
chr02	127614590	-	NM_016902	Nphp1	73.3798	5	43.5194	9.01639	33.859	9.6875	95	6.9808	49.0476	11.0906
chr02	127657595	-	NM_001113179	Bub1	68.0236	12	35.9508	22.1311	25.6471	18.125	50	18.3246	25.2381	11.0906
chr02	127657595	-	NM_009772	Bub1	68.0236	12	35.9508	22.1311	25.6471	18.125	50	18.3246	25.2381	11.0906
chr02	127680363	+	NM_028765	Acoxl	3.74933	11	5.67644	5.7377	1.13062	12.8125	2	16.5794	5.71429	12.0148
chr02	127951773	+	NM_207681	Bcl2l11	122.121	62	81.3623	43.4426	176.971	93.125	137	54.1012	71.9048	3.69686
chr02	127951773	+	NM_207680	Bcl2l11	122.121	62	81.3623	43.4426	176.971	93.125	137	54.1012	71.9048	3.69686
chr02	127951773	+	NM_009754	Bcl2l11	122.121	62	81.3623	43.4426	176.971	93.125	137	54.1012	71.9048	3.69686
chr02	12845667	+	NM_008961	Pter	40.707	15	14.1911	5.7377	14.4005	8.75	32	9.5986	20.9524	6.4695
chr02	128513131	-	NM_008569	Anapc1	63.203	13	42.5733	10.6557	20.7676	12.8125	53	15.7068	28.5714	8.31793
chr02	128524732	+	NM_008587	Mertk	46.5988	40	35.0047	59.8361	33.5019	61.25	34	41.8848	29.0476	12.0148
chr02	128644038	+	NM_028248	Tmem87b	72.3085	6	51.088	4.91803	31.7763	12.5	101	5.2356	52.8571	7.39372
chr02	128689667	+	NM_024237	Fbln7	31.0659	45	18.9215	52.459	18.2089	51.875	16	46.2478	13.8095	5.54529
chr02	128769756	-	NM_020594	Zc3h8	47.6701	10	30.2744	12.2951	31.8358	6.875	40	12.2164	22.8571	8.31793
chr02	128793137	+	NM_178404	Zc3h6	76.0578	5	37.843	10.6557	37.7864	4.6875	86	2.6178	39.0476	9.24214
chr02	128891682	+	NM_027192	Ttl	56.24	8	51.088	12.2951	43.0824	36.875	35	77.6614	45.7143	4.62107
chr02	128926731	+	NM_009086	Polr1b	40.1714	4	25.544	8.19672	20.2916	3.125	37	4.363	24.7619	7.39372
chr02	128955435	+	NM_025395	Chchd5	55.7043	4	45.4115	7.37705	40.4641	5	79	4.363	58.5714	16.6359
chr02	129024508	+	NM_015747	Slc20a1	70.7017	10	55.8184	13.9344	49.5091	5.9375	116	6.1082	49.0476	6.4695
chr02	129024508	+	NM_001159593	Slc20a1	70.7017	10	55.8184	13.9344	49.5091	5.9375	116	6.1082	49.0476	6.4695
chr02	129122948	-	NM_181589	Ckap2l	63.203	6	39.7351	13.9344	35.4656	10.9375	51	4.363	33.8095	10.1664
chr02	129135708	-	NM_010554	Il1a	3.21371	12	4.73037	14.7541	0.476049	14.6875	3	14.8342	2.38095	11.0906
chr02	129196856	-	NM_008361	Il1b	2.14247	16	2.83822	14.7541	0.535555	14.375	5	19.1972	4.28571	14.7874
chr02	12932491	-	NM_153155	C1ql3	56.24	120	43.5194	156.557	90.0922	71.5625	152	34.904	32.8571	11.0906
chr02	129362338	-	NM_177653	F830045P16Rik	20.3535	7	13.245	7.37705	4.40345	3.75	18	6.9808	18.5714	5.54529
chr02	129418574	+	NM_001177646	Sirpa	77.1291	11	42.5733	11.4754	69.0271	8.75	134	7.8534	63.3333	6.4695
chr02	129418930	+	NM_001177647	Sirpa	76.0578	10	40.6812	11.4754	69.5031	9.375	127	6.1082	63.3333	7.39372
chr02	129418930	+	NM_007547	Sirpa	76.0578	10	40.6812	11.4754	69.5031	9.375	127	6.1082	63.3333	7.39372
chr02	129515604	-	NM_018863	Pdyn	4.82057	5	3.7843	11.4754	0.952098	12.5	6	18.3246	7.14286	8.31793
chr02	129626252	+	NM_183262	Stk35	76.5935	10	63.3869	3.27869	85.2127	8.125	109	5.2356	53.8095	5.54529
chr02	129626252	+	NM_001038635	Stk35	76.5935	10	63.3869	3.27869	85.2127	8.125	109	5.2356	53.8095	5.54529
chr02	129838109	+	NM_009374	Tgm3	1.07124	13	3.7843	12.2951	0.238024	9.6875	2	10.4712	4.28571	8.31793
chr02	129926129	+	NM_001033197	AU015228	2.67809	6	9.46074	9.83607	0	7.8125	2	8.726	2.38095	10.1664
chr02	129949020	+	NM_177726	Tgm6	5.89181	21	2.83822	7.37705	0.357037	15	8	13.9616	5.2381	10.1664
chr02	130005100	-	NM_009225	Snrpb	81.9497	15	58.6566	4.09836	42.9634	17.8125	99	13.089	63.8095	3.69686
chr02	130020929	+	NM_138655	Tmc2	1.60686	12	6.62252	4.09836	0.0595061	4.375	1	12.2164	4.28571	9.24214
chr02	130100147	+	NM_024193	Nop56	74.9866	14	54.8723	7.37705	50.8182	8.125	83	1.7452	48.5714	7.39372
chr02	130110187	-	NM_130884	Idh3b	69.0948	5	37.843	4.91803	32.1333	6.25	65	4.363	49.0476	8.31793
chr02	130121674	+	NM_001110513	Ebf4	47.1344	22	37.843	31.9672	52.8414	24.0625	47	20.9424	39.0476	4.62107
chr02	130223365	-	NM_019696	Cpxm1	33.2084	26	25.544	42.623	21.5412	46.875	13	48.8656	25.2381	9.24214
chr02	130230994	+	NM_029375	1700020A23Rik	4.82057	20	4.73037	30.3279	1.48765	23.75	1	21.815	3.80952	14.7874
chr02	130231031	+	NM_001163483	1700020A23Rik	4.82057	20	4.73037	29.5082	1.48765	23.125	1	21.815	3.80952	12.939
chr02	130232257	+	NM_025753	4933425O20Rik	5.89181	22	6.62252	28.6885	1.60666	22.5	5	13.089	5.71429	9.24214
chr02	130250024	-	NM_178762	Fam113a	69.0948	5	50.1419	6.55738	57.3639	5.9375	77	8.726	53.3333	9.24214
chr02	130250055	+	NM_030559	Vps16	69.0948	5	50.1419	6.55738	57.3639	5.9375	77	8.726	53.3333	9.24214
chr02	130250377	-	NM_001114541	Fam113a	69.6304	5	48.2498	6.55738	57.3639	5.625	82	9.5986	52.8571	10.1664
chr02	130276013	+	NM_001163688	Ptpra	62.6674	28	52.0341	23.7705	57.6019	22.8125	69	10.4712	46.6667	5.54529
chr02	130276013	+	NM_008980	Ptpra	62.6674	28	52.0341	23.7705	57.6019	22.8125	69	10.4712	46.6667	5.54529
chr02	130389492	+	NM_207207	Mrps26	59.4537	14	37.843	8.19672	39.6311	4.375	46	10.4712	42.381	12.939
chr02	130401908	+	NM_011025	Oxt	15.5329	243	18.9215	287.705	9.81851	197.188	9	102.094	12.8571	5.54529
chr02	130408277	-	NM_009732	Avp	21.9604	300	18.9215	342.623	11.4847	210.625	12	120.419	20	11.0906
chr02	130455722	-	NM_080562	Ubox5	62.6674	16	37.843	7.37705	17.0187	6.5625	69	9.5986	44.2857	19.4085
chr02	130455763	-	NM_001146084	Fastkd5	62.6674	16	37.843	6.55738	17.0187	6.5625	69	9.5986	44.2857	18.4843
chr02	130455763	-	NM_198176	Fastkd5	62.6674	16	37.843	6.55738	17.0187	6.5625	69	9.5986	44.2857	18.4843
chr02	130468539	-	NM_197945	Prosapip1	37.4933	17	21.7597	14.7541	45.8792	9.375	64	5.2356	34.2857	5.54529
chr02	130490381	-	NM_029832	Ddrgk1	49.8125	4	33.1126	8.19672	35.7632	3.75	76	7.8534	46.1905	6.4695
chr02	130493576	+	NM_025922	Itpa	58.3824	8	27.4361	6.55738	48.676	4.375	67	6.9808	34.2857	4.62107
chr02	130523255	-	NM_001081162	Slc4a11	41.2426	265	35.0047	353.279	39.4525	244.375	41	125.654	35.7143	10.1664
chr02	130665846	-	NM_029432	4930402H24Rik	76.0578	7	50.1419	8.19672	44.213	6.875	101	10.4712	58.5714	9.24214
chr02	130732231	+	NM_009730	Atrn	81.414	10	56.7644	6.55738	28.3844	6.25	85	6.9808	64.7619	8.31793
chr02	130868418	-	NM_020014	Gfra4	13.9261	242	23.6518	182.787	21.4817	157.812	28	67.1902	30.9524	6.4695
chr02	130889550	-	NM_033615	Adam33	11.248	139	6.62252	140.984	7.55727	122.812	14	82.0244	12.381	11.0906
chr02	130889550	-	NM_001163529	Adam33	11.248	139	6.62252	140.984	7.55727	122.812	14	82.0244	12.381	11.0906
chr02	130912501	-	NM_011426	Siglec1	2.67809	13	5.67644	8.19672	1.48765	10	7	14.8342	6.19048	8.31793
chr02	130953147	+	NM_028306	Hspa12b	18.7467	26	15.1372	17.2131	9.93752	21.5625	12	23.5602	20	5.54529
chr02	130985756	-	NM_026091	1700037H04Rik	72.8441	9	45.4115	9.83607	70.6337	5.9375	86	6.9808	60.4762	11.0906
chr02	131000546	-	NM_027641	Spef1	41.2426	61	33.1126	55.7377	16.7807	17.1875	53	16.5794	27.1429	12.939
chr02	131005748	-	NM_007682	Cenpb	57.8468	4	40.6812	3.27869	50.2827	3.75	82	6.1082	53.3333	7.39372
chr02	131012686	+	NM_023117	Cdc25b	69.0948	6	35.9508	12.2951	45.9387	6.875	31	12.2164	47.1429	4.62107
chr02	131012686	+	NM_001111075	Cdc25b	69.0948	6	35.9508	12.2951	45.9387	6.875	31	12.2164	47.1429	4.62107
chr02	131036175	+	NM_027129	2310035K24Rik	46.5988	8	36.8969	8.19672	31.0027	3.4375	61	8.726	47.1429	8.31793
chr02	131059873	+	NM_144888	Mavs	58.9181	10	30.2744	7.37705	40.5832	6.875	69	4.363	43.3333	6.4695
chr02	131088235	+	NM_153501	Pank2	80.8784	7	64.333	5.7377	38.798	5	77	6.1082	60	8.31793
chr02	131178628	-	NM_178607	Rnf24	75.5222	12	54.8723	9.01639	51.4133	13.75	75	9.5986	53.3333	5.54529
chr02	131317597	+	NM_001177833	Smox	56.24	13	40.6812	12.2951	57.1259	10	50	20.0698	40	6.4695
chr02	131317597	+	NM_001177834	Smox	56.24	13	40.6812	12.2951	57.1259	10	50	20.0698	40	6.4695
chr02	131317597	+	NM_001177835	Smox	56.24	13	40.6812	12.2951	57.1259	10	50	20.0698	40	6.4695
chr02	131317597	+	NM_001177836	Smox	56.24	13	40.6812	12.2951	57.1259	10	50	20.0698	40	6.4695
chr02	131317597	+	NM_001177837	Smox	56.24	13	40.6812	12.2951	57.1259	10	50	20.0698	40	6.4695
chr02	131317597	+	NM_001177838	Smox	56.24	13	40.6812	12.2951	57.1259	10	50	20.0698	40	6.4695
chr02	131317597	+	NM_001177839	Smox	56.24	13	40.6812	12.2951	57.1259	10	50	20.0698	40	6.4695
chr02	131317597	+	NM_001177840	Smox	56.24	13	40.6812	12.2951	57.1259	10	50	20.0698	40	6.4695
chr02	131317597	+	NM_145533	Smox	56.24	13	40.6812	12.2951	57.1259	10	50	20.0698	40	6.4695
chr02	131388021	-	NM_013460	Adra1d	58.3824	113	35.9508	145.082	31.3597	120.938	25	108.202	28.5714	8.31793
chr02	131685483	-	NM_001166206	Erv3	5.89181	7	7.56859	6.55738	0.178518	5.9375	4	13.9616	9.52381	3.69686
chr02	131735663	+	NM_011170	Prnp	54.0975	14	44.4655	13.9344	34.3945	4.0625	106	8.726	57.1429	11.0906
chr02	131776596	+	NM_023043	Prnd	11.7836	72	11.3529	80.3279	3.33234	37.5	7	23.5602	11.4286	11.0906
chr02	131776596	+	NM_001126338	Prnd	11.7836	72	11.3529	80.3279	3.33234	37.5	7	23.5602	11.4286	11.0906
chr02	131855724	-	NM_175445	Rassf2	57.8468	7	46.3576	17.2131	56.5903	29.375	39	34.0314	40.4762	7.39372
chr02	13192905	-	NM_009105	Rsu1	42.3139	4	38.789	4.91803	20.4106	8.125	50	11.3438	39.0476	4.62107
chr02	131970844	-	NM_018824	Slc23a2	50.8838	21	37.843	21.3115	42.2493	14.6875	83	3.4904	58.5714	4.62107
chr02	132073524	-	NM_027478	5730494N06Rik	71.7729	7	38.789	3.27869	18.8039	3.75	98	4.363	39.5238	7.39372
chr02	132073524	-	NM_001141971	5730494N06Rik	71.7729	7	38.789	3.27869	18.8039	3.75	98	4.363	39.5238	7.39372
chr02	132078916	-	NM_011045	Pcna	83.0209	10	53.9262	4.09836	27.3133	1.875	110	6.1082	33.8095	9.24214
chr02	132088992	+	NM_138651	Cds2	53.0262	5	44.4655	4.91803	26.8968	5.3125	78	5.2356	46.6667	11.0906
chr02	132211183	-	NM_144944	Prokr2	43.3851	51	28.3822	77.0492	37.1913	81.5625	27	63.6998	18.0952	7.39372
chr02	132403984	-	NM_001042672	Gpcpd1	37.4933	10	27.4361	4.91803	23.8619	10.9375	53	6.1082	41.9048	7.39372
chr02	132403984	-	NM_001042671	Gpcpd1	37.4933	10	27.4361	4.91803	23.8619	10.9375	53	6.1082	41.9048	7.39372
chr02	132403984	-	NM_028802	Gpcpd1	37.4933	10	27.4361	4.91803	23.8619	10.9375	53	6.1082	41.9048	7.39372
chr02	132516018	+	NM_028637	1110034G24Rik	11.248	7	5.67644	4.09836	1.07111	3.125	38	5.2356	17.619	7.39372
chr02	132607013	+	NM_007694	Chgb	31.6015	37	32.1665	32.7869	46.3553	12.5	74	6.9808	32.8571	6.4695
chr02	132641790	-	NM_175113	Trmt6	62.1318	12	40.6812	4.91803	29.396	5.9375	90	8.726	44.7619	18.4843
chr02	132642070	+	NM_025676	Mcm8	62.6674	12	40.6812	4.91803	29.396	5.9375	88	6.9808	44.7619	16.6359
chr02	132672401	+	NM_001024385	Crls1	42.3139	9	34.0587	4.91803	31.1217	2.8125	81	7.8534	41.9048	3.69686
chr02	132673469	+	NM_025646	Crls1	42.3139	7	35.0047	4.09836	32.0738	5.9375	80	6.1082	41.9048	4.62107
chr02	132706598	-	NM_177303	Lrrn4	36.9577	111	23.6518	121.311	26.0042	157.188	28	102.094	22.381	10.1664
chr02	132771772	-	NM_198029	Fermt1	19.2823	300	7.56859	304.918	14.8765	296.875	14	160.558	11.9048	8.31793
chr02	133378934	+	NM_007553	Bmp2	41.7783	275	24.5979	348.361	42.8444	244.688	25	108.202	25.7143	10.1664
chr02	13413503	-	NM_001081084	Cubn	4.28495	10	2.83822	3.27869	0.416543	7.1875	4	11.3438	3.80952	8.31793
chr02	134380088	-	NM_010403	Hao1	1.07124	7	0.946074	7.37705	0	7.5	0	10.4712	1.90476	10.1664
chr02	134469857	-	NM_029148	Tmx4	62.1318	3	44.4655	8.19672	19.9345	5	92	3.4904	53.3333	6.4695
chr02	134611899	+	NM_019677	Plcb1	41.2426	39	21.7597	50	33.0259	53.75	24	46.2478	28.5714	11.0906
chr02	134611899	+	NM_001145830	Plcb1	41.2426	39	21.7597	50	33.0259	53.75	24	46.2478	28.5714	11.0906
chr02	13466291	-	NM_010067	Trdmt1	45.5276	10	34.0587	4.09836	23.8619	5.9375	43	5.2356	30	6.4695
chr02	13495937	+	NM_011701	Vim	100.161	13	70.0095	12.2951	70.9313	24.0625	65	31.4136	48.5714	8.31793
chr02	135567565	+	NM_013829	Plcb4	8.03428	9	2.83822	1.63934	1.30913	5	8	7.8534	24.7619	12.939
chr02	135883662	+	NM_029530	6330527O06Rik	28.9234	267	17.9754	269.672	14.222	214.375	21	90.7504	28.0952	9.24214
chr02	136213703	-	NM_172858	Pak7	42.8495	16	38.789	22.1311	34.9301	16.875	92	11.3438	41.4286	8.31793
chr02	136358056	+	NM_175667	Ankrd5	20.3535	6	19.8675	3.27869	13.7459	5	27	6.9808	18.5714	6.4695
chr02	136539185	+	NM_011428	Snap25	63.203	26	52.0341	36.8852	55.9357	19.6875	160	5.2356	54.2857	8.31793
chr02	136716953	+	NM_028201	2210009G21Rik	50.8838	13	31.2204	4.09836	14.46	4.375	70	3.4904	46.6667	8.31793
chr02	136717142	-	NM_021527	Mkks	52.4906	14	31.2204	4.09836	15.1145	3.75	67	5.2356	46.6667	9.24214
chr02	136717142	-	NM_001141946	Mkks	52.4906	14	31.2204	4.09836	15.1145	3.75	67	5.2356	46.6667	9.24214
chr02	136717998	+	NM_028834	2210009G21Rik	46.0632	13	31.2204	4.91803	15.5311	4.375	54	4.363	38.5714	8.31793
chr02	136725086	+	NM_001038641	2210009G21Rik	4.82057	10	11.3529	4.91803	0.535555	3.4375	7	8.726	10.4762	12.939
chr02	136942067	-	NM_013822	Jag1	106.588	70	69.0634	95.9016	184.35	73.125	182	24.4328	74.2857	7.39372
chr02	13715147	-	NM_145838	St8sia6	35.8864	119	19.8675	144.262	25.6471	129.688	17	62.8272	18.0952	12.939
chr02	138082319	+	NM_001025431	Btbd3	56.24	2	42.5733	6.55738	32.8474	10	77	8.726	50.9524	9.24214
chr02	138104228	+	NM_145534	Btbd3	23.5672	16	43.5194	10.6557	11.7227	11.5625	60	9.5986	59.5238	11.0906
chr02	139319655	+	NM_175467	Sptlc3	1.07124	2	1.89215	2.45902	0.357037	5.3125	1	12.2164	2.38095	13.8632
chr02	139503913	+	NM_001126490	Ism1	51.4194	67	35.0047	81.1475	108.956	101.562	69	60.2094	50.4762	8.31793
chr02	13977662	-	NM_013935	Ptpla	33.744	10	25.544	11.4754	48.3785	5	47	4.363	35.2381	14.7874
chr02	13977662	-	NM_001012396	Ptpla	33.744	10	25.544	11.4754	48.3785	5	47	4.363	35.2381	14.7874
chr02	139892496	-	NM_175225	Tasp1	47.1344	18	39.7351	10.6557	19.9345	15	74	13.089	43.3333	4.62107
chr02	139892521	-	NM_001159640	Tasp1	47.1344	18	39.7351	10.6557	19.9345	15.3125	74	13.089	43.3333	4.62107
chr02	139892521	-	NM_001159641	Tasp1	47.1344	18	39.7351	10.6557	19.9345	15.3125	74	13.089	43.3333	4.62107
chr02	13995738	+	NM_011484	Stam	83.5565	5	72.8477	4.09836	45.4627	1.875	130	2.6178	56.1905	5.54529
chr02	139996294	-	NM_001081090	Esf1	92.1264	4	60.5487	4.91803	36.2987	6.25	122	5.2356	57.1429	4.62107
chr02	139996381	+	NM_027093	2310003L22Rik	91.0552	4	60.5487	4.91803	36.5367	6.25	121	5.2356	57.1429	4.62107
chr02	140215446	-	NM_001033296	Sel1l2	6.96304	13	4.73037	9.83607	0.238024	14.0625	3	7.8534	2.85714	15.7116
chr02	140221165	+	NM_001013802	Macrod2	43.3851	13	27.4361	6.55738	32.0143	9.375	81	6.1082	26.6667	3.69686
chr02	140221170	+	NM_028387	Macrod2	43.3851	13	27.4361	6.55738	32.0143	9.375	81	6.1082	26.6667	3.69686
chr02	140497212	-	NM_178382	Flrt3	59.4537	28	46.3576	31.1475	16.3047	27.1875	60	25.3054	30.4762	9.24214
chr02	140497212	-	NM_001172160	Flrt3	59.4537	28	46.3576	31.1475	16.3047	27.1875	60	25.3054	30.4762	9.24214
chr02	14096150	+	NM_001081310	Fam23a	4.28495	11	1.89215	2.45902	0.714073	6.25	1	7.8534	1.42857	11.0906
chr02	14151040	+	NM_008625	Mrc1	2.67809	8	1.89215	9.01639	0.357037	5	2	5.2356	0.952381	7.39372
chr02	142727200	-	NM_001081133	Kif16b	67.4879	11	46.3576	4.91803	51.4133	9.6875	93	10.4712	53.8095	3.69686
chr02	142888804	+	NM_021335	Snrpb2	45.5276	13	41.6272	18.0328	22.7908	15.3125	48	9.5986	32.381	7.39372
chr02	142904227	+	NM_020595	Otor	6.96304	14	9.46074	13.9344	1.30913	11.5625	8	8.726	10.9524	10.1664
chr02	14310024	+	NM_001012305	Slc39a12	0.535619	10	6.62252	3.27869	1.13062	5.9375	2	13.089	6.19048	6.4695
chr02	143371868	+	NM_008792	Pcsk2	63.203	147	48.2498	155.738	88.6046	140.938	104	43.63	49.0476	9.24214
chr02	143688909	-	NM_009751	Bfsp1	18.7467	33	19.8675	46.7213	19.994	35	8	24.4328	13.3333	5.54529
chr02	143741066	+	NM_019771	Dstn	86.7702	7	65.2791	15.5738	51.5323	10	121	7.8534	61.9048	5.54529
chr02	143836999	-	NM_133626	Rrbp1	17.1398	8	13.245	12.2951	30.4076	6.5625	25	4.363	17.619	9.24214
chr02	143836999	-	NM_024281	Rrbp1	17.1398	8	13.245	12.2951	30.4076	6.5625	25	4.363	17.619	9.24214
chr02	143858837	+	NM_207275	Banf2	1.60686	13	4.73037	9.01639	0.416543	12.5	3	12.2164	5.2381	12.0148
chr02	143858837	+	NM_001044750	Banf2	1.60686	13	4.73037	9.01639	0.416543	12.5	3	12.2164	5.2381	12.0148
chr02	144096267	-	NM_024225	Snx5	83.0209	4	44.4655	4.91803	37.4888	3.75	72	1.7452	55.2381	4.62107
chr02	144096770	+	NM_028984	8430406I07Rik	79.2716	5	43.5194	4.09836	37.4888	4.375	70	2.6178	54.2857	3.69686
chr02	144157098	-	NM_152947	Ovol2	55.7043	396	23.6518	509.016	44.3916	336.562	23	146.597	29.5238	6.4695
chr02	144157816	-	NM_026924	Ovol2	55.7043	401	23.6518	498.361	44.3916	350.312	26	146.597	29.5238	4.62107
chr02	144194718	+	NM_001164813	Pet117	70.166	12	46.3576	13.9344	21.3627	10	81	7.8534	56.1905	7.39372
chr02	144194767	+	NM_001166640	Csrp2bp	70.166	12	46.3576	13.9344	21.7197	10	81	6.9808	56.1905	6.4695
chr02	144194770	+	NM_181417	Csrp2bp	70.166	12	46.3576	13.9344	22.1958	10	81	6.9808	56.1905	6.4695
chr02	144353134	-	NM_172859	6330439K17Rik	64.8099	22	52.0341	32.7869	38.2029	101.25	101	47.1204	56.1905	8.31793
chr02	144353480	+	NM_029763	Polr3f	64.8099	22	50.1419	31.1475	37.9054	87.5	100	41.8848	54.7619	9.24214
chr02	144376595	-	NM_015754	Rbbp9	34.8152	3	21.7597	5.7377	16.8997	5.9375	41	9.5986	28.0952	12.0148
chr02	144382012	+	NM_019787	Sec23b	79.8072	7	41.6272	4.91803	31.3002	7.5	70	6.1082	43.8095	8.31793
chr02	144419800	+	NM_001033297	Gm561	38.5645	11	31.2204	5.7377	16.7212	5.3125	45	15.7068	29.0476	8.31793
chr02	144425688	+	NM_025314	Dtd1	25.7097	9	21.7597	8.19672	15.4716	14.375	40	8.726	28.5714	10.1664
chr02	144649401	+	NM_025490	1700010M22Rik	3.21371	4	5.67644	6.55738	0.238024	6.5625	4	13.089	1.90476	10.1664
chr02	145068346	+	NM_053195	Slc24a3	0.535619	7	2.83822	5.7377	0.357037	1.5625	0	8.726	3.80952	8.31793
chr02	14525932	+	NM_023116	Cacnb2	46.0632	52	27.4361	45.082	53.0794	65.9375	48	50.6108	32.8571	12.0148
chr02	145380718	-	NM_001037929	Gm14092	5.35619	8	0.946074	16.3934	0	10.3125	7	15.7068	6.19048	7.39372
chr02	145611851	+	NM_028724	Rin2	58.3824	7	27.4361	14.7541	24.0405	20	29	16.5794	38.0952	6.4695
chr02	145728976	+	NM_026425	Naa20	56.7756	10	42.5733	5.7377	14.817	2.1875	85	5.2356	45.7143	9.24214
chr02	145728976	+	NM_001141965	Naa20	56.7756	10	42.5733	5.7377	14.817	2.1875	85	5.2356	45.7143	9.24214
chr02	145760436	-	NM_025820	Crnkl1	54.0975	8	34.0587	8.19672	22.9694	14.375	71	6.9808	41.4286	9.24214
chr02	145760519	+	NM_175280	4930529M08Rik	54.0975	8	34.0587	9.83607	22.9694	14.375	71	6.9808	40.9524	9.24214
chr02	146047732	+	NM_016889	Insm1	86.7702	29	58.6566	31.9672	107.825	27.5	123	35.7766	42.381	5.54529
chr02	146337740	-	NM_001033348	Ralgapa2	51.4194	11	35.9508	14.7541	33.7995	14.0625	65	15.7068	45.2381	4.62107
chr02	146681624	+	NM_001033298	Plk1s1	56.7756	9	19.8675	13.9344	23.7429	15.9375	57	4.363	27.1429	9.24214
chr02	146838795	+	NM_011917	Xrn2	94.2689	7	55.8184	9.01639	35.9417	6.25	94	4.363	43.8095	4.62107
chr02	146911081	-	NM_023504	Nkx2-4	19.8179	309	9.46074	415.574	18.2684	331.25	19	114.311	4.7619	10.1664
chr02	147012138	-	NM_001077632	Nkx2-2	47.1344	566	20.8136	761.475	23.3264	533.75	7	239.965	16.1905	6.4695
chr02	147012138	-	NM_010919	Nkx2-2	47.1344	566	20.8136	761.475	23.3264	533.75	7	239.965	16.1905	6.4695
chr02	147190729	+	NM_008780	Pax1	24.6385	739	15.1372	908.197	12.0797	538.438	5	269.634	4.7619	12.939
chr02	147872705	-	NM_010446	Foxa2	25.1741	578	19.8675	766.393	24.219	522.812	22	268.761	10	10.1664
chr02	148221112	+	NM_009219	Sstr4	15.5329	158	11.3529	147.541	18.2089	145.312	12	89.0052	20.4762	10.1664
chr02	148233924	-	NM_009378	Thbd	46.0632	229	30.2744	290.984	20.2916	225.312	19	125.654	36.6667	35.1201
chr02	148269271	-	NM_010740	Cd93	1.07124	19	1.89215	13.9344	1.0116	18.75	9	32.2862	5.71429	11.0906
chr02	148498350	+	NM_019761	Nxt1	77.6647	13	57.7105	13.1148	24.5165	8.125	82	13.9616	54.2857	11.0906
chr02	148498376	+	NM_001110159	Nxt1	77.6647	13	57.7105	13.1148	24.5165	7.8125	82	13.9616	54.2857	11.0906
chr02	148506855	+	NM_028986	Gzf1	76.0578	6	50.1419	6.55738	61.3508	2.5	111	5.2356	67.619	7.39372
chr02	148558156	-	NM_019632	Napb	34.8152	5	27.4361	9.01639	39.274	8.4375	78	6.1082	53.8095	4.62107
chr02	148576096	+	NM_177655	Cstl1	16.0686	16	9.46074	21.3115	0.714073	30.3125	17	20.9424	10.4762	7.39372
chr02	148597233	-	NM_030059	Cst11	2.67809	14	5.67644	16.3934	0	22.5	5	21.815	1.90476	12.939
chr02	148607744	+	NM_030135	8030411F24Rik	2.67809	11	4.73037	9.83607	0.357037	11.25	6	10.4712	1.42857	12.939
chr02	148615096	+	NM_027054	Cst12	3.21371	11	2.83822	7.37705	0	11.5625	2	13.9616	3.80952	8.31793
chr02	148624574	+	NM_009978	Cst8	1.07124	10	2.83822	8.19672	0.29753	8.4375	4	17.452	2.85714	12.0148
chr02	148645834	+	NM_027024	Cst13	3.74933	4	2.83822	17.2131	0.29753	15.625	4	13.9616	2.85714	8.31793
chr02	148660882	+	NM_009979	Cst9	4.28495	10	6.62252	9.83607	0.357037	13.75	10	20.9424	2.38095	6.4695
chr02	148676670	-	NM_029960	9230104L09Rik	1.60686	12	2.83822	13.1148	0.535555	13.125	16	14.8342	12.8571	12.0148
chr02	148701204	-	NM_009976	Cst3	65.8811	16	42.5733	5.7377	37.1913	5	109	1.7452	54.2857	12.0148
chr02	149230984	+	NM_021405	Cst10	2.14247	14	1.89215	8.19672	0	13.125	9	20.9424	1.90476	9.24214
chr02	149656518	+	NM_001085521	Tmem90b	67.4879	103	50.1419	102.459	68.551	81.875	48	68.9354	34.7619	9.24214
chr02	14970939	-	NM_001165942	Nsun6	47.6701	3	26.4901	7.37705	9.46147	10.9375	56	11.3438	25.7143	10.1664
chr02	14970939	-	NM_028950	Nsun6	47.6701	3	26.4901	7.37705	9.46147	10.9375	56	11.3438	25.7143	10.1664
chr02	14976499	-	NM_001165943	Nsun6	70.166	2	39.7351	6.55738	27.7298	7.5	64	6.1082	53.3333	8.31793
chr02	14976499	-	NM_001165941	Nsun6	70.166	2	39.7351	6.55738	27.7298	7.5	64	6.1082	53.3333	8.31793
chr02	14976988	+	NM_029466	Arl5b	74.9866	2	44.4655	4.09836	28.3844	4.6875	68	7.8534	57.619	7.39372
chr02	149962414	-	NM_023266	Zfp120	56.7756	13	38.789	18.8525	4.76049	4.6875	55	8.726	38.0952	9.24214
chr02	149962414	-	NM_181266	Zfp120	56.7756	13	38.789	18.8525	4.76049	4.6875	55	8.726	38.0952	9.24214
chr02	150007490	+	NM_001145863	Gm14139	1.07124	7	2.83822	9.83607	0	0.9375	3	8.726	3.80952	12.0148
chr02	150043834	+	NM_001142411	Gm4979	39.1002	6	21.7597	7.37705	2.79679	0.9375	61	6.9808	41.9048	10.1664
chr02	150083252	+	NM_001142410	Gm14124	1.07124	9	3.7843	6.55738	0.0595061	0.9375	4	14.8342	3.33333	12.0148
chr02	150188501	-	NM_027017	3300002I08Rik	40.1714	4	29.3283	8.19672	7.97382	1.5625	48	11.3438	38.0952	5.54529
chr02	150277230	-	NM_001177550	Zfp442	50.8838	6	31.2204	6.55738	2.85629	2.1875	56	12.2164	50.9524	8.31793
chr02	150310799	-	NM_001034900	Zfp345	3.21371	13	2.83822	9.01639	0	5	1	12.2164	1.42857	15.7116
chr02	150396150	+	NM_009977	Cst7	2.14247	11	10.4068	10.6557	0.119012	13.125	3	15.7068	2.85714	8.31793
chr02	150434259	-	NM_027977	2310001A20Rik	76.5935	14	51.088	22.9508	35.2871	18.125	120	12.2164	43.3333	3.69686
chr02	150493976	-	NM_080575	Acss1	39.1002	45	21.7597	53.2787	45.8792	45	23	43.63	27.1429	11.0906
[truncated: 23,161 more rows]
