# Supplementary material for: Stage and Gene Specific Signatures Defined by Histones H3K4me2 and H3K27me3 Accompany Mammalian Retina Maturation In Vivo
Source: PLoS One. 2012 Oct 9;7(10):e46867. doi: 10.1371/journal.pone.0046867 (PMC3467275; doi:10.1371/journal.pone.0046867)
Supplement: Table S2 — Genes without H3K4me3 and H3K27me3 accumulation on their TSS throughout retina maturation. (XLS) [file pone.0046867.s004.xls]

## Sheet: Sheet1
Supplementary Table 2. Genes without H3K4me3 and H3K27me3 accumulation on their TSS throughout retina maturation.
NCBI RefSeq indicates RefSeq accession numbers for each gene, Symbol.Variiant indicates Unigene names and its variants
Euclidean Distance were created using MatLab version R2011b. The average of the GFP controls (value of 9.12) was used as a background and normalized as an Euclidean distance of 8 dimensions (value of 25.80) to determine the cutoff
Occupancy of H3K4me2 or H3K27me3 in embryonic day 17.5 (E17) retinas, value indicates the normalized occupancy around +/-2.5kb TSS
Occupancy of H3K4me2 or H3K27me3 in postnatal day 1 (PN1) retinas, value indicates the normalized occupancy around +/-2.5kb TSS
Occupancy of H3K4me2 or H3K27me3 in postnatal day 7 (PN7) retinas, value indicates the normalized occupancy around +/-2.5kb TSS
Occupancy of H3K4me2 or H3K27me3 in postnatal day 15 (PN15) retinas, value indicates the normalized occupancy around +/-2.5kb TSS
NCBI RefSeq	Symbol.Variant	Specificity	Euclidean Distance	E17_H3K4me2	PN1_H3K4me2	PN7_H3K4me2	PN15_H3K4me2	E17_H3K27me3	PN1_H3K27me3	PN7_H3K27me3	PN15_H3K27me3
NM_007409	Adh1	alcohol dehydrogenase	16.4621	2	3	0	4	6	7	6	11
NM_011996	Adh4	alcohol dehydrogenase	14.1774	2	2	0	4	10	2	3	8
NM_026945	Adh6a	alcohol dehydrogenase	17.088	2	4	0	1	7	7	2	13
NM_009626	Adh7	alcohol dehydrogenase	20.025	5	3	1	0	9	11	10	8
NM_009731	Akr1b7	aldo-keto reductase	18.5203	3	5	0	3	7	7	11	9
NM_013777	Akr1c12	aldo-keto reductase	18.1659	4	6	0	8	12	3	6	5
NM_013778	Akr1c13	aldo-keto reductase	15.6844	2	4	0	2	6	7	4	11
NM_134072	Akr1c14	aldo-keto reductase	18.6815	3	5	0	3	15	7	4	4
NM_134066	Akr1c18	aldo-keto reductase	18.868	2	7	0	0	6	11	5	11
NM_001013785	Akr1c19	aldo-keto reductase	17.8885	2	4	0	3	11	5	8	9
NM_054080	Akr1c20	aldo-keto reductase	12.4097	1	2	0	2	4	5	2	10
NM_029901	Akr1c21	aldo-keto reductase	13.5277	2	4	0	2	6	7	5	7
NM_030611	Akr1c6	aldo-keto reductase	13.8924	2	4	0	0	3	6	8	8
NM_145364	Akr1d1	aldo-keto reductase	17.1172	4	3	0	2	8	6	8	10
NM_008768	Orm1	Alpha-1-acid glycoprotein	22.6495	7	7	0	1	5	6	8	17
NM_011016	Orm2	Alpha-1-acid glycoprotein	21.2838	11	8	0	7	5	3	4	13
NM_013623	Orm3	Alpha-1-acid glycoprotein	22.0681	3	8	0	3	10	10	3	14
NM_007446	Amy1	amylase	12.2882	1	2	0	1	3	6	6	8
NM_001110505	Amy1.1	amylase	15.2643	1	7	0	0	3	7	10	5
NM_001160152	Amy2a2	amylase	13.6748	3	4	0	2	7	3	0	10
NM_001160152	Amy2a2.1	amylase	17.1172	4	6	0	5	4	10	0	10
NM_001160152	Amy2a2.2	amylase	10.198	2	0	0	2	4	8	0	4
NM_001160151	Amy2a3	amylase	13.6748	3	4	0	2	7	3	0	10
NM_001160151	Amy2a3.1	amylase	17.1172	4	6	0	5	4	10	0	10
NM_001160151	Amy2a3.2	amylase	10.198	2	0	0	2	4	8	0	4
NM_001160150	Amy2a4	amylase	13.6748	3	4	0	2	7	3	0	10
NM_001160150	Amy2a4.1	amylase	17.1172	4	6	0	5	4	10	0	10
NM_001160150	Amy2a4.2	amylase	10.198	2	0	0	2	4	8	0	4
NM_001042711	Amy2a5	amylase	18.4932	2	6	0	0	10	9	0	11
NM_001042711	Amy2a5.1	amylase	13.4164	3	3	0	2	7	3	0	10
NM_001042711	Amy2a5.2	amylase	17.4356	5	6	0	5	4	9	0	11
NM_001042711	Amy2a5.3	amylase	10.198	2	0	0	2	4	8	0	4
NM_009596	Abpa	androgen-binding protein	14.9666	4	5	0	0	3	7	2	11
NM_001100464	Abpb	androgen-binding protein	16.7929	2	3	1	6	10	4	4	10
NM_001009952	Abpd	androgen-binding protein	16.2788	2	2	0	6	11	8	0	6
NM_207262	Abpe	androgen-binding protein	15.0997	2	4	0	2	6	8	2	10
NM_178308	Abpg	androgen-binding protein	18.3576	4	8	0	2	4	4	5	14
NM_177446	Abpz	androgen-binding protein	10.6771	2	2	0	4	6	2	5	5
NM_007449	Ang2	angiogenin	24.98	1	6	0	2	10	13	5	17
NM_001123394	Ang3	angiogenin	23	3	4	0	2	10	12	0	16
NM_177544	Ang4	angiogenin	22.2711	3	4	0	2	12	7	7	15
NM_007448	Ang5	angiogenin	21.8174	3	3	0	2	4	10	7	17
NM_001011876	Ang6	angiogenin	15.748	3	6	0	5	5	7	2	10
NM_013913	Angptl3	angiogenin	18.1384	9	9	1	4	10	3	5	4
NM_001039554	Angptl7	angiogenin	17.8326	4	6	1	6	8	7	4	10
NM_010730	Anxa1	annexin	12.9615	3	2	0	3	7	5	6	6
NM_001136089	Anxa10	annexin	13.4907	4	7	0	3	7	5	5	3
NM_011922	Anxa10.1	annexin	13.4907	4	7	0	3	7	5	5	3
NM_001085383	Anxa9	annexin	16	10	4	2	6	5	5	5	5
NM_023628	Anxa9.1	annexin	17	10	4	2	6	5	6	6	6
NM_011783	Agr2	Anterior gradient protein	21.4009	8	11	1	5	7	7	7	10
NM_207531	Agr3	Anterior gradient protein	17.9165	1	3	0	7	7	7	8	10
NM_009693	Apob	apolipoprotein	22.8035	5	6	1	6	11	11	6	12
NM_013475	Apoh	apolipoprotein	18.412	2	6	0	2	10	11	7	5
NM_029419	Apol7a	apolipoprotein	25.2389	2	3	0	1	6	7	3	23
NM_001164640	Apol7a.1	apolipoprotein	25.2389	2	3	0	1	6	7	3	23
NM_018816	Apom	apolipoprotein	19.8997	11	7	7	8	6	6	5	4
NM_133996	Apon	apolipoprotein	20.1494	2	1	1	2	14	6	10	8
NM_177686	Clec12a	C-type lectin domain family	21.4942	1	2	0	3	8	8	8	16
NM_027709	Clec12b	C-type lectin domain family	24.8193	7	3	0	5	8	10	12	15
NM_175526	Clec1a	C-type lectin domain family	24	3	2	1	1	8	4	9	20
NM_019985	Clec1b	C-type lectin domain family	17.9444	4	4	0	3	10	8	6	9
NM_153506	Clec2e	C-type lectin domain family	11.7047	4	2	0	3	5	7	5	3
NM_027562	Clec2g	C-type lectin domain family	20.7605	9	7	1	3	13	7	3	8
NM_001168223	Clec2g.1	C-type lectin domain family	15.2643	2	7	1	1	12	4	3	3
NM_001168224	Clec2g.2	C-type lectin domain family	15.2643	2	7	1	1	12	4	3	3
NM_053165	Clec2h	C-type lectin domain family	22.0454	3	5	0	7	7	7	7	16
NM_020257	Clec2i	C-type lectin domain family	15.7797	3	8	0	1	7	6	3	9
NM_011606	Clec3b	C-type lectin domain family	23.6643	4	5	1	4	14	11	11	8
NM_199311	Clec4a1	C-type lectin domain family	24.8193	1	7	0	1	13	10	10	14
NM_001170332	Clec4a2	C-type lectin domain family	18.2209	3	2	1	3	12	4	7	10
NM_011999	Clec4a2.1	C-type lectin domain family	19.3391	3	1	1	3	13	6	7	10
NM_001170333	Clec4a2.2	C-type lectin domain family	19.3391	3	1	1	3	13	6	7	10
NM_153197	Clec4a3	C-type lectin domain family	19.2614	1	2	0	4	7	6	11	12
NM_001005860	Clec4a4	C-type lectin domain family	19.7484	1	2	0	8	6	5	8	14
NM_027218	Clec4b1	C-type lectin domain family	16.6733	1	4	0	2	6	4	3	14
NM_001004159	Clec4b2	C-type lectin domain family	18.1384	1	1	0	1	9	10	9	8
NM_010819	Clec4d	C-type lectin domain family	20.4695	5	6	0	0	8	7	7	14
NM_001163161	Clec4d.1	C-type lectin domain family	20.4695	5	6	0	0	8	7	7	14
NM_019948	Clec4e	C-type lectin domain family	20.7846	2	2	0	5	9	7	10	13
NM_020001	Clec4n	C-type lectin domain family	12.1655	2	5	0	3	3	4	6	7
NM_020008	Clec7a	C-type lectin domain family	20.0749	3	4	0	2	9	7	10	12
NM_172732	Clec9a	C-type lectin domain family	19.7737	3	2	0	2	9	7	10	12
NM_011926	Ceacam1	carcinoembryonic antigen-related cell adhesion	19.1833	3	6	0	7	9	11	6	6
NM_001039187	Ceacam1.1	carcinoembryonic antigen-related cell adhesion	19.1833	3	6	0	7	9	11	6	6
NM_001039186	Ceacam1.2	carcinoembryonic antigen-related cell adhesion	19.1833	3	6	0	7	9	11	6	6
NM_001039185	Ceacam1.3	carcinoembryonic antigen-related cell adhesion	19.1833	3	6	0	7	9	11	6	6
NM_023289	Ceacam11	carcinoembryonic antigen-related cell adhesion	15.2971	1	1	0	3	10	7	7	5
NM_026087	Ceacam12	carcinoembryonic antigen-related cell adhesion	13.6748	4	7	0	4	6	6	5	3
NM_001162524	Ceacam12.1	carcinoembryonic antigen-related cell adhesion	13.6748	4	7	0	4	6	6	5	3
NM_001162523	Ceacam12.2	carcinoembryonic antigen-related cell adhesion	13.6748	4	7	0	4	6	6	5	3
NM_028171	Ceacam13	carcinoembryonic antigen-related cell adhesion	14.2127	1	7	0	2	7	5	5	7
NM_027210	Ceacam13.1	carcinoembryonic antigen-related cell adhesion	14.2127	1	7	0	2	7	5	5	7
NM_025957	Ceacam14	carcinoembryonic antigen-related cell adhesion	15.3297	3	2	0	0	10	7	3	8
NM_007543	Ceacam2	carcinoembryonic antigen-related cell adhesion	20.1246	5	4	0	4	13	7	3	11
NM_001113368	Ceacam2.1	carcinoembryonic antigen-related cell adhesion	20.1246	5	4	0	4	13	7	3	11
NM_001113369	Ceacam2.2	carcinoembryonic antigen-related cell adhesion	20.1246	5	4	0	4	13	7	3	11
NM_028480	Ceacam5	carcinoembryonic antigen-related cell adhesion	20.8806	3	3	0	4	17	2	3	10
NM_026906	Cts3	cathepsin	12.49	1	2	0	0	9	5	3	6
NM_021445	Cts6	cathepsin	10.9087	1	5	0	1	5	7	3	3
NM_019539	Cts7	cathepsin	9.43398	3	3	0	0	1	3	5	6
NM_019541	Cts8	cathepsin	13.6748	2	5	0	3	6	3	2	10
NM_007800	Ctsg	cathepsin	14.8997	4	2	1	2	8	4	9	6
NM_012007	Ctsj	cathepsin	12.9615	3	1	0	5	5	6	6	6
NM_007802	Ctsk	cathepsin	17.7482	4	4	0	7	9	7	2	10
NM_022326	Ctsm	cathepsin	14.6629	1	3	0	2	7	6	4	10
NM_029636	Ctsq	cathepsin	17.4069	1	4	0	1	6	4	8	13
NM_020284	Ctsr	cathepsin	11.9583	4	2	0	2	7	3	6	5
NM_021281	Ctss	cathepsin	24.1039	3	5	1	4	9	7	12	16
NM_009985	Ctsw	cathepsin	23.0868	3	6	3	6	16	9	9	5
NM_001099332	Cd101	CD	24.0416	4	3	0	4	16	10	10	9
NM_001167906	Cd101.1	CD	19.7484	5	4	0	8	12	4	5	10
NM_053094	Cd163	CD	20.2978	2	3	0	1	5	6	9	16
NM_001170395	Cd163.1	CD	20.2978	2	3	0	1	5	6	9	16
NM_013486	Cd2	CD	25.2982	1	2	0	1	12	12	11	15
NM_206535	Cd200r2	CD	19.6977	1	7	1	0	11	10	4	10
NM_027578	Cd200r3	CD	13.784	2	2	0	2	6	5	6	9
NM_029018	Cd200r3.1	CD	13.784	2	2	0	2	6	5	6	9
NM_001128133	Cd200r3.2	CD	13.784	2	2	0	2	6	5	6	9
NM_001128132	Cd200r3.3	CD	13.784	2	2	0	2	6	5	6	9
NM_207244	Cd200r4	CD	19.9249	1	5	0	10	3	10	9	9
NM_133238	Cd209a	CD	24.98	3	7	0	2	11	14	7	14
NM_001037800	Cd209b	CD	20.664	2	9	0	0	7	12	10	7
NM_026972	Cd209b.1	CD	20.664	2	9	0	0	7	12	10	7
NM_130903	Cd209c	CD	14.7648	2	3	0	2	10	4	2	9
NM_130904	Cd209d	CD	19.1572	3	6	0	1	10	6	8	11
NM_130905	Cd209e	CD	15.8745	3	7	0	3	7	6	6	8
NM_178687	Cd226	CD	16.1245	3	2	0	3	8	7	5	10
NM_001039149	Cd226.1	CD	16.1245	3	2	0	3	8	7	5	10
NM_001113393	Cd247	CD	18.2757	4	8	0	2	7	8	4	11
NM_031162	Cd247.1	CD	18.2757	4	8	0	2	7	8	4	11
NM_001113392	Cd247.2	CD	18.2757	4	8	0	2	7	8	4	11
NM_001113394	Cd247.3	CD	18.2757	4	8	0	2	7	8	4	11
NM_001113391	Cd247.4	CD	18.2757	4	8	0	2	7	8	4	11
NM_133983	Cd276	CD	21.6564	6	5	3	13	7	8	6	9
NM_007642	Cd28	CD	20.2978	4	5	0	2	10	7	7	13
NM_007643	Cd36	CD	14.1774	2	3	1	3	4	3	3	12
NM_001159555	Cd36.1	CD	14.1774	2	3	1	3	4	3	3	12
NM_001159557	Cd36.2	CD	14.6287	3	5	0	4	9	5	3	7
NM_001159556	Cd36.3	CD	14.6287	3	5	0	4	9	5	3	7
NM_001159558	Cd36.4	CD	13.3417	4	2	1	3	7	7	5	5
NM_013488	Cd4	CD	20.6882	5	4	1	1	10	8	11	10
NM_011616	Cd40lg	CD	18.3848	5	3	1	1	3	7	10	12
NM_009690	Cd5l	CD	18.7883	4	5	0	1	9	9	7	10
NM_009852	Cd6	CD	20.8567	4	4	0	3	9	5	12	12
NM_001037801	Cd6.1	CD	20.8567	4	4	0	3	9	5	12	12
NM_009853	Cd68	CD	18.8944	9	4	5	11	8	4	3	5
NM_010545	Cd74	CD	18.4391	2	3	0	3	12	5	7	10
NM_001042605	Cd74.1	CD	18.4391	2	3	0	3	12	5	7	10
NM_019388	Cd86	CD	15.3297	4	2	1	4	7	7	6	8
NM_009858	Cd8b1	CD	16.6433	3	5	0	3	9	5	8	8
NM_032465	Cd96	CD	24.6171	9	8	1	4	9	7	5	17
NM_011888	Ccl19	Chemokine	12.0416	3	2	0	3	7	7	0	5
NM_011888	Ccl19.1	Chemokine	16.4924	3	2	0	5	8	7	0	11
NM_016960	Ccl20	Chemokine	18.9737	1	2	0	6	11	7	7	10
NM_001159738	Ccl20.1	Chemokine	18.9737	1	2	0	6	11	7	7	10
NM_011124	Ccl21a	Chemokine	15.6844	2	3	0	4	9	6	0	10
NM_011124	Ccl21a.1	Chemokine	23.8747	6	4	0	2	12	9	0	17
NM_011335	Ccl21b.1	Chemokine	19.799	4	7	0	2	7	7	0	15
NM_011335	Ccl21b.3	Chemokine	23.2379	2	2	0	4	8	14	0	16
NM_023052	Ccl21c.1	Chemokine	19.799	4	7	0	2	7	7	0	15
NM_023052	Ccl21c.3	Chemokine	23.2379	2	2	0	4	8	14	0	16
NM_011336	Ccl27a	Chemokine	20.1742	11	10	0	5	5	6	0	10
NM_013653	Ccl5	Chemokine	23.7065	3	5	2	7	13	11	8	11
NM_009912	Ccr1	Chemokine	25.2982	4	7	0	9	5	10	12	15
NM_009917	Ccr5	Chemokine	23.9792	4	1	0	12	8	9	10	13
NM_009913	Ccr9	Chemokine	25.04	4	4	1	3	11	8	12	16
NM_001166625	Ccr9.1	Chemokine	25.04	4	4	1	3	11	8	12	16
NM_145700	Ccrl1	Chemokine	16.5831	4	6	1	3	9	4	4	10
NM_009899	Clca1	chloride channel calcium activated	16.4012	3	5	0	5	11	3	8	4
NM_030601	Clca2	chloride channel calcium activated	22.2935	3	5	0	0	13	7	7	14
NM_139148	Clca4	chloride channel calcium activated	18.6548	2	7	1	3	10	7	6	10
NM_178697	Clca5	chloride channel calcium activated	22.8035	3	8	1	1	10	10	7	14
NM_207208	Clca6	chloride channel calcium activated	18.0831	1	6	0	3	12	6	1	10
NM_028948	Ccdc11	coiled-coil domain-containing protein	25.7099	14	11	2	11	9	8	7	5
NM_207202	Ccdc120	coiled-coil domain-containing protein	10.583	3	3	1	3	4	4	4	6
NM_207280	Ccdc121	coiled-coil domain-containing protein	20.5426	2	9	0	4	12	7	8	8
NM_001081665	Ccdc129	coiled-coil domain-containing protein	19.7737	3	1	0	1	7	9	13	9
NM_001033784	Ccdc13	coiled-coil domain-containing protein	15.5563	6	5	3	6	6	0	6	8
NM_001166063	Ccdc152	coiled-coil domain-containing protein	13.6382	2	6	0	4	5	4	8	5
NM_001079929	Ccdc154	coiled-coil domain-containing protein	18.8414	3	8	2	5	6	6	9	10
NM_001177571	Ccdc162	coiled-coil domain-containing protein	20.6398	3	7	1	11	11	8	6	5
NM_145688	Ccdc46.1	coiled-coil domain-containing protein	15.4596	2	4	0	3	8	7	4	9
NM_029586	Ccdc46.2	coiled-coil domain-containing protein	15.4596	2	4	0	3	8	7	4	9
NM_027046	Ccdc54	coiled-coil domain-containing protein	16.6132	1	2	0	4	11	7	7	6
NM_001159422	Ccdc58.2	coiled-coil domain-containing protein	16.8523	3	9	1	4	6	11	4	2
NM_029061	Ccdc7	coiled-coil domain-containing protein	23.5797	3	7	0	3	6	7	2	20
NM_177600	Ccdc73	coiled-coil domain-containing protein	25.6125	10	3	0	11	11	13	6	10
NM_030016	Ccdc76	coiled-coil domain-containing protein	13.0384	3	6	1	3	9	3	4	3
NM_009925	Col10a1	collagen	11.5758	3	6	1	5	6	3	3	3
NM_001109991	Col18a1	collagen	18.3848	8	7	2	8	10	5	4	4
NM_028518	Col20a1	collagen	20.9523	9	6	2	3	10	7	4	12
NM_001037865	Col28a1	collagen	17.1464	4	3	1	3	8	5	7	11
NM_009930	Col3a1	collagen	13.8203	7	4	0	6	4	4	3	7
NM_007740	Col9a1	collagen	18.9209	3	5	0	3	7	9	8	11
NM_001135172	C1qtnf7	complement	13.8203	3	4	0	0	5	5	4	10
NM_175425	C1qtnf7.1	complement	16.7929	2	5	0	2	8	2	9	10
NM_183175	C1qtnf9	complement	21.7486	8	4	1	4	4	10	8	14
NM_023143	C1ra	complement	23.8328	3	6	1	6	13	13	2	12
NM_181344	C1rl	complement	21	6	7	1	9	6	11	6	9
NM_007576	C4bp	complement	17.8045	5	4	0	2	2	6	6	14
NM_016704	C6	complement	13.4536	1	3	0	4	8	3	1	9
NM_013485	C9	complement	21.4243	2	2	0	3	10	11	10	11
NM_009888	Cfh	complement	15.7797	2	4	0	4	9	2	8	8
NM_015780	Cfhr1	complement	9.38083	2	2	0	1	3	6	3	5
NM_009264	Sprr1a	cornifin	17.6068	4	5	0	3	7	9	7	9
NM_009265	Sprr1b	cornifin	12.5698	3	5	0	1	4	3	7	7
NM_011469	Sprr2b	cornifin	22.561	1	3	0	4	16	9	5	11
NM_011470	Sprr2d	cornifin	14.7986	2	2	0	0	7	5	4	11
NM_011471	Sprr2e	cornifin	17.72	0	4	0	3	8	10	5	10
NM_011472	Sprr2f	cornifin	21.3542	1	7	0	1	8	6	7	16
NM_011474	Sprr2h	cornifin	18.1384	3	8	1	5	7	6	8	9
NM_011475	Sprr2i	cornifin	15.8114	2	2	0	6	9	5	6	8
NM_011477	Sprr2k	cornifin	16.0935	2	9	0	2	6	2	7	9
NM_011478	Sprr3	cornifin	18.412	2	1	0	8	12	2	1	11
NM_173070	Sprr4	cornifin	16.6433	3	7	0	0	9	5	8	7
NM_001044751	Hsd11b1	corticosteroid	18.5203	4	1	1	5	10	10	6	8
NM_008291	Hsd17b3	corticosteroid	22.0454	4	4	0	9	14	8	8	7
NM_013786	Hsd17b6	corticosteroid	24.4336	5	6	1	0	9	7	9	18
NM_153193	Hsd3b2	corticosteroid	20.3224	2	7	0	1	6	5	3	17
NM_001012306	Hsd3b3	corticosteroid	18.4391	3	3	0	1	8	11	6	10
NM_001161745	Hsd3b3.1	corticosteroid	18.4391	3	3	0	1	8	11	6	10
NM_001161744	Hsd3b3.2	corticosteroid	18.4391	3	3	0	1	8	11	6	10
NM_001161743	Hsd3b3.3	corticosteroid	17.3781	2	2	0	1	6	11	6	10
NM_001161742	Hsd3b3.4	corticosteroid	17.3781	2	2	0	1	6	11	6	10
NM_008295	Hsd3b5	corticosteroid	23.8537	4	8	0	8	9	12	10	10
NM_013821	Hsd3b6	corticosteroid	18.6548	4	7	0	2	11	7	3	10
NM_001040684	Hsd3b7	corticosteroid	23.3238	7	10	4	13	4	8	3	11
NM_133943	Hsd3b7.1	corticosteroid	23.3238	7	10	4	13	4	8	3	11
NM_026134	Cylc1	cytochrome P450	9	0	2	0	5	3	5	3	3
NM_001162865	Cylc2	cytochrome P450	11.4891	1	4	0	1	5	3	4	8
NM_007810	Cyp19a1	cytochrome P450	15.843	5	4	1	2	4	5	8	10
NM_133657	Cyp2a12	cytochrome P450	21.6795	1	3	0	1	9	8	5	17
NM_001101467	Cyp2a22	cytochrome P450	19.3132	2	4	0	6	9	6	2	14
NM_009997	Cyp2a4	cytochrome P450	18.868	3	1	0	2	11	11	0	10
NM_007813	Cyp2b13	cytochrome P450	13.7113	3	7	0	2	4	3	1	10
NM_007814	Cyp2b19	cytochrome P450	24.98	5	5	0	1	18	8	8	11
NM_001081148	Cyp2b23	cytochrome P450	18.2483	1	3	0	4	11	11	4	7
NM_010000	Cyp2b9	cytochrome P450	19.7737	1	3	0	2	14	10	0	9
NM_007815	Cyp2c29	cytochrome P450	17.0294	6	5	0	2	8	6	5	10
NM_010001	Cyp2c37	cytochrome P450	18.8149	3	8	0	2	8	8	7	10
NM_010002	Cyp2c38	cytochrome P450	15.6525	3	8	0	2	8	6	2	8
NM_010003	Cyp2c39	cytochrome P450	15.1987	3	2	0	1	6	8	6	9
NM_010004	Cyp2c40	cytochrome P450	21.3542	2	4	0	1	11	5	0	17
NM_001167905	Cyp2c44	cytochrome P450	18.1108	4	4	1	2	8	9	5	11
NM_001001446	Cyp2c44.1	cytochrome P450	18.1108	4	4	1	2	8	9	5	11
NM_001167877	Cyp2c50	cytochrome P450	20.567	3	1	0	4	10	12	3	12
NM_001167875	Cyp2c50.1	cytochrome P450	20.567	3	1	0	4	10	12	3	12
NM_134144	Cyp2c50.2	cytochrome P450	20.567	3	1	0	4	10	12	3	12
NM_206537	Cyp2c54	cytochrome P450	22.561	2	3	0	3	14	11	1	13
NM_028089	Cyp2c55	cytochrome P450	20.0998	4	6	1	4	9	6	7	13
NM_028191	Cyp2c65	cytochrome P450	22.0681	1	6	0	7	10	12	6	11
NM_001011707	Cyp2c66	cytochrome P450	10.3923	1	2	0	2	1	5	3	8
NM_001024719	Cyp2c67	cytochrome P450	8.42615	3	4	0	1	2	4	0	5
NM_001039555	Cyp2c68	cytochrome P450	13.5647	5	3	0	2	8	3	3	8
NM_001104525	Cyp2c69	cytochrome P450	11.5758	1	2	0	2	4	3	0	10
NM_145499	Cyp2c70	cytochrome P450	25.5734	0	2	0	4	10	13	14	13
NM_010005	Cyp2d10	cytochrome P450	22.5167	2	2	0	2	11	13	6	13
NM_010006	Cyp2d9	cytochrome P450	24.5357	2	8	0	2	15	8	4	15
NM_013809	Cyp2g1	cytochrome P450	22.7156	5	4	1	2	6	9	8	17
NM_001004141	Cyp2j11	cytochrome P450	16.5529	6	3	0	1	8	8	6	8
NM_001100182	Cyp2j12	cytochrome P450	11.9583	5	5	0	1	6	2	4	6
NM_010007	Cyp2j5	cytochrome P450	13.1149	1	5	0	4	8	5	5	4
NM_001104926	Cyp2j7	cytochrome P450	10.247	3	4	0	4	4	4	4	4
NM_001104927	Cyp2j8	cytochrome P450	15.4596	4	4	0	3	5	8	3	10
NM_001100184	Cyp2t4	cytochrome P450	22.9783	11	4	1	7	12	9	4	10
NM_007818	Cyp3a11	cytochrome P450	19.2614	2	7	0	6	9	4	4	13
NM_007820	Cyp3a16	cytochrome P450	21.3073	4	3	1	3	12	7	1	15
NM_019792	Cyp3a25	cytochrome P450	17.1172	2	3	0	1	5	5	2	15
NM_017396	Cyp3a41a	cytochrome P450	23.4094	2	5	0	1	18	7	1	12
NM_017396	Cyp3a41a.1	cytochrome P450	15.5563	3	6	0	2	8	8	1	8
NM_001105159	Cyp3a41b	cytochrome P450	23.4094	2	5	0	1	18	7	1	12
NM_177380	Cyp3a44	cytochrome P450	16.9706	3	5	0	5	6	7	0	12
NM_001105160	Cyp3a59	cytochrome P450	18.0278	2	8	0	2	8	4	2	13
NM_172306	Cyp4a12b	cytochrome P450	23.3452	2	6	0	2	10	12	1	16
NM_007824	Cyp7a1	cytochrome P450	19.7231	2	4	0	8	9	4	8	12
NM_207658	Defa17	defensin	12.4097	2	6	0	3	5	4	0	8
NM_001012307	Defa20	defensin	25.5343	2	9	0	9	8	14	1	15
NM_001012307	Defa21	defensin	13.2288	1	5	0	3	6	2	0	10
NM_001024225	Defa22	defensin	14.0712	1	4	0	2	8	8	0	7
NM_007849	Defa23	defensin	13.0767	1	2	0	5	4	5	0	10
NM_001079933	Defa23.1	defensin	15.1327	1	3	0	3	11	5	0	8
NM_007850	Defa24	defensin	20.664	1	3	0	0	8	8	0	17
NM_010039	Defa25	defensin	14.7986	2	8	0	1	7	6	1	8
NM_007851	Defa26	defensin	12.2474	4	5	0	0	6	8	0	3
NM_007852	Defa3	defensin	12.0416	2	2	0	4	6	7	0	6
NM_007844	Defa4	defensin	19.0263	2	5	0	1	13	9	1	9
NM_007848	Defa5	defensin	15.0333	2	3	0	4	4	9	0	10
NM_007848	Defa6	defensin	20.664	1	3	0	0	8	8	0	17
NM_007843	Defb1	defensin	20.9523	2	4	0	3	6	7	6	17
NM_139225	Defb10	defensin	20.1494	9	6	0	4	12	7	4	8
NM_139221	Defb11	defensin	19.1311	9	11	0	7	5	4	7	5
NM_152802	Defb12	defensin	23.7065	5	3	0	2	13	11	3	15
NM_183026	Defb14	defensin	15.6525	1	5	1	2	7	4	7	10
NM_139222	Defb15	defensin	15.8114	3	4	0	2	5	4	6	12
NM_001039123	Defb18	defensin	15.4919	1	3	0	3	7	6	6	10
NM_010030	Defb2	defensin	20.7846	5	5	0	2	10	7	2	15
NM_013756	Defb3	defensin	18.412	4	3	0	2	7	7	4	14
NM_183035	Defb34	defensin	23.2809	2	6	0	3	11	10	4	16
NM_139224	Defb35	defensin	15.6205	3	2	0	1	10	7	0	9
NM_181683	Defb37	defensin	18.8414	4	6	0	3	8	7	10	9
NM_183036	Defb38	defensin	16.0935	4	3	0	2	6	5	5	12
NM_183038	Defb39	defensin	20.7605	0	4	0	1	12	6	3	15
NM_019728	Defb4	defensin	22.4277	2	2	0	1	12	10	9	13
NM_183039	Defb40	defensin	16.4924	4	3	0	3	11	8	2	7
NM_183124	Defb41	defensin	15.5242	2	6	0	6	10	6	2	5
NM_001034910	Defb42	defensin	19.6723	4	6	0	5	8	10	5	11
NM_001039121	Defb43	defensin	24.3926	2	7	0	2	11	10	14	11
NM_001037752	Defb45	defensin	24.5153	6	5	1	3	6	13	17	6
NM_001025351	Defb46	defensin	22.7596	1	5	0	1	5	3	4	21
NM_001037751	Defb48	defensin	19.5448	1	5	0	8	7	9	9	9
NM_030734	Defb5	defensin	15.7797	2	1	0	1	8	7	3	11
NM_199067	Defb50	defensin	16.5227	3	5	0	1	7	8	10	5
NM_054074	Defb6	defensin	22.0907	2	3	0	2	11	5	6	17
NM_139220	Defb7	defensin	16.7631	3	3	1	4	12	7	2	7
NM_153108	Defb8	defensin	20.7364	1	4	0	3	15	7	3	11
NM_139219	Defb9	defensin	19.105	5	10	0	5	11	6	3	7
NM_010231	Fmo1	dimethylaniline monooxygenase	23.388	3	10	0	2	6	5	7	18
NM_018881	Fmo2	dimethylaniline monooxygenase	23.1733	4	4	0	5	4	12	8	16
NM_008030	Fmo3	dimethylaniline monooxygenase	17.8606	4	6	0	3	7	8	8	9
NM_144878	Fmo4	dimethylaniline monooxygenase	22.8254	6	6	1	7	7	6	5	17
NM_001178038	Fmo6	dimethylaniline monooxygenase	12.6095	1	5	0	0	2	4	8	7
NM_172844	Fmo9	dimethylaniline monooxygenase	20.6882	5	5	0	4	9	6	7	14
NM_010084	Adam18	disintegrin and metalloproteinase	19.5192	5	7	0	1	6	7	11	10
NM_172126	Adam1a	disintegrin and metalloproteinase	18.1934	3	4	0	8	13	1	6	6
NM_172125	Adam1b	disintegrin and metalloproteinase	22.3607	3	7	0	6	8	10	11	11
NM_009618	Adam2	disintegrin and metalloproteinase	23.8537	5	9	2	3	7	9	8	16
NM_020330	Adam21	disintegrin and metalloproteinase	13.5277	2	2	0	5	8	6	5	5
NM_010086	Adam24	disintegrin and metalloproteinase	20.5913	1	5	0	2	5	7	8	16
NM_011781	Adam25	disintegrin and metalloproteinase	18.8149	2	3	0	2	4	8	1	16
NM_010085	Adam26a	disintegrin and metalloproteinase	13.784	1	7	0	7	1	7	4	5
NM_001009547	Adam26b	disintegrin and metalloproteinase	9.53939	1	2	0	2	6	3	1	6
NM_001048175	Adam28	disintegrin and metalloproteinase	15.7162	3	4	0	4	6	5	8	9
NM_010082	Adam28.1	disintegrin and metalloproteinase	15.7162	3	4	0	4	6	5	8	9
NM_183366	Adam28.2	disintegrin and metalloproteinase	15.7162	3	4	0	4	6	5	8	9
NM_175939	Adam29	disintegrin and metalloproteinase	7.34847	3	0	0	0	2	3	4	4
NM_009619	Adam3	disintegrin and metalloproteinase	23.4734	4	9	0	2	9	10	10	13
NM_027665	Adam30	disintegrin and metalloproteinase	24.8596	6	5	0	6	12	8	13	12
NM_153397	Adam32	disintegrin and metalloproteinase	16.7332	5	9	2	8	5	4	7	4
NM_145745	Adam34	disintegrin and metalloproteinase	17.8885	4	2	0	5	12	7	1	9
NM_001025380	Adam39	disintegrin and metalloproteinase	15.3948	1	4	0	3	7	9	0	9
NM_009620	Adam4	disintegrin and metalloproteinase	16.3707	5	7	0	2	10	5	1	8
NM_174885	Adam6a	disintegrin and metalloproteinase	13.7477	2	4	0	2	6	2	2	11
NM_001009545	Adam6b	disintegrin and metalloproteinase	16.6132	1	4	0	3	10	7	1	10
NM_007402	Adam7	disintegrin and metalloproteinase	16.6733	3	11	0	4	5	3	7	7
NM_021475	Adamdec1	disintegrin and metalloproteinase	19.1572	1	6	0	1	12	6	7	10
NM_175314	Adamts9	disintegrin and metalloproteinase	20.347	5	3	0	6	6	10	12	8
NM_007894	Ear1	eosinophil-associated	22.2935	3	4	0	2	11	11	1	15
NM_053113	Ear11	eosinophil-associated	20.567	1	7	0	5	13	7	3	11
NM_001012766	Ear12	eosinophil-associated	19.5959	2	5	0	3	9	11	0	12
NM_017389	Ear14	eosinophil-associated	20.4939	2	5	0	3	11	7	4	14
NM_007895	Ear2	eosinophil-associated	20.3961	1	5	0	3	8	11	0	14
NM_017388	Ear3	eosinophil-associated	19.5959	2	5	0	3	9	11	0	12
NM_019398	Ear5	eosinophil-associated	17.4356	1	6	0	4	7	7	3	12
NM_053111	Ear6	eosinophil-associated	24.6779	5	2	0	3	13	8	7	17
NM_017385	Ear7	eosinophil-associated	24.0208	6	3	0	3	11	8	7	17
NM_001177582	Esp23	exocrine gland-secreting peptide	12.1655	1	2	0	2	5	7	4	7
NM_001177586	Esp31	exocrine gland-secreting peptide	10.5357	1	4	0	2	1	2	2	9
NM_001177585	Esp34	exocrine gland-secreting peptide	11.7047	1	5	0	4	2	3	1	9
NM_001177587	Esp36	exocrine gland-secreting peptide	8.94427	1	6	0	1	3	2	2	5
NM_001177583	Esp4	exocrine gland-secreting peptide	13.1149	2	6	0	0	3	7	5	7
NM_001177584	Esp8	exocrine gland-secreting peptide	16.2788	5	5	0	0	7	7	6	9
NM_001033669	Fbxw10	F-box/WD repeat-containing protein	25.02	6	5	1	4	12	8	14	12
NM_015793	Fbxw14	F-box/WD repeat-containing protein	22.1585	5	2	0	3	10	8	0	17
NM_177703	Fbxw19	F-box/WD repeat-containing protein	22.4054	4	8	0	4	8	11	5	14
NM_001008428	Fbxw20	F-box/WD repeat-containing protein	21.9089	3	4	0	1	16	7	7	10
NM_198674	Fbxw26	F-box/WD repeat-containing protein	24.1454	4	4	0	1	7	14	4	17
NM_001177419	Fbxw28	F-box/WD repeat-containing protein	15.1327	3	7	0	1	8	5	0	9
NM_001177420	Fbxw28.1	F-box/WD repeat-containing protein	15.1327	3	7	0	1	8	5	0	9
NM_133776	Gpr110	G-protein coupled receptor	24.6779	4	4	1	6	13	11	13	9
NM_001033493	Gpr111	G-protein coupled receptor	20.1494	9	10	1	3	9	7	6	7
NM_001014394	Gpr113	G-protein coupled receptor	25.7876	2	7	1	5	10	14	13	11
NM_030067	Gpr115	G-protein coupled receptor	12.2474	3	4	1	1	7	3	4	7
NM_001081178	Gpr116	G-protein coupled receptor	17.3781	3	5	1	1	7	6	9	10
NM_181751	Gpr119	G-protein coupled receptor	17.6918	3	4	0	1	9	7	11	6
NM_172825	Gpr128	G-protein coupled receptor	22.4722	3	5	1	2	7	10	14	11
NM_019925	Gpr132	G-protein coupled receptor	24	5	9	1	2	8	9	8	16
NM_181754	Gpr141	G-protein coupled receptor	18.3576	3	9	1	6	6	10	5	7
NM_001162955	Gpr15	G-protein coupled receptor	20.8087	4	5	1	0	10	11	11	7
NM_181543	Gpr151	G-protein coupled receptor	13.3791	2	3	0	3	6	7	6	6
NM_001081126	Gpr161	G-protein coupled receptor	20.347	10	7	0	10	8	4	2	9
NM_173398	Gpr171	G-protein coupled receptor	16.0935	6	6	2	6	5	7	8	3
NM_182806	Gpr18	G-protein coupled receptor	17.7482	10	3	0	4	9	6	8	3
NM_183031	Gpr183	G-protein coupled receptor	18.3576	9	9	0	5	7	6	7	4
NM_175191	Gpr22	G-protein coupled receptor	25.0799	9	13	3	15	8	6	3	6
NM_008159	Gpr33	G-protein coupled receptor	24.2281	4	5	0	1	13	6	12	14
NM_001104529	Gpr35	G-protein coupled receptor	22.4722	7	8	1	11	9	3	6	12
NM_022320	Gpr35.1	G-protein coupled receptor	25.3574	6	10	3	5	8	12	11	12
NM_027677	Gpr39	G-protein coupled receptor	21.6795	1	6	1	1	13	9	9	10
NM_001146330	Gpr52	G-protein coupled receptor	19.9249	8	8	1	3	7	5	8	11
NM_030733	Gpr63	G-protein coupled receptor	18.303	6	5	0	8	9	2	5	10
NM_175490	Gpr75	G-protein coupled receptor	17.1172	3	2	1	5	9	6	4	11
NM_032399	Gpr87	G-protein coupled receptor	16.6132	5	6	1	5	9	6	6	6
NM_053118	Gprc5d	G-protein coupled receptor	18.2757	4	4	1	8	6	4	8	11
NM_153071	Gprc6a	G-protein coupled receptor	13.8564	4	7	0	2	1	3	8	7
NM_010370	Gzma	granzyme	18.1108	4	3	0	3	9	8	7	10
NM_010371	Gzmc	granzyme	22.8692	2	8	0	6	9	7	8	15
NM_010372	Gzmd	granzyme	17.5499	3	6	0	5	8	11	2	7
NM_010373	Gzme	granzyme	20.2485	4	3	0	2	10	12	4	11
NM_010374	Gzmf	granzyme	19.3907	3	2	0	1	9	11	4	12
NM_010375	Gzmg	granzyme	23.2809	3	6	0	4	12	12	7	12
NM_008196	Gzmk	granzyme	22.3383	4	4	0	3	9	14	9	10
NM_008504	Gzmm	granzyme	16.7929	6	4	2	3	4	11	4	8
NM_153052	Gzmn	granzyme	25.219	4	2	1	5	11	9	8	18
NM_010259	Gbp1	guanylate binding protein	17.9165	4	5	0	5	5	10	7	9
NM_001039646	Gbp10	guanylate binding protein	19.6469	4	3	0	6	10	5	2	14
NM_010260	Gbp2	guanylate binding protein	19.6977	6	6	1	5	8	9	9	8
NM_008620	Gbp4	guanylate binding protein	25.632	7	7	0	1	10	7	3	20
NM_029509	Gbp8	guanylate binding protein	22.5167	3	9	0	2	12	8	6	13
NM_172777	Gbp9	guanylate binding protein	21.2838	7	9	0	2	7	6	3	15
NM_010671	Krtap10-4	keratin associated protein	20.0749	1	6	1	1	11	7	5	13
NM_001085526	Krtap11-1	keratin associated protein	21.166	2	2	1	1	12	7	7	14
NM_013707	Krtap13	keratin associated protein	14.0357	2	3	0	1	7	5	3	10
NM_001039502	Krtap13-1	keratin associated protein	17.6068	4	4	0	6	6	7	6	11
NM_013713	Krtap14	keratin associated protein	15.6205	2	4	1	5	8	6	7	7
NM_027157	Krtap15	keratin associated protein	14.8661	4	7	1	6	7	3	6	5
NM_130870	Krtap16-1	keratin associated protein	11.4455	5	2	0	1	6	6	2	5
NM_183296	Krtap16-10	keratin associated protein	11.5758	1	5	0	3	7	5	3	4
NM_130873	Krtap16-4	keratin associated protein	14	2	3	0	1	9	7	4	6
NM_130857	Krtap16-5	keratin associated protein	11.8322	2	3	0	1	4	7	5	6
NM_028621	Krtap16-7	keratin associated protein	17.8885	1	4	0	6	5	3	13	8
NM_130856	Krtap16-8	keratin associated protein	20.0499	3	2	0	0	8	8	6	15
NM_130876	Krtap16-9	keratin associated protein	13.3041	4	4	0	0	5	2	4	10
NM_027800	Krtap20-2	keratin associated protein	14.7648	4	4	0	1	2	8	9	6
NM_001163141	Krtap24-1	keratin associated protein	17.2337	6	7	1	3	9	7	6	6
NM_027105	Krtap26-1	keratin associated protein	11.1803	2	3	0	2	9	3	3	3
NM_025720	Krtap31-1	keratin associated protein	21.6564	6	6	0	3	13	7	7	11
NM_001085547	Krtap4-8	keratin associated protein	22.2036	5	7	0	3	4	9	12	13
NM_010672	Krtap6-1	keratin associated protein	14.4914	3	2	0	3	7	3	9	7
NM_010673	Krtap6-2	keratin associated protein	18.735	2	3	0	3	9	2	12	10
NM_027771	Krtap7-1	keratin associated protein	18.1934	2	2	0	2	5	13	2	11
NM_010675	Krtap8-1	keratin associated protein	14.0712	2	4	0	2	7	8	5	6
NM_010676	Krtap8-2	keratin associated protein	15.3623	1	4	0	2	5	9	3	10
NM_001085527	Krtap9-5	keratin associated protein	21.6102	3	4	0	5	14	8	6	11
NM_016659	Klra1	killer cell lectin-like receptor	8.66025	3	2	0	3	2	3	2	6
NM_008459	Klra10	killer cell lectin-like receptor	7.61577	1	1	0	0	6	2	0	4
NM_010646	Klra12	killer cell lectin-like receptor	8.94427	1	3	0	5	3	4	2	4
NM_010647	Klra13	killer cell lectin-like receptor	8.94427	1	3	0	5	3	4	2	4
NM_013793	Klra15	killer cell lectin-like receptor	11.4455	2	1	0	0	7	2	3	8
NM_133203	Klra17	killer cell lectin-like receptor	13.4164	3	2	0	5	3	6	4	9
NM_053153	Klra18	killer cell lectin-like receptor	10.4881	2	5	0	3	4	4	2	6
NM_053154	Klra19	killer cell lectin-like receptor	10.198	2	1	0	5	1	3	0	8
NM_001170851	Klra2	killer cell lectin-like receptor	15.2971	2	9	0	2	8	4	4	7
NM_008462	Klra2.1	killer cell lectin-like receptor	15.2971	2	9	0	2	8	4	4	7
NM_053151	Klra21	killer cell lectin-like receptor	15.0333	2	7	0	1	9	3	1	9
NM_053152	Klra22	killer cell lectin-like receptor	10.7703	2	1	0	0	7	2	3	7
NM_024470	Klra23	killer cell lectin-like receptor	7.14143	1	3	0	4	1	2	2	4
NM_010648	Klra3	killer cell lectin-like receptor	10.9087	2	1	0	4	3	6	2	7
NM_001039118	Klra33	killer cell lectin-like receptor	15.3948	2	2	0	2	8	6	2	11
NM_010649	Klra4	killer cell lectin-like receptor	10.4881	2	5	0	3	4	4	2	6
NM_008463	Klra5	killer cell lectin-like receptor	13.3417	1	3	0	2	5	7	3	9
NM_008464	Klra6	killer cell lectin-like receptor	10.198	2	1	0	5	1	3	0	8
NM_014194	Klra7	killer cell lectin-like receptor	7.4162	2	3	0	2	3	2	3	4
NM_001110323	Klra7.1	killer cell lectin-like receptor	8.18535	1	3	0	2	1	0	4	6
NM_010650	Klra8	killer cell lectin-like receptor	15.0333	2	7	0	1	9	3	1	9
NM_001101620	Klra8.1	killer cell lectin-like receptor	14.4568	2	7	0	1	9	3	1	8
NM_010651	Klra9	killer cell lectin-like receptor	10.9545	1	7	0	3	4	3	0	6
NM_010737	Klrb1a	killer cell lectin-like receptor	14.1067	3	2	0	2	6	7	4	9
NM_001159902	Klrb1a.1	killer cell lectin-like receptor	14.1067	3	2	0	2	6	7	4	9
NM_030599	Klrb1b	killer cell lectin-like receptor	23.4521	4	6	0	2	13	12	9	10
NM_008527	Klrb1c	killer cell lectin-like receptor	16.5529	3	4	0	1	12	8	2	6
NM_001159904	Klrb1c.1	killer cell lectin-like receptor	16.5529	3	4	0	1	12	8	2	6
NM_153094	Klrb1f	killer cell lectin-like receptor	19.6977	3	7	0	3	10	11	6	8
NM_010652	Klrc1	killer cell lectin-like receptor	16.1864	3	4	0	2	7	2	6	12
NM_010653	Klrc2	killer cell lectin-like receptor	11.0454	2	0	0	1	2	7	0	8
NM_001098669	Klrc2.1	killer cell lectin-like receptor	11.0454	2	0	0	1	2	7	0	8
NM_021378	Klrc3	killer cell lectin-like receptor	15.3297	3	4	0	5	8	6	2	9
NM_016970	Klrg1	killer cell lectin-like receptor	24.8596	3	3	0	5	13	6	9	17
NM_001012520	Klri1	killer cell lectin-like receptor	13.5647	1	3	0	2	5	3	6	10
NM_177155	Klri2	killer cell lectin-like receptor	19.799	3	1	0	6	14	5	5	10
NM_025984	Lce1a1	late cornified envelope	23.1301	3	6	0	4	9	11	4	16
NM_028625	Lce1a2	late cornified envelope	16.7033	2	4	0	3	10	2	5	11
NM_026822	Lce1b	late cornified envelope	18.4391	1	3	0	8	9	7	6	10
NM_028622	Lce1c	late cornified envelope	17.088	1	7	0	1	5	6	6	12
NM_027137	Lce1d	late cornified envelope	17.7482	3	6	0	6	6	9	6	9
NM_026811	Lce1e	late cornified envelope	17.6352	1	5	1	1	4	7	7	13
NM_026394	Lce1f	late cornified envelope	19.8746	2	5	0	3	7	10	8	12
NM_025413	Lce1g	late cornified envelope	13.5647	2	3	0	9	4	7	3	4
NM_026335	Lce1h	late cornified envelope	13.9284	2	5	1	5	7	4	5	7
NM_029667	Lce1i	late cornified envelope	15.748	0	4	0	1	6	5	7	11
NM_028628	Lce1l	late cornified envelope	18.8149	2	4	0	12	4	7	5	10
NM_025420	Lce1m	late cornified envelope	18.6548	3	5	0	1	4	13	8	8
NM_001039594	Lce3a	late cornified envelope	23.9792	3	4	0	5	14	11	12	8
NM_025501	Lce3b	late cornified envelope	16.4924	2	3	0	1	5	5	8	12
NM_001018079	Lce3f	late cornified envelope	22.0907	2	5	0	4	9	7	13	12
NM_001166172	Lce6a	late cornified envelope	17.6352	1	2	0	5	8	9	6	10
NM_177690	Nlrp2	LRR and PYD domains-containing protein	16.3095	2	3	0	2	8	7	6	10
NM_172896	Nlrp4a	LRR and PYD domains-containing protein	12.8062	3	0	0	1	5	5	2	10
NM_172481	Nlrp4b	LRR and PYD domains-containing protein	14.4222	1	5	0	1	10	4	4	7
NM_031389	Nlrp4c	LRR and PYD domains-containing protein	13.2288	3	2	0	1	4	3	6	10
NM_001004194	Nlrp4e	LRR and PYD domains-containing protein	15.0333	3	6	0	4	6	8	1	8
NM_001163011	Mup1	major urinary protein	25.5343	3	8	0	5	11	12	0	17
NM_001163010	Mup1.1	major urinary protein	25.5343	3	8	0	5	11	12	0	17
NM_031188	Mup1.2	major urinary protein	25.5343	3	8	0	5	11	12	0	17
NM_001122647	Mup10	major urinary protein	23.622	3	7	0	1	11	11	1	16
NM_001164526	Mup11	major urinary protein	19.2873	3	1	0	0	5	9	0	16
NM_001134674	Mup13	major urinary protein	20.1742	2	7	0	2	13	9	0	10
NM_001045550	Mup2	major urinary protein	23.4094	3	7	0	2	13	11	0	14
NM_008647	Mup2.1	major urinary protein	23.4094	3	7	0	2	13	11	0	14
NM_001045550	Mup2.2	major urinary protein	19.2873	3	1	0	0	5	9	0	16
NM_008647	Mup2.3	major urinary protein	19.2873	3	1	0	0	5	9	0	16
NM_001012323	Mup20	major urinary protein	22.3607	4	9	0	3	5	6	3	18
NM_001009550	Mup21	major urinary protein	19.105	1	2	0	2	7	3	3	17
NM_001039544	Mup3	major urinary protein	16.7033	2	2	0	2	9	7	4	11
NM_008648	Mup4	major urinary protein	20.2731	2	8	0	4	9	5	5	14
NM_001081285	Mup6	major urinary protein	16.9706	2	3	0	2	10	11	5	5
NM_001134675	Mup7	major urinary protein	24.0208	2	7	0	3	15	11	0	13
NM_001134676	Mup8	major urinary protein	18.1934	3	8	0	3	8	8	0	11
NM_001126319	Mup9	major urinary protein	24.98	5	6	0	3	12	11	0	17
NM_153095	Mrgpra1	mas-related G-protein coupled receptor	16.0312	2	2	0	0	10	9	2	8
NM_001172588	Mrgpra2a	mas-related G-protein coupled receptor	15.0997	2	5	0	5	5	7	0	10
NM_153101	Mrgpra2b	mas-related G-protein coupled receptor	16.1864	3	6	0	6	6	8	0	9
NM_153067	Mrgpra3	mas-related G-protein coupled receptor	18.0278	1	2	0	6	12	6	2	10
NM_153524	Mrgpra4	mas-related G-protein coupled receptor	19.4679	2	5	0	1	10	7	2	14
NM_205821	Mrgpra6	mas-related G-protein coupled receptor	21.4009	2	6	0	3	14	7	8	10
NM_205810	Mrgprb1	mas-related G-protein coupled receptor	16.3095	5	6	0	2	6	7	4	10
NM_175531	Mrgprb2	mas-related G-protein coupled receptor	19.6469	2	9	0	2	12	4	4	11
NM_207537	Mrgprb3	mas-related G-protein coupled receptor	17.4642	2	5	0	0	7	5	9	11
NM_205795	Mrgprb4	mas-related G-protein coupled receptor	20.2237	1	5	0	1	10	7	8	13
NM_207538	Mrgprb5	mas-related G-protein coupled receptor	24.0832	5	4	0	2	5	11	10	17
NM_207539	Mrgprb8	mas-related G-protein coupled receptor	12.0416	3	3	0	2	7	7	3	4
NM_207540	Mrgprx1	mas-related G-protein coupled receptor	11.8743	2	2	0	2	4	3	2	10
NM_001034868	Mrgprx2	mas-related G-protein coupled receptor	15.7162	4	4	0	2	7	4	5	11
NM_008570	Mcpt1	mast cell protease	19.5192	2	5	1	0	7	9	10	11
NM_008571	Mcpt2	mast cell protease	17.6068	6	2	0	0	8	10	9	5
NM_010779	Mcpt4	mast cell protease	17.7482	2	3	0	2	8	11	7	8
NM_010782	Mcpt9	mast cell protease	19.8746	5	3	0	4	14	7	0	10
NM_019471	Mmp10	Matrix metallopeptidase	18	2	0	1	2	12	3	9	9
NM_008605	Mmp12	Matrix metallopeptidase	13.6748	2	2	0	1	8	5	5	8
NM_008607	Mmp13	Matrix metallopeptidase	19.5959	3	6	0	2	7	9	6	13
NM_032006	Mmp1a	Matrix metallopeptidase	24.0416	1	8	1	6	4	10	6	18
NM_032007	Mmp1b	Matrix metallopeptidase	13.5277	2	6	0	2	5	7	4	7
NM_013903	Mmp20	Matrix metallopeptidase	18.735	3	5	0	2	10	7	10	8
NM_152944	Mmp21	Matrix metallopeptidase	16.2788	4	9	1	3	7	8	6	3
NM_001030289	Mmp27	Matrix metallopeptidase	17.5214	4	2	0	4	9	3	9	10
NM_010809	Mmp3	Matrix metallopeptidase	19.6214	1	3	0	4	9	3	10	13
NM_008611	Mmp8	Matrix metallopeptidase	24.0208	1	6	0	1	11	9	9	16
NM_020015	Magea1	melanoma antigen family	18.6279	2	5	0	2	12	7	0	11
NM_001085506	Magea10	melanoma antigen family	18.2209	1	4	0	4	9	5	12	7
NM_020016	Magea2	melanoma antigen family	21.7945	1	3	0	2	6	5	0	20
NM_020017	Magea3	melanoma antigen family	12.3288	1	3	0	2	3	8	1	8
NM_020280	Magea4	melanoma antigen family	23.7276	2	2	0	0	8	9	11	17
NM_020018	Magea5	melanoma antigen family	15.8114	3	3	0	5	6	7	1	11
NM_020019	Magea6	melanoma antigen family	18.7883	1	3	0	1	8	7	2	15
NM_020020	Magea8	melanoma antigen family	20.567	2	4	0	1	6	2	1	19
NM_181855	Magea9	melanoma antigen family	21.166	3	3	0	4	11	4	9	14
NM_010759	Mageb1	melanoma antigen family	14.4568	2	5	0	0	8	4	0	10
NM_010759	Mageb1.1	melanoma antigen family	10.0499	2	2	0	4	5	4	0	6
NM_001113734	Mageb16	melanoma antigen family	10.7238	1	4	1	3	2	2	4	8
NM_028025	Mageb16.1	melanoma antigen family	12.6886	2	1	0	0	4	6	2	10
NM_173783	Mageb18	melanoma antigen family	11.619	2	2	0	2	4	7	7	3
NM_031171	Mageb2	melanoma antigen family	15.1658	2	5	0	0	8	4	0	11
NM_031171	Mageb2.1	melanoma antigen family	11.1803	2	2	0	4	7	4	0	6
NM_001033492	Mageb4	melanoma antigen family	18.4932	2	1	0	2	12	8	2	11
NM_028847	Mageb5	melanoma antigen family	13.4907	3	8	0	2	8	4	0	5
NM_001030294	Olfm4	Olfactory receptor	17.3205	4	3	1	4	7	9	8	8
NM_172907	Olfml1	Olfactory receptor	22.8473	2	2	1	6	11	6	8	16
NM_207673	Olfr100	Olfactory receptor	19.6977	2	3	0	4	11	9	6	11
NM_001011695	Olfr1000	Olfactory receptor	17.4069	3	4	0	1	6	6	3	14
NM_146573	Olfr1002	Olfactory receptor	16.3707	3	3	0	1	8	4	5	12
NM_146570	Olfr1006	Olfactory receptor	17.9444	2	0	0	3	8	10	8	9
NM_146866	Olfr1008	Olfactory receptor	16.9411	2	1	0	6	6	5	8	11
NM_146572	Olfr1009	Olfactory receptor	13.9642	0	4	0	1	4	4	5	11
NM_207149	Olfr1010	Olfactory receptor	10.4403	1	2	0	2	2	4	4	8
NM_146762	Olfr1013	Olfactory receptor	11.7047	2	2	1	1	2	7	7	5
NM_146569	Olfr1014	Olfactory receptor	10.9087	2	3	0	5	2	6	5	4
NM_146571	Olfr1015	Olfactory receptor	13.5277	2	2	0	2	3	7	7	8
NM_146586	Olfr1018	Olfactory receptor	13.9642	3	4	0	4	4	5	8	7
NM_147015	Olfr1019	Olfactory receptor	13.4536	3	3	0	2	6	7	5	7
NM_001011721	Olfr102	Olfactory receptor	20.2731	2	3	0	4	11	9	6	12
NM_146580	Olfr1020	Olfactory receptor	9.05539	1	1	1	4	2	5	5	3
NM_146589	Olfr1022	Olfactory receptor	14.6969	1	4	0	3	10	5	4	7
NM_146587	Olfr1023	Olfactory receptor	13.6015	2	5	0	3	4	1	3	11
NM_146584	Olfr1026	Olfactory receptor	17.7482	3	6	0	0	8	7	6	11
NM_001011774	Olfr1028	Olfactory receptor	12.6095	1	3	0	0	6	2	3	10
NM_001011852	Olfr1029	Olfactory receptor	10.1489	1	2	0	2	5	7	4	2
NM_146833	Olfr103	Olfactory receptor	23.5584	3	1	0	2	16	11	8	10
NM_146588	Olfr1030	Olfactory receptor	10.8167	3	3	0	1	7	6	2	3
NM_001011759	Olfr1031	Olfactory receptor	13.2665	2	3	0	2	7	5	6	7
NM_146579	Olfr1032	Olfactory receptor	10.5357	3	2	1	0	6	4	3	6
NM_001011872	Olfr1034	Olfactory receptor	15.5563	0	5	0	6	7	8	2	8
NM_207142	Olfr1036	Olfactory receptor	9.79796	1	3	0	2	7	2	2	5
NM_001011532	Olfr1037	Olfactory receptor	14.7309	3	1	0	2	3	7	1	12
NM_147013	Olfr1038	Olfactory receptor	13.8924	4	2	0	1	7	7	5	7
NM_001011784	Olfr1039	Olfactory receptor	8.94427	1	3	0	2	5	4	3	4
NM_001011783	Olfr104	Olfactory receptor	17.0294	2	6	0	2	7	9	4	10
NM_207561	Olfr1040	Olfactory receptor	9.74679	2	4	0	3	5	4	3	4
NM_001011777	Olfr1042	Olfactory receptor	10.5357	2	5	1	2	4	3	6	4
NM_146577	Olfr1043	Olfactory receptor	12.1655	2	5	1	2	3	4	5	8
NM_147011	Olfr1044	Olfactory receptor	19.8746	1	5	0	5	4	6	6	16
NM_147017	Olfr1045	Olfactory receptor	10.198	4	4	0	0	4	2	4	6
NM_146582	Olfr1046	Olfactory receptor	12.4097	2	6	0	8	5	3	0	4
NM_147012	Olfr1047	Olfactory receptor	13.3041	2	2	0	4	7	2	8	6
NM_147014	Olfr1048	Olfactory receptor	12.3693	2	1	0	4	6	4	4	8
NM_147016	Olfr1049	Olfactory receptor	6.32456	0	2	0	0	1	1	3	5
NM_207562	Olfr1051	Olfactory receptor	5.56776	2	1	0	4	1	2	1	2
NM_147010	Olfr1052	Olfactory receptor	11.1803	1	3	0	6	3	6	3	5
NM_147019	Olfr1054	Olfactory receptor	15.1987	1	3	0	0	6	7	6	10
NM_147018	Olfr1056	Olfactory receptor	11.8322	1	2	0	3	5	2	9	4
NM_207563	Olfr1057	Olfactory receptor	9.27362	1	6	0	3	4	2	2	4
NM_146391	Olfr1058	Olfactory receptor	7.93725	3	2	0	1	6	2	0	3
NM_001011764	Olfr106	Olfactory receptor	20.567	3	1	0	2	5	8	8	16
NM_207134	Olfr1061	Olfactory receptor	8	1	2	0	1	4	5	1	4
NM_147078	Olfr1062	Olfactory receptor	13.7477	1	6	0	2	7	3	3	9
NM_146408	Olfr1065	Olfactory receptor	12.4499	2	2	0	6	5	7	1	6
NM_001011735	Olfr1066	Olfactory receptor	7.54983	2	3	0	3	3	4	1	3
NM_146511	Olfr107	Olfactory receptor	17.7482	2	3	0	1	13	4	4	10
NM_146406	Olfr1076	Olfactory receptor	13.8203	2	2	0	2	8	3	5	9
NM_146407	Olfr1079	Olfactory receptor	12.2882	2	3	1	5	6	2	6	6
NM_146465	Olfr108	Olfactory receptor	16.0624	1	3	0	4	10	4	4	10
NM_146409	Olfr1080	Olfactory receptor	8.3666	3	2	0	0	2	4	1	6
NM_207674	Olfr1082	Olfactory receptor	10.8628	2	2	0	0	3	1	0	10
NM_207564	Olfr1083	Olfactory receptor	13.6015	1	6	0	0	7	7	5	5
NM_207135	Olfr1084	Olfactory receptor	10.198	1	3	0	2	4	8	1	3
NM_146592	Olfr1086	Olfactory receptor	15.7162	2	4	0	2	5	7	7	10
NM_146835	Olfr109	Olfactory receptor	17.3205	1	3	0	2	12	5	6	9
NM_146847	Olfr1090	Olfactory receptor	16.6132	2	3	0	1	10	4	5	11
NM_146366	Olfr1093	Olfactory receptor	12.8452	3	4	0	8	3	3	3	7
NM_146365	Olfr1094	Olfactory receptor	11.8322	1	1	0	6	8	5	2	3
NM_146730	Olfr1095	Olfactory receptor	13.4536	1	6	0	5	6	7	5	3
NM_146845	Olfr1098	Olfactory receptor	8.3666	4	1	0	0	3	2	2	6
NM_146768	Olfr1099	Olfactory receptor	9.43398	2	2	0	6	1	2	2	6
NM_146328	Olfr110	Olfactory receptor	16.4924	2	1	0	3	4	8	3	13
NM_146594	Olfr1100	Olfactory receptor	9.74679	1	4	0	2	2	3	5	6
NM_146591	Olfr1101	Olfactory receptor	10.9087	2	0	1	0	8	5	3	4
NM_207154	Olfr1102	Olfactory receptor	6.63325	1	2	0	1	4	2	3	3
NM_146767	Olfr1104	Olfactory receptor	11.2694	1	2	0	1	4	8	4	5
NM_001011825	Olfr1105	Olfactory receptor	11.1355	1	5	0	2	4	2	5	7
NM_146844	Olfr1107	Olfactory receptor	13.2665	6	4	0	1	7	4	7	3
NM_146766	Olfr1109	Olfactory receptor	11.8322	1	3	0	1	3	4	2	10
NM_001005485	Olfr111	Olfactory receptor	19.3907	3	4	0	1	9	8	6	13
NM_146769	Olfr1110	Olfactory receptor	10.7703	1	2	0	3	6	4	5	5
NM_146661	Olfr1112	Olfactory receptor	8.60233	3	1	0	1	3	2	5	5
NM_207565	Olfr1113	Olfactory receptor	13.0384	2	5	0	0	4	4	3	10
NM_146297	Olfr1115	Olfactory receptor	16.7033	1	2	0	5	4	2	2	15
NM_001011734	Olfr1116	Olfactory receptor	10.1489	0	1	0	4	5	6	3	4
NM_207632	Olfr1118	Olfactory receptor	9.79796	3	4	0	0	5	6	1	3
NM_001013575	Olfr112	Olfactory receptor	20.2237	3	1	0	7	9	6	8	13
NM_147029	Olfr1120	Olfactory receptor	10.5357	2	1	0	3	6	6	3	4
NM_146348	Olfr1121	Olfactory receptor	13.2665	3	1	0	0	1	7	4	10
NM_147031	Olfr1122	Olfactory receptor	18.5203	1	3	0	0	12	2	8	11
NM_146350	Olfr1123	Olfactory receptor	11.3137	1	3	0	4	8	2	3	5
NM_147028	Olfr1124	Olfactory receptor	11.2694	3	4	1	2	6	3	4	6
NM_146837	Olfr1126	Olfactory receptor	10.7703	3	1	0	1	8	4	4	3
NM_001011836	Olfr1129	Olfactory receptor	11.4018	0	3	0	4	6	2	1	8
NM_146289	Olfr113	Olfactory receptor	13.3791	2	4	0	0	7	5	2	9
NM_146838	Olfr1130	Olfactory receptor	7.93725	1	4	0	4	4	3	1	2
NM_146658	Olfr1131	Olfactory receptor	8.66025	3	1	0	2	2	2	2	7
NM_146836	Olfr1132	Olfactory receptor	12.2882	1	2	0	1	10	5	2	4
NM_147030	Olfr1134	Olfactory receptor	9.89949	2	0	1	0	2	8	3	4
NM_146660	Olfr1135	Olfactory receptor	11.9164	3	2	0	4	6	4	6	5
NM_146659	Olfr1136	Olfactory receptor	11.5326	1	3	0	3	4	4	1	9
NM_001011833	Olfr1137	Olfactory receptor	12.7279	2	1	0	7	3	5	7	5
NM_146639	Olfr1138	Olfactory receptor	9.69536	1	1	0	5	7	3	3	0
NM_146287	Olfr114	Olfactory receptor	18.412	1	4	0	1	8	11	6	10
NM_146642	Olfr1140	Olfactory receptor	7.68115	2	2	0	2	3	2	3	5
NM_146637	Olfr1141	Olfactory receptor	14.3875	3	2	0	2	8	3	6	9
NM_146293	Olfr1143	Olfactory receptor	16.1864	3	1	0	0	4	2	6	14
NM_146320	Olfr1145	Olfactory receptor	16.6132	2	5	0	6	3	7	3	12
NM_001011519	Olfr1148	Olfactory receptor	11.1803	3	1	0	0	8	5	1	5
NM_001011753	Olfr115	Olfactory receptor	13.6748	3	2	0	0	3	7	4	10
NM_146638	Olfr1151	Olfactory receptor	12.3693	2	1	0	2	2	10	2	6
NM_001011834	Olfr1152	Olfactory receptor	11.7898	2	3	0	0	7	6	5	4
NM_146640	Olfr1153	Olfactory receptor	10.198	1	0	0	5	1	5	6	4
NM_146647	Olfr1154	Olfactory receptor	8.7178	4	1	0	1	5	1	4	4
NM_146643	Olfr1155	Olfactory receptor	10	1	1	0	0	6	2	3	7
NM_146817	Olfr1156	Olfactory receptor	17.1172	4	3	0	5	11	7	3	8
NM_146645	Olfr1158	Olfactory receptor	8.42615	3	0	0	0	4	1	3	6
NM_146632	Olfr116	Olfactory receptor	16.2173	2	9	0	3	6	6	4	9
NM_146649	Olfr1160	Olfactory receptor	13.3791	3	4	0	1	7	8	2	6
NM_146848	Olfr1161	Olfactory receptor	10.7238	2	3	0	1	2	5	6	6
NM_001011835	Olfr1162	Olfactory receptor	13.5277	2	1	0	2	7	6	5	8
NM_146644	Olfr1163	Olfactory receptor	12.8452	2	4	0	3	4	2	4	10
NM_146641	Olfr1164	Olfactory receptor	13.6748	1	4	0	0	9	3	8	4
NM_146648	Olfr1165	Olfactory receptor	12.9228	3	2	0	2	5	3	4	10
NM_146650	Olfr1166	Olfactory receptor	14.0712	3	2	0	0	8	7	6	6
NM_146294	Olfr1167	Olfactory receptor	11.8743	2	5	0	3	7	2	1	7
NM_146531	Olfr1168	Olfactory receptor	10.8167	2	3	0	0	2	6	0	8
NM_207155	Olfr117	Olfactory receptor	9.27362	1	2	0	0	3	2	2	8
NM_146532	Olfr1170	Olfactory receptor	9.43398	1	4	0	0	2	4	4	6
NM_207566	Olfr1173	Olfactory receptor	15.9687	3	5	0	3	7	9	1	9
NM_146771	Olfr1176	Olfactory receptor	13.9284	3	3	1	2	4	5	9	7
NM_001011868	Olfr1178	Olfactory receptor	9.74679	2	2	0	1	6	3	4	5
NM_146917	Olfr1179	Olfactory receptor	13.7477	1	4	0	3	9	3	3	8
NM_213721	Olfr118	Olfactory receptor	13.7113	2	7	0	3	4	5	2	9
NM_146918	Olfr1180	Olfactory receptor	8.42615	2	1	0	3	4	4	4	3
NM_001011816	Olfr1181	Olfactory receptor	17	1	7	0	8	5	7	1	10
NM_146529	Olfr1183	Olfactory receptor	10.7238	0	2	0	2	5	3	3	8
NM_146823	Olfr1184	Olfactory receptor	11.2694	1	0	1	1	5	3	3	9
NM_146530	Olfr1186	Olfactory receptor	10.4403	2	6	0	0	6	2	2	5
NM_146919	Olfr1188	Olfactory receptor	8.83176	2	3	0	2	5	2	4	4
NM_146772	Olfr1189	Olfactory receptor	16.3707	1	3	0	6	9	5	4	10
NM_001011830	Olfr119	Olfactory receptor	9.84886	2	1	0	4	2	2	2	8
NM_001011517	Olfr1193	Olfactory receptor	12.9615	1	5	0	2	7	8	0	5
NM_146464	Olfr1196	Olfactory receptor	12.2882	1	2	0	2	8	7	2	5
NM_001005225	Olfr1197	Olfactory receptor	6.32456	1	2	0	0	4	1	3	3
NM_207567	Olfr1198	Olfactory receptor	17.0294	3	6	0	4	7	8	4	10
NM_146458	Olfr1199	Olfactory receptor	11.9583	2	4	0	5	3	7	6	2
NM_146631	Olfr120	Olfactory receptor	12.2474	4	4	0	1	6	6	3	6
NM_001005227	Olfr1200	Olfactory receptor	8.94427	1	4	0	3	3	2	4	5
NM_146895	Olfr1201	Olfactory receptor	14.9332	1	2	0	4	4	11	1	8
NM_146462	Olfr1202	Olfactory receptor	11.5758	2	0	0	1	6	5	2	8
NM_146896	Olfr1203	Olfactory receptor	10.2956	1	4	0	2	4	4	2	7
NM_146463	Olfr1204	Olfactory receptor	11	2	0	0	2	6	3	2	8
NM_001001810	Olfr1206	Olfactory receptor	10.3923	0	3	0	2	3	7	1	6
NM_146778	Olfr1208	Olfactory receptor	15.843	1	4	0	7	7	6	6	8
NM_146629	Olfr121	Olfactory receptor	10.6301	1	2	0	1	3	9	1	4
NM_001011804	Olfr1211	Olfactory receptor	7.28011	1	5	0	1	2	2	3	3
NM_207140	Olfr1212	Olfactory receptor	11.225	2	6	0	1	3	2	6	6
NM_146897	Olfr1214	Olfactory receptor	13.4907	4	6	0	2	2	4	9	5
NM_146893	Olfr1216	Olfactory receptor	9.69536	1	7	0	2	2	2	4	4
NM_146901	Olfr1217	Olfactory receptor	10.7703	2	2	0	2	6	4	4	6
NM_146818	Olfr1218	Olfactory receptor	15.9687	2	4	0	1	12	7	5	4
NM_146288	Olfr122	Olfactory receptor	15.2643	2	3	0	7	9	7	4	5
NM_146900	Olfr1220	Olfactory receptor	13.2665	2	1	0	3	3	7	2	10
NM_001011860	Olfr1222	Olfactory receptor	14.2829	3	8	1	4	3	4	5	8
NM_146892	Olfr1223	Olfactory receptor	9.32738	3	1	0	4	5	2	4	4
NM_146891	Olfr1225	Olfactory receptor	11.1803	1	2	0	0	2	6	4	8
NM_146967	Olfr1226	Olfactory receptor	11.619	1	3	1	1	5	5	3	8
NM_146971	Olfr1228	Olfactory receptor	11.9164	1	6	0	2	6	2	5	6
NM_001011761	Olfr1229	Olfactory receptor	8.88819	3	4	0	3	4	2	4	3
NM_146630	Olfr123	Olfactory receptor	16.4621	4	7	1	5	4	8	6	8
NM_146789	Olfr1230	Olfactory receptor	11.0905	5	3	0	2	4	7	4	2
NM_146323	Olfr1232	Olfactory receptor	18.1384	2	0	1	3	7	5	4	15
NM_146972	Olfr1233	Olfactory receptor	13.1529	1	3	0	3	5	2	10	5
NM_146790	Olfr1238	Olfactory receptor	17.6352	1	2	0	4	9	4	7	12
NM_146970	Olfr1239	Olfactory receptor	13.2665	2	4	0	1	7	3	9	4
NM_147062	Olfr124	Olfactory receptor	15.2315	2	3	0	3	9	7	4	8
NM_146808	Olfr1240	Olfactory receptor	10.8167	1	0	0	4	1	3	3	9
NM_146455	Olfr1241	Olfactory receptor	14.8661	2	1	0	3	6	9	3	9
NM_146968	Olfr1242	Olfactory receptor	14.4914	3	4	0	2	1	8	4	10
NM_146969	Olfr1243	Olfactory receptor	13.5647	1	1	0	10	4	1	4	7
NM_146788	Olfr1245	Olfactory receptor	16.4317	2	8	0	5	4	6	5	10
NM_146792	Olfr1246	Olfactory receptor	12.4097	2	3	0	0	5	4	6	8
NM_146966	Olfr1247	Olfactory receptor	13.4164	2	5	0	1	4	5	3	10
NM_146791	Olfr1248	Olfactory receptor	18.1108	3	3	0	2	3	10	1	14
NM_146290	Olfr125	Olfactory receptor	13.4164	3	4	1	2	4	2	9	7
NM_146965	Olfr1250	Olfactory receptor	10.7238	0	6	0	3	3	6	4	3
NM_001011529	Olfr1251	Olfactory receptor	10.8628	1	6	0	2	4	4	3	6
NM_207568	Olfr1252	Olfactory receptor	14.6969	2	3	0	4	8	7	5	7
NM_146476	Olfr1254	Olfactory receptor	19.2873	2	5	0	10	7	3	4	13
NM_146977	Olfr1255	Olfactory receptor	19.0263	3	2	0	3	7	11	7	11
NM_146983	Olfr1256	Olfactory receptor	11.7047	2	1	1	1	8	5	5	4
NM_146982	Olfr1257	Olfactory receptor	13.5647	2	3	0	0	7	4	5	9
NM_146978	Olfr1258	Olfactory receptor	13.6382	2	2	0	3	4	2	7	10
NM_146341	Olfr1259	Olfactory receptor	17.5214	4	5	0	3	6	11	6	8
NM_146890	Olfr126	Olfactory receptor	10.7703	3	2	0	2	5	7	3	4
NM_146981	Olfr1260	Olfactory receptor	15.8114	3	3	0	3	5	6	9	9
NM_146474	Olfr1261	Olfactory receptor	17.1172	1	1	0	2	6	11	7	9
NM_146974	Olfr1262	Olfactory receptor	15.3948	2	1	0	7	3	5	7	10
NM_146794	Olfr1263	Olfactory receptor	20.7846	4	1	0	0	10	3	9	15
NM_021368	Olfr1264	Olfactory receptor	14.6287	3	2	0	4	7	6	6	8
NM_146343	Olfr1265	Olfactory receptor	19.0788	2	4	0	2	9	3	5	15
NM_146342	Olfr1269	Olfactory receptor	16.7929	2	5	0	2	5	8	4	12
NM_146377	Olfr127	Olfactory receptor	12.2474	4	0	0	0	6	5	3	8
NM_146985	Olfr1270	Olfactory receptor	17.8045	2	2	0	1	3	5	7	15
NM_146793	Olfr1271	Olfactory receptor	15.8745	3	3	1	2	8	7	4	10
NM_146980	Olfr1272	Olfactory receptor	19.5192	2	5	0	3	7	7	7	14
NM_146975	Olfr1273	Olfactory receptor	15.5563	0	4	0	2	9	4	5	10
NM_146263	Olfr1274	Olfactory receptor	11.8743	1	1	0	1	2	7	2	9
NM_001011795	Olfr1275	Olfactory receptor	16.1555	3	1	0	0	7	3	7	12
NM_146395	Olfr1276	Olfactory receptor	10.5357	1	4	0	0	5	2	4	7
NM_146396	Olfr1277	Olfactory receptor	13.3791	4	5	0	1	6	2	4	9
NM_146394	Olfr1278	Olfactory receptor	13.5647	4	3	0	1	6	5	4	9
NM_146393	Olfr1279	Olfactory receptor	18.0555	6	2	0	2	11	10	5	6
NM_206816	Olfr128	Olfactory receptor	17.3781	2	4	0	3	16	2	2	3
NM_146908	Olfr1280	Olfactory receptor	12.083	3	2	0	7	4	4	6	4
NM_001005568	Olfr1281	Olfactory receptor	12	3	5	0	0	3	9	2	4
NM_146907	Olfr1282	Olfactory receptor	16.8523	1	5	0	3	9	8	2	10
NM_207236	Olfr1283	Olfactory receptor	11.4891	2	5	0	1	4	7	1	6
NM_146381	Olfr1284	Olfactory receptor	11.1803	1	0	0	0	3	3	5	9
NM_207254	Olfr1286	Olfactory receptor	12.0416	2	2	0	0	6	4	2	9
NM_001011773	Olfr1287	Olfactory receptor	7.61577	2	2	0	5	2	2	1	4
NM_146400	Olfr1288	Olfactory receptor	7.14143	2	3	0	0	4	2	3	3
NM_146404	Olfr1289	Olfactory receptor	15	1	7	0	1	4	7	3	10
NM_146327	Olfr129	Olfactory receptor	14.6969	2	2	0	5	3	10	5	7
NM_146262	Olfr1290	Olfactory receptor	10.5357	2	3	0	0	6	3	2	7
NM_146885	Olfr1294	Olfactory receptor	13.8203	2	5	0	5	4	6	6	7
NM_146403	Olfr1295	Olfactory receptor	18.1384	6	5	0	2	4	4	6	14
NM_146888	Olfr1297	Olfactory receptor	13.0767	0	6	1	0	3	4	3	10
NM_146886	Olfr1298	Olfactory receptor	10.5357	3	3	0	0	2	7	2	6
NM_146884	Olfr1299	Olfactory receptor	13	1	3	0	1	6	8	3	7
NM_146652	Olfr13	Olfactory receptor	17.0587	1	2	0	0	14	5	4	7
NM_146487	Olfr130	Olfactory receptor	15.6205	2	2	0	7	9	4	3	9
NM_146887	Olfr1301	Olfactory receptor	8.88819	2	3	0	1	6	2	3	4
NM_146889	Olfr1302	Olfactory receptor	15.6205	2	6	0	1	3	8	7	9
NM_146401	Olfr1305	Olfactory receptor	13.4164	4	7	0	1	5	4	3	8
NM_001011803	Olfr1306	Olfactory receptor	15	3	2	0	1	7	3	3	12
NM_001011787	Olfr1307	Olfactory receptor	18.3576	1	4	0	3	6	5	5	15
NM_207151	Olfr1308	Olfactory receptor	11.4891	2	2	0	3	5	7	4	5
NM_146447	Olfr1309	Olfactory receptor	13.8564	1	7	0	4	4	6	7	5
NM_146867	Olfr131	Olfactory receptor	12.2882	1	4	1	2	9	4	4	4
NM_146449	Olfr1310	Olfactory receptor	14	2	5	0	1	5	5	4	10
NM_146274	Olfr1311	Olfactory receptor	21.0713	1	1	0	3	8	10	10	13
NM_146362	Olfr1312	Olfactory receptor	22.3159	2	4	0	0	14	8	7	13
NM_207150	Olfr1313	Olfactory receptor	18.9209	2	4	0	0	9	7	8	12
NM_146450	Olfr1314	Olfactory receptor	18.3303	1	5	0	1	12	4	7	10
NM_146742	Olfr1316	Olfactory receptor	18	2	1	0	1	7	2	3	16
NM_146448	Olfr1317	Olfactory receptor	14.6969	2	1	0	0	7	4	5	11
NM_001011802	Olfr1318	Olfactory receptor	9.11043	2	5	0	1	2	2	3	6
NM_001005481	Olfr132	Olfactory receptor	14.8661	1	8	0	1	7	3	4	9
NM_207240	Olfr1320	Olfactory receptor	20.4695	2	5	0	2	9	6	10	13
NM_207631	Olfr1321	Olfactory receptor	20.1494	1	3	0	3	4	11	13	9
NM_001011794	Olfr1322	Olfactory receptor	20.4206	2	4	0	0	4	10	5	16
NM_146390	Olfr1323	Olfactory receptor	17.4642	3	3	0	2	5	5	13	8
NM_146292	Olfr1324	Olfactory receptor	19.5704	1	4	0	1	6	4	13	12
NM_146398	Olfr1325	Olfactory receptor	14.1067	3	3	0	0	2	8	8	7
NM_146831	Olfr133	Olfactory receptor	11.5326	3	3	0	1	1	9	4	4
NM_146915	Olfr1336	Olfactory receptor	22.9565	3	6	0	1	12	12	7	12
NM_146832	Olfr134	Olfactory receptor	14.1421	3	2	0	8	9	5	4	1
NM_177061	Olfr1344	Olfactory receptor	25.04	2	2	1	5	7	12	12	16
NM_146916	Olfr1346	Olfactory receptor	21.9089	3	5	0	2	6	6	9	17
NM_146385	Olfr1347	Olfactory receptor	11.619	3	2	0	2	1	7	2	8
NM_146913	Olfr1348	Olfactory receptor	13.1529	2	3	0	2	7	7	3	7
NM_207136	Olfr1349	Olfactory receptor	19.3649	1	6	0	2	8	7	5	14
NM_146332	Olfr135	Olfactory receptor	8.88819	1	2	0	3	6	4	2	3
NM_146389	Olfr1350	Olfactory receptor	19.1311	2	6	0	1	10	10	5	10
NM_147040	Olfr1351	Olfactory receptor	24.0208	1	2	0	3	3	8	7	21
NM_147042	Olfr1353	Olfactory receptor	25.4951	3	6	0	4	11	8	2	20
NM_207571	Olfr1355	Olfactory receptor	22.4499	2	3	0	4	5	9	12	15
NM_146807	Olfr136	Olfactory receptor	8.42615	0	4	0	0	6	1	3	3
NM_146488	Olfr137	Olfactory receptor	12.4499	0	5	0	1	8	5	2	6
NM_146535	Olfr1370	Olfactory receptor	16.4317	2	2	0	2	4	3	8	13
NM_130868	Olfr138	Olfactory receptor	13.2665	2	8	0	7	4	3	3	5
NM_146469	Olfr1381	Olfactory receptor	23.9792	2	6	0	4	14	7	7	15
NM_001011805	Olfr1385	Olfactory receptor	20.1246	3	4	0	9	5	9	7	12
NM_001011741	Olfr1386	Olfactory receptor	25.3969	1	5	0	3	10	7	10	19
NM_146473	Olfr1387	Olfactory receptor	23.5797	3	2	0	2	15	8	9	13
NM_146467	Olfr1388	Olfactory receptor	24.1661	3	6	0	2	13	11	7	14
NM_147066	Olfr1389	Olfactory receptor	24.2281	6	5	0	2	9	8	4	19
NM_147003	Olfr139	Olfactory receptor	19.4165	2	3	0	3	13	4	7	11
NM_146470	Olfr1392	Olfactory receptor	21.6795	4	2	0	2	12	9	5	14
NM_020515	Olfr140	Olfactory receptor	14.7309	1	4	0	1	7	5	5	10
NM_146763	Olfr1406	Olfactory receptor	20.7123	1	5	0	0	7	11	8	13
NM_146764	Olfr1408	Olfactory receptor	15.0665	2	3	0	3	5	8	4	10
NM_181818	Olfr141	Olfactory receptor	9.43398	1	1	0	1	3	2	3	8
NM_146984	Olfr142	Olfactory receptor	20.567	4	2	0	2	5	9	2	17
NM_146680	Olfr1423	Olfactory receptor	25.5539	2	3	0	5	11	13	10	15
NM_001011853	Olfr1425	Olfactory receptor	22.2261	1	1	0	4	5	9	9	17
NM_146809	Olfr1426	Olfactory receptor	23.8956	2	7	0	0	7	15	12	10
NM_146806	Olfr143	Olfactory receptor	13.0767	2	5	0	2	2	3	5	10
NM_146414	Olfr1431	Olfactory receptor	24.9199	1	9	1	4	9	11	8	16
NM_146685	Olfr1433	Olfactory receptor	18.1384	2	2	0	2	6	7	6	14
NM_207626	Olfr1434	Olfactory receptor	18.1384	2	2	0	2	6	7	6	14
NM_001011839	Olfr1437	Olfactory receptor	25.0799	1	3	0	3	12	4	3	21
NM_207665	Olfr144	Olfactory receptor	13.4907	2	2	0	3	5	6	2	10
NM_146684	Olfr1440	Olfactory receptor	24.3311	2	4	0	1	13	7	8	17
NM_146697	Olfr1442	Olfactory receptor	21.4709	2	4	0	0	6	7	10	16
NM_146702	Olfr1444	Olfactory receptor	15.4596	2	4	0	3	10	7	5	6
NM_146699	Olfr1445	Olfactory receptor	17.4069	2	4	0	3	8	5	8	11
NM_146704	Olfr1446	Olfactory receptor	15.4272	2	5	0	2	8	4	5	10
NM_146703	Olfr1447	Olfactory receptor	15.8114	4	5	0	0	6	8	3	10
NM_146701	Olfr1448	Olfactory receptor	19	1	4	1	3	8	6	3	15
NM_146303	Olfr1449	Olfactory receptor	14.5945	2	3	0	1	5	5	7	10
NM_146371	Olfr1450	Olfactory receptor	17.9722	1	3	1	3	13	3	5	10
NM_146705	Olfr1451	Olfactory receptor	13.9642	2	3	0	5	10	5	4	4
NM_146700	Olfr1453	Olfactory receptor	12.2474	1	3	0	1	5	7	1	8
NM_146692	Olfr1454	Olfactory receptor	18.7883	3	5	0	1	14	8	3	7
NM_146575	Olfr1457	Olfactory receptor	14.1421	4	4	0	2	11	3	5	3
NM_146689	Olfr1459	Olfactory receptor	13.8924	2	6	0	2	4	4	6	9
NM_146747	Olfr146	Olfactory receptor	17.7764	1	3	1	2	4	11	8	10
NM_146302	Olfr1461	Olfactory receptor	12.2882	3	1	0	0	5	6	4	8
NM_146693	Olfr1462	Olfactory receptor	15.3297	2	1	0	2	12	3	3	8
NM_001011840	Olfr1463	Olfactory receptor	15.3623	2	5	0	9	7	2	3	8
NM_001011841	Olfr1465	Olfactory receptor	8.30662	2	3	0	2	2	4	4	4
NM_146694	Olfr1466	Olfactory receptor	11.8743	1	4	1	0	5	3	5	8
NM_146691	Olfr1467	Olfactory receptor	12.7671	1	4	0	1	4	2	5	10
NM_146695	Olfr1469	Olfactory receptor	14.1067	3	6	0	2	6	7	4	7
NM_146869	Olfr147	Olfactory receptor	19	2	3	0	4	3	7	7	15
NM_207132	Olfr1471	Olfactory receptor	11.4018	1	3	0	5	2	3	1	9
NM_146690	Olfr1472	Olfactory receptor	9.27362	5	0	0	4	4	3	2	4
NM_001011842	Olfr1474	Olfactory receptor	13.784	2	5	0	0	6	3	4	10
NM_146301	Olfr1475	Olfactory receptor	11.8743	3	3	0	0	8	3	1	7
NM_146696	Olfr1477	Olfactory receptor	13.7113	2	0	0	3	6	7	3	9
NM_146505	Olfr148	Olfactory receptor	19.6469	4	3	0	6	8	9	6	12
NM_207575	Olfr1480	Olfactory receptor	14.9332	2	5	0	4	5	7	2	10
NM_146291	Olfr1484	Olfactory receptor	10.8628	2	1	0	2	6	6	1	6
NM_146636	Olfr1487	Olfactory receptor	18.0555	4	2	0	0	11	5	4	12
NM_146635	Olfr1489	Olfactory receptor	18.4932	3	0	0	2	10	7	6	12
NM_207138	Olfr149	Olfactory receptor	15.6525	2	2	0	4	6	7	6	10
NM_001011832	Olfr1490	Olfactory receptor	14.0712	2	0	0	4	4	8	7	7
NM_146345	Olfr1491	Olfactory receptor	23.0868	3	5	0	4	9	11	5	16
NM_146990	Olfr1494	Olfactory receptor	14.9666	2	3	0	3	7	5	8	8
NM_146344	Olfr1495	Olfactory receptor	19.6214	2	5	0	3	9	4	9	13
NM_146989	Olfr1496	Olfactory receptor	23.6643	4	0	0	2	10	10	12	14
NM_146741	Olfr1497	Olfactory receptor	17.2916	3	4	0	5	7	8	6	10
NM_146796	Olfr1499	Olfactory receptor	18.2209	2	1	0	2	7	9	7	12
NM_146609	Olfr150	Olfactory receptor	13.8924	2	3	0	2	2	6	10	6
NM_146633	Olfr1501	Olfactory receptor	20.7846	1	3	0	2	8	7	4	17
NM_146797	Olfr1502	Olfactory receptor	23.8537	5	2	0	3	9	16	5	13
NM_146634	Olfr1504	Olfactory receptor	22.2486	1	6	0	6	4	10	9	15
NM_001011850	Olfr1505	Olfactory receptor	17.6635	2	5	1	2	10	3	5	12
NM_146265	Olfr1506	Olfactory receptor	15.3948	4	4	0	5	8	4	0	10
NM_146265	Olfr1506.1	Olfactory receptor	9.27362	2	1	0	2	2	3	0	8
NM_001170918	Olfr1507.1	Olfactory receptor	22.2711	2	5	0	3	9	13	8	12
NM_020514	Olfr1509	Olfactory receptor	22.7816	3	3	0	3	11	11	9	13
NM_207664	Olfr151	Olfactory receptor	23.6008	3	2	0	6	7	7	7	19
NM_146545	Olfr1518	Olfactory receptor	17.3781	2	2	0	0	10	7	8	9
NM_146646	Olfr152	Olfactory receptor	14.0357	1	2	0	1	5	7	6	9
NM_206823	Olfr153	Olfactory receptor	8	5	0	0	0	2	3	1	5
NM_013728	Olfr154	Olfactory receptor	13.1529	1	5	0	1	6	5	2	9
NM_008763	Olfr16	Olfactory receptor	16.1245	1	3	0	4	6	7	7	10
NM_146451	Olfr164	Olfactory receptor	18.7883	2	3	0	5	8	9	7	11
NM_146466	Olfr165	Olfactory receptor	17.4069	2	7	0	5	6	5	8	10
NM_147068	Olfr166	Olfactory receptor	16.6433	1	3	0	6	5	7	6	11
NM_146935	Olfr167	Olfactory receptor	22.0907	3	6	0	0	7	12	9	13
NM_146357	Olfr168	Olfactory receptor	23.6008	1	7	0	3	8	8	9	17
NM_001011855	Olfr169	Olfactory receptor	21.7256	1	2	0	2	9	7	3	18
NM_020598	Olfr17	Olfactory receptor	24.5967	4	6	0	2	8	6	7	20
NM_146957	Olfr170	Olfactory receptor	18.6011	2	4	0	3	12	8	3	10
NM_147001	Olfr172	Olfactory receptor	13.6382	2	4	0	2	4	7	4	9
NM_147000	Olfr173	Olfactory receptor	17	3	6	0	3	11	5	5	8
NM_147002	Olfr174	Olfactory receptor	16.2481	1	4	0	5	8	7	3	10
NM_146997	Olfr178	Olfactory receptor	12.9228	2	6	0	7	1	2	3	8
NM_207693	Olfr179	Olfactory receptor	20.3715	3	6	0	7	10	6	4	13
NM_146563	Olfr18	Olfactory receptor	21.7945	2	3	0	4	12	11	10	9
NM_146999	Olfr181	Olfactory receptor	15	4	6	0	3	5	9	3	7
NM_146485	Olfr183	Olfactory receptor	15	2	1	0	4	7	3	5	11
NM_146321	Olfr186	Olfactory receptor	14.1067	1	2	0	3	6	6	7	8
NM_146322	Olfr187	Olfactory receptor	13.5277	3	5	1	3	7	4	5	7
NM_146335	Olfr19	Olfactory receptor	25.7099	1	5	0	3	10	11	9	18
NM_146397	Olfr190	Olfactory receptor	15.1327	4	3	0	1	7	3	1	12
NM_001011807	Olfr191	Olfactory receptor	17.8606	6	3	0	2	9	8	2	11
NM_207549	Olfr192	Olfactory receptor	15.3297	2	4	0	5	8	6	3	9
NM_001011791	Olfr193	Olfactory receptor	13.0384	1	5	0	0	2	6	2	10
NM_146998	Olfr195	Olfactory receptor	10.198	1	3	0	2	5	2	5	6
NM_146779	Olfr196	Olfactory receptor	14.4568	2	4	0	0	2	7	6	10
NM_146484	Olfr197	Olfactory receptor	17.6352	1	1	0	1	7	5	3	15
NM_001011808	Olfr198	Olfactory receptor	7.48331	1	1	0	2	3	3	4	4
NM_010983	Olfr2	Olfactory receptor	15.6525	3	2	1	3	6	7	4	11
NM_146994	Olfr201	Olfactory receptor	12.4499	2	2	0	3	3	8	1	8
NM_146995	Olfr202	Olfactory receptor	17.2627	2	4	0	0	9	4	9	10
NM_146486	Olfr203	Olfactory receptor	13.5647	1	5	0	4	6	4	3	9
NM_001011736	Olfr205	Olfactory receptor	16.5529	2	3	0	1	9	7	7	9
NM_146991	Olfr206	Olfactory receptor	13.8924	0	3	0	4	4	4	6	10
NM_001011792	Olfr207	Olfactory receptor	17.0294	4	2	0	3	10	2	6	11
NM_146384	Olfr208	Olfactory receptor	17.0294	4	2	0	3	10	2	6	11
NM_001011800	Olfr212	Olfactory receptor	23.9792	12	9	0	8	13	7	2	8
NM_001001809	Olfr218	Olfactory receptor	12.8841	3	3	0	5	4	3	7	7
NM_207694	Olfr220	Olfactory receptor	18.8944	2	4	0	4	8	8	7	12
NM_146405	Olfr228	Olfactory receptor	13.3791	2	6	0	5	5	2	2	9
NM_146613	Olfr229	Olfactory receptor	19.3649	1	5	0	4	6	8	8	13
NM_010970	Olfr23	Olfactory receptor	20.1742	2	3	0	5	4	6	11	14
NM_001005520	Olfr231	Olfactory receptor	17.5784	2	3	1	2	4	5	5	15
NM_146686	Olfr235	Olfactory receptor	11.7047	1	4	0	1	6	7	3	5
NM_146654	Olfr237-ps1	Olfactory receptor	12.53	3	2	0	3	7	5	5	6
NM_146606	Olfr24	Olfactory receptor	17.5499	3	0	1	0	3	8	12	9
NM_010974	Olfr242	Olfactory receptor	12.1244	2	3	0	2	2	9	3	6
NM_001025386	Olfr243	Olfactory receptor	14.1421	1	2	0	2	7	6	5	9
NM_146269	Olfr247	Olfactory receptor	21.9317	2	6	0	6	10	7	0	16
NM_146269	Olfr247.1	Olfactory receptor	23.6643	3	6	0	2	10	11	1	17
NM_146714	Olfr248	Olfactory receptor	17.8606	3	2	0	3	10	4	9	10
NM_146870	Olfr25	Olfactory receptor	14.3527	2	2	0	2	6	7	3	10
NM_207552	Olfr250	Olfactory receptor	17.2627	2	7	1	3	3	9	8	9
NM_207553	Olfr251	Olfactory receptor	13.3417	2	4	0	1	6	2	6	9
NM_146770	Olfr259	Olfactory receptor	12.8841	1	6	0	6	6	4	5	4
NM_146783	Olfr26	Olfactory receptor	16.0935	3	2	0	0	11	5	6	8
NM_146688	Olfr262	Olfactory receptor	21.2838	3	0	0	2	12	6	8	14
NM_001177508	Olfr265	Olfactory receptor	16.4924	0	3	0	3	7	6	5	12
NM_146829	Olfr27	Olfactory receptor	17.5499	1	7	0	0	8	8	7	9
NM_146607	Olfr270	Olfactory receptor	20.7364	2	2	0	4	8	11	10	11
NM_146839	Olfr272	Olfactory receptor	15.1987	3	4	1	4	5	2	4	12
NM_146824	Olfr273	Olfactory receptor	18.3303	2	3	0	4	5	7	8	13
NM_146858	Olfr275	Olfactory receptor	16.0312	4	5	0	1	6	7	7	9
NM_146416	Olfr290	Olfactory receptor	14.5602	3	5	0	2	1	8	3	10
NM_146415	Olfr291	Olfactory receptor	20.1494	3	5	0	0	8	12	8	10
NM_146620	Olfr292	Olfactory receptor	7	1	2	0	2	4	2	2	4
NM_001011752	Olfr293	Olfactory receptor	17.3205	1	6	1	4	3	10	4	11
NM_146851	Olfr295	Olfactory receptor	11.9164	2	2	0	2	7	4	4	7
NM_146618	Olfr297	Olfactory receptor	13.1149	1	2	0	2	1	7	8	7
NM_001011751	Olfr298	Olfactory receptor	12.4097	1	2	0	2	6	6	3	8
NM_001011767	Olfr299	Olfactory receptor	15.2643	3	5	0	1	3	5	8	10
NM_206903	Olfr3	Olfactory receptor	14.2127	2	1	0	2	8	7	4	8
NM_212436	Olfr301	Olfactory receptor	13.8203	1	2	0	1	6	7	6	8
NM_146619	Olfr303	Olfactory receptor	14	1	8	0	5	6	3	6	5
NM_001011828	Olfr304	Olfactory receptor	13.2665	1	3	0	1	5	6	2	10
NM_146616	Olfr305	Olfactory receptor	16.9411	3	8	0	4	5	4	6	11
NM_146617	Olfr307	Olfactory receptor	10.4403	1	5	0	2	5	2	5	5
NM_146621	Olfr308	Olfactory receptor	10.0995	2	2	0	2	3	6	3	6
NM_001011866	Olfr309	Olfactory receptor	13.6748	1	5	0	0	4	3	6	10
NM_001011520	Olfr310	Olfactory receptor	15.1327	3	3	0	1	7	5	6	10
NM_001011818	Olfr316	Olfactory receptor	18.7883	1	3	0	1	6	11	8	11
NM_010980	Olfr32	Olfactory receptor	21.7025	2	7	0	2	7	10	11	12
NM_146947	Olfr338	Olfactory receptor	16.8819	2	7	0	1	7	5	6	11
NM_146949	Olfr339	Olfactory receptor	16.4012	3	5	0	4	5	11	3	8
NM_146951	Olfr340	Olfactory receptor	14.4568	3	3	0	0	7	5	6	9
NM_146950	Olfr341	Olfactory receptor	14.7309	1	8	0	1	9	6	5	3
NM_146948	Olfr342	Olfactory receptor	18.4391	3	4	0	4	12	7	5	9
NM_146628	Olfr344	Olfactory receptor	17.0587	2	3	0	5	6	8	3	12
NM_146945	Olfr345	Olfactory receptor	18.735	2	1	0	1	4	2	6	17
NM_146938	Olfr346	Olfactory receptor	13.1529	1	2	0	7	6	7	3	5
NM_146943	Olfr347	Olfactory receptor	11.6619	2	1	0	4	5	5	4	7
NM_146944	Olfr348	Olfactory receptor	10.9545	5	2	0	1	5	2	5	6
NM_146627	Olfr350	Olfactory receptor	14	2	1	0	3	7	6	4	9
NM_146942	Olfr351	Olfactory receptor	14.5258	2	3	0	4	8	3	3	10
NM_146940	Olfr352	Olfactory receptor	14.8661	2	6	0	3	7	7	5	7
NM_146941	Olfr353	Olfactory receptor	17.8045	1	5	0	1	9	7	4	12
NM_146939	Olfr354	Olfactory receptor	19.8746	1	5	1	2	5	5	5	17
NM_146625	Olfr355	Olfactory receptor	13.1909	2	7	1	1	3	6	5	7
NM_146624	Olfr356	Olfactory receptor	23.1301	3	6	0	0	11	4	8	17
NM_146623	Olfr357	Olfactory receptor	16.2173	3	2	0	5	4	7	4	12
NM_207235	Olfr358	Olfactory receptor	16.8226	3	2	0	3	5	2	6	14
NM_146622	Olfr360	Olfactory receptor	15.6844	2	7	0	2	4	6	4	11
NM_146368	Olfr361	Olfactory receptor	14.9666	3	1	0	0	7	1	10	8
NM_146662	Olfr365	Olfactory receptor	16.7631	3	0	0	2	5	7	5	13
NM_001005569	Olfr366	Olfactory receptor	18.4391	1	6	0	3	8	10	3	11
NM_001081010	Olfr367	Olfactory receptor	23.4947	3	4	0	2	8	11	7	17
NM_146986	Olfr38	Olfactory receptor	13.6015	1	4	0	3	2	7	9	5
NM_147025	Olfr380	Olfactory receptor	22.7816	2	3	0	4	11	8	4	17
NM_147022	Olfr381	Olfactory receptor	21.2603	3	2	0	2	11	5	8	15
NM_146443	Olfr382	Olfactory receptor	19.3649	4	4	0	1	6	8	11	11
NM_207224	Olfr384	Olfactory receptor	17.8045	2	6	0	2	12	7	4	8
NM_147023	Olfr385	Olfactory receptor	24.4131	1	8	0	4	3	9	5	20
NM_146825	Olfr39	Olfactory receptor	19.7484	2	0	0	8	6	9	6	13
NM_146347	Olfr390	Olfactory receptor	16.2173	2	4	0	2	10	7	3	9
NM_001159775	Olfr391	Olfactory receptor	17.6352	2	3	0	6	7	7	8	10
NM_147006	Olfr392	Olfactory receptor	20.9762	1	7	0	10	6	7	6	13
NM_147008	Olfr393	Olfactory receptor	14.8661	2	1	0	5	5	9	7	6
NM_147007	Olfr394	Olfactory receptor	19.2873	1	4	0	6	6	9	9	11
NM_147005	Olfr395	Olfactory receptor	14.3875	1	0	0	1	8	5	4	10
NM_146346	Olfr397	Olfactory receptor	16.4317	2	8	0	1	10	2	4	9
NM_146710	Olfr398	Olfactory receptor	25.2587	4	5	0	8	9	8	8	18
NM_147004	Olfr399	Olfactory receptor	14.1774	2	3	0	1	3	3	5	12
NM_146706	Olfr401	Olfactory receptor	21.2838	3	1	0	1	10	7	2	17
NM_146708	Olfr402	Olfactory receptor	18.8944	1	9	0	1	8	5	8	11
NM_207622	Olfr403	Olfactory receptor	21.2368	5	4	0	1	8	5	8	16
NM_146761	Olfr414	Olfactory receptor	18.8149	1	2	0	10	8	7	6	10
NM_207137	Olfr417	Olfactory receptor	11.4891	1	5	0	6	4	3	6	3
NM_146651	Olfr418-ps1	Olfactory receptor	14.2478	2	1	1	3	3	7	3	11
NM_146715	Olfr419	Olfactory receptor	18.1108	2	6	1	7	5	10	7	8
NM_146305	Olfr420	Olfactory receptor	17.6352	2	5	0	2	13	3	8	6
NM_146720	Olfr421	Olfactory receptor	21.4009	12	8	0	10	4	7	2	9
NM_146721	Olfr424	Olfactory receptor	20.4939	1	3	0	2	8	11	10	11
NM_207158	Olfr427	Olfactory receptor	14.4914	1	1	0	1	6	5	5	11
NM_146722	Olfr429	Olfactory receptor	13.1909	2	2	0	4	6	5	5	8
NM_146711	Olfr43	Olfactory receptor	23.5584	3	4	0	3	10	4	9	18
NM_146718	Olfr430	Olfactory receptor	14.0357	3	5	0	1	6	3	6	9
NM_146716	Olfr432	Olfactory receptor	16.4924	4	7	1	3	6	6	5	10
NM_146717	Olfr433	Olfactory receptor	17.5784	3	4	0	5	5	8	7	11
NM_146369	Olfr434	Olfactory receptor	14.0357	3	2	0	2	6	8	4	8
NM_146653	Olfr435	Olfactory receptor	16.9706	4	3	0	3	12	7	6	5
NM_146296	Olfr437	Olfactory receptor	15.9374	2	2	0	4	6	7	8	9
NM_146830	Olfr44	Olfactory receptor	16.4012	1	0	0	3	9	9	4	9
NM_146655	Olfr441	Olfactory receptor	16.1245	3	3	0	2	7	4	2	13
NM_146656	Olfr444	Olfactory receptor	20.1246	4	4	0	4	5	10	6	14
NM_146295	Olfr446	Olfactory receptor	14.4568	1	7	0	2	3	3	4	11
NM_146988	Olfr447	Olfactory receptor	14.7986	2	3	0	6	6	2	7	9
NM_146273	Olfr448	Olfactory receptor	18	5	2	0	4	9	7	7	10
NM_147064	Olfr449	Olfactory receptor	21.8632	4	3	0	0	8	8	6	17
NM_146445	Olfr450	Olfactory receptor	16.0935	2	4	0	2	5	8	5	11
NM_001011869	Olfr452	Olfactory receptor	16.3095	1	4	0	1	8	2	12	6
NM_001011799	Olfr453	Olfactory receptor	22.9347	2	2	0	4	10	8	7	17
NM_001011528	Olfr456	Olfactory receptor	16.7332	3	4	0	0	9	7	5	10
NM_146987	Olfr457	Olfactory receptor	21.3073	1	3	0	3	5	11	8	15
NM_146444	Olfr458	Olfactory receptor	19.5959	2	2	0	1	10	5	5	15
NM_146576	Olfr459	Olfactory receptor	20.7364	1	3	0	0	7	11	9	13
NM_146382	Olfr461	Olfactory receptor	20.4695	1	4	0	8	11	6	9	10
NM_146819	Olfr466	Olfactory receptor	16.4012	2	1	0	5	3	7	9	10
NM_001005488	Olfr467	Olfactory receptor	18.735	3	2	0	2	5	7	8	14
NM_146426	Olfr469	Olfactory receptor	19.8997	3	2	0	1	11	7	4	14
NM_146370	Olfr47	Olfactory receptor	14.8324	3	5	0	0	5	6	5	10
NM_146425	Olfr470	Olfactory receptor	14.2127	4	6	0	0	4	5	3	10
NM_146774	Olfr472	Olfactory receptor	15.7162	2	5	0	3	10	6	3	8
NM_146775	Olfr473	Olfactory receptor	18.3576	1	6	0	1	9	5	7	12
NM_146495	Olfr474	Olfactory receptor	16.3401	2	2	0	3	8	7	4	11
NM_146924	Olfr476	Olfactory receptor	16.8819	1	5	0	5	9	6	6	9
NM_146926	Olfr477	Olfactory receptor	16.6433	3	2	0	3	3	5	5	14
NM_146734	Olfr478	Olfactory receptor	14.4222	2	1	0	0	9	7	3	8
NM_001011742	Olfr479	Olfactory receptor	15.5563	2	8	0	2	3	2	6	11
NM_010990	Olfr48	Olfactory receptor	15.8745	2	1	0	4	7	11	6	5
NM_020291	Olfr480	Olfactory receptor	9.32738	2	2	0	0	5	3	6	3
NM_146925	Olfr481	Olfactory receptor	17.72	2	3	0	1	10	8	6	10
NM_146733	Olfr482	Olfactory receptor	16.0935	2	4	0	2	11	7	4	7
NM_146735	Olfr483	Olfactory receptor	14.7309	2	2	0	0	6	6	4	11
NM_146499	Olfr484	Olfactory receptor	12.8452	3	5	0	2	2	7	5	7
NM_001011810	Olfr485	Olfactory receptor	15.8745	3	3	0	0	7	6	7	10
NM_146496	Olfr486	Olfactory receptor	15.1987	1	9	0	2	2	4	2	11
NM_001011811	Olfr487	Olfactory receptor	19.5704	2	4	0	4	7	8	3	15
NM_146732	Olfr488	Olfactory receptor	16.8819	2	6	0	2	2	11	4	10
NM_146498	Olfr490	Olfactory receptor	16.4012	2	7	0	1	9	7	7	6
NM_146736	Olfr491	Olfactory receptor	13.5647	1	4	0	3	4	5	6	9
NM_146497	Olfr492	Olfactory receptor	12.7671	2	3	0	0	5	3	4	10
NM_146310	Olfr493	Olfactory receptor	14.9666	1	5	0	1	10	6	6	5
NM_146737	Olfr494	Olfactory receptor	13.7113	3	2	0	3	5	5	4	10
NM_146364	Olfr495	Olfactory receptor	12.1655	1	6	0	1	4	2	3	9
NM_146738	Olfr497	Olfactory receptor	20.1742	4	7	0	11	7	6	6	10
NM_146307	Olfr498	Olfactory receptor	14.9666	2	4	0	1	8	7	3	9
NM_146914	Olfr5	Olfactory receptor	14.4568	2	6	0	2	7	4	8	6
NM_146946	Olfr50	Olfactory receptor	9	1	2	0	2	2	6	4	4
NM_146739	Olfr502	Olfactory receptor	14.5258	1	2	0	1	4	5	8	10
NM_001011527	Olfr503	Olfactory receptor	12.3288	3	2	0	5	7	6	2	5
NM_001011858	Olfr504	Olfactory receptor	12.9228	1	0	0	3	5	8	2	8
NM_001011871	Olfr506	Olfactory receptor	17.1172	3	3	0	3	6	6	5	13
NM_146743	Olfr507	Olfactory receptor	19	2	4	0	5	7	7	7	13
NM_146773	Olfr508	Olfactory receptor	13.3417	3	7	0	2	3	7	3	7
NM_146372	Olfr509	Olfactory receptor	19.4165	1	3	0	2	7	13	8	9
NM_146311	Olfr510	Olfactory receptor	17.6068	2	6	0	1	8	5	6	12
NM_146724	Olfr512	Olfactory receptor	25.3772	1	7	0	0	12	16	5	13
NM_146723	Olfr513	Olfactory receptor	20.9762	2	5	0	1	13	6	6	13
NM_146583	Olfr52	Olfactory receptor	16.7631	1	5	0	3	9	7	4	10
NM_147063	Olfr520	Olfactory receptor	24.9199	5	7	0	4	12	7	13	13
NM_001011782	Olfr543	Olfactory receptor	19.9249	2	9	1	7	7	7	8	10
NM_020289	Olfr544	Olfactory receptor	21.3073	2	9	0	4	12	8	9	8
NM_146840	Olfr545	Olfactory receptor	21.9773	3	2	1	2	9	8	8	16
NM_147104	Olfr550	Olfactory receptor	18.0278	4	0	0	0	4	2	8	15
NM_010999	Olfr56	Olfactory receptor	23	2	3	0	7	3	13	0	17
NM_147113	Olfr560	Olfactory receptor	23.3024	1	5	0	1	5	11	9	17
NM_147092	Olfr561	Olfactory receptor	19.5704	2	1	0	1	8	6	9	14
NM_146359	Olfr564	Olfactory receptor	24.6374	2	10	0	3	12	9	10	13
NM_001011536	Olfr566	Olfactory receptor	24.6577	1	2	0	1	4	9	12	19
NM_147088	Olfr569	Olfactory receptor	19.5192	1	5	0	1	7	6	13	10
NM_147041	Olfr57	Olfactory receptor	24.6171	1	3	0	1	13	11	4	17
NM_147089	Olfr572	Olfactory receptor	24.2899	2	5	1	3	7	9	15	14
NM_147109	Olfr577	Olfactory receptor	24.4949	2	5	0	1	7	12	11	16
NM_011001	Olfr58	Olfactory receptor	8.83176	3	4	0	1	4	4	2	4
NM_147053	Olfr582	Olfactory receptor	20.6398	1	2	0	6	5	10	8	14
NM_146757	Olfr583	Olfactory receptor	18.3576	1	1	0	4	7	7	5	14
NM_147054	Olfr584	Olfactory receptor	17.3781	4	2	1	2	8	8	7	10
NM_147087	Olfr585	Olfactory receptor	22.5832	3	8	0	1	11	9	3	15
NM_147111	Olfr586	Olfactory receptor	18.7083	2	10	0	1	9	8	8	6
NM_147052	Olfr589	Olfactory receptor	17.5499	3	2	1	0	9	7	8	10
NM_001011847	Olfr591	Olfactory receptor	13.7477	4	3	0	3	4	7	3	9
NM_207556	Olfr592	Olfactory receptor	15.9687	5	1	0	1	9	7	7	7
NM_146380	Olfr593	Olfactory receptor	17.2916	1	4	0	4	9	6	7	10
NM_207143	Olfr594	Olfactory receptor	16.2788	2	2	0	2	9	6	6	10
NM_001011845	Olfr597	Olfactory receptor	17.3494	2	5	0	3	9	3	2	13
NM_001011793	Olfr598	Olfactory receptor	15.906	0	5	0	3	8	7	5	9
NM_146731	Olfr599	Olfactory receptor	10.583	3	2	0	1	1	6	5	6
NM_146314	Olfr601	Olfactory receptor	16.1245	1	4	0	1	6	6	7	11
NM_147070	Olfr604	Olfactory receptor	15.5563	4	6	0	2	7	6	1	10
NM_001011854	Olfr605	Olfactory receptor	15.2643	3	2	0	0	7	5	5	11
NM_147094	Olfr606	Olfactory receptor	18.9473	1	0	0	5	8	6	8	13
NM_146756	Olfr608	Olfactory receptor	11.2694	3	2	0	3	4	3	4	8
NM_146964	Olfr61	Olfactory receptor	21.5407	4	7	0	2	7	11	9	12
NM_146727	Olfr611	Olfactory receptor	18.2209	2	5	0	3	8	11	3	10
NM_147100	Olfr613	Olfactory receptor	9.89949	3	3	0	1	5	2	5	5
NM_147080	Olfr615	Olfactory receptor	16.4621	1	0	0	3	8	2	7	12
NM_146841	Olfr617	Olfactory receptor	11.3137	2	2	0	3	6	7	1	5
NM_147047	Olfr618	Olfactory receptor	9	2	0	1	2	4	2	4	6
NM_147076	Olfr619	Olfactory receptor	13.3417	3	4	0	1	0	6	4	10
NM_147083	Olfr622	Olfactory receptor	20.0998	3	2	0	8	7	2	7	15
NM_147122	Olfr623	Olfactory receptor	19.3132	3	7	0	3	7	8	7	12
NM_001011865	Olfr624	Olfactory receptor	16.5831	0	1	0	1	7	8	4	12
NM_147097	Olfr628	Olfactory receptor	14.9666	1	6	1	4	6	3	5	10
NM_146821	Olfr629	Olfactory receptor	19.975	3	2	0	5	13	8	8	8
NM_147098	Olfr630	Olfactory receptor	15.4919	2	7	0	3	4	5	4	11
NM_146959	Olfr631	Olfactory receptor	19.2614	4	3	0	2	11	8	6	11
NM_147119	Olfr632	Olfactory receptor	20.1494	4	4	0	0	12	7	10	9
NM_146354	Olfr633	Olfactory receptor	19.4165	3	3	0	3	12	6	7	11
NM_147118	Olfr635	Olfactory receptor	14.0712	4	6	0	4	7	6	3	6
NM_147120	Olfr638	Olfactory receptor	10.7703	4	5	0	2	3	7	2	3
NM_147084	Olfr639	Olfactory receptor	17.5214	4	5	0	1	7	10	4	10
NM_013617	Olfr64	Olfactory receptor	22.2036	3	0	0	1	13	11	7	12
NM_147072	Olfr641	Olfactory receptor	16.2173	3	5	0	0	4	7	10	8
NM_146329	Olfr642	Olfactory receptor	18.735	2	5	0	4	6	7	11	10
NM_147077	Olfr643	Olfactory receptor	20.1494	4	8	0	1	4	7	8	14
NM_147121	Olfr644	Olfactory receptor	17.3205	3	2	0	2	7	7	8	11
NM_207144	Olfr645	Olfactory receptor	21.8403	1	3	0	5	10	9	6	15
NM_147056	Olfr646	Olfactory receptor	19.975	2	4	0	0	8	9	3	15
NM_146751	Olfr648	Olfactory receptor	16.8523	3	3	0	2	9	8	6	9
NM_147055	Olfr649	Olfactory receptor	25.7876	2	6	0	0	12	9	16	12
NM_013616	Olfr65	Olfactory receptor	17.4929	2	2	0	2	3	10	8	11
NM_146813	Olfr651	Olfactory receptor	22.8254	2	9	0	3	9	9	12	11
NM_147048	Olfr652	Olfactory receptor	23.2594	1	5	0	6	10	3	9	17
NM_147074	Olfr653	Olfactory receptor	20.4695	2	5	0	6	6	2	5	17
NM_146379	Olfr654	Olfactory receptor	20.3715	2	4	0	3	14	3	9	10
NM_147075	Olfr656	Olfactory receptor	20.4695	4	3	0	13	8	6	5	10
NM_146312	Olfr657	Olfactory receptor	17.8326	5	2	0	8	4	10	3	10
NM_147049	Olfr658	Olfactory receptor	21.7486	9	1	3	4	9	10	4	13
NM_147050	Olfr659	Olfactory receptor	16.7929	2	4	0	2	4	7	7	12
NM_013618	Olfr66	Olfactory receptor	23.516	5	3	0	3	8	11	10	15
NM_146748	Olfr661	Olfactory receptor	16.2481	3	2	0	3	9	6	5	10
NM_001011757	Olfr663	Olfactory receptor	18.6815	1	8	0	3	9	11	3	8
NM_147096	Olfr666	Olfactory receptor	20.7364	1	1	0	0	6	6	10	16
NM_147060	Olfr667	Olfactory receptor	18	1	5	0	1	8	8	5	12
NM_147059	Olfr668	Olfactory receptor	17.7764	3	0	0	4	3	8	7	13
NM_147043	Olfr669	Olfactory receptor	13.1529	2	4	0	3	2	2	6	10
NM_013619	Olfr67	Olfactory receptor	22.1359	2	7	0	2	4	11	10	14
NM_207146	Olfr670	Olfactory receptor	16.1555	1	3	0	0	3	3	13	8
NM_001011755	Olfr671	Olfactory receptor	15.7797	3	4	0	2	7	5	5	11
NM_146760	Olfr672	Olfactory receptor	15.3948	1	2	0	2	7	7	7	9
NM_001011848	Olfr675	Olfactory receptor	18.5472	3	4	0	5	7	8	10	9
NM_147095	Olfr676	Olfactory receptor	20.1246	3	2	0	1	11	7	10	11
NM_146358	Olfr677	Olfactory receptor	17.7764	0	4	0	1	9	7	5	12
NM_146758	Olfr678	Olfactory receptor	24.0832	3	5	1	2	6	10	9	18
NM_147044	Olfr679	Olfactory receptor	15.1327	3	5	0	5	6	2	3	11
NM_013620	Olfr68	Olfactory receptor	11.5758	1	2	0	2	4	6	3	8
NM_207557	Olfr681	Olfactory receptor	25.5734	3	3	0	5	11	16	3	15
NM_147045	Olfr683	Olfactory receptor	25.0599	4	5	0	3	8	3	12	19
NM_001011533	Olfr688	Olfactory receptor	23.8118	2	3	0	4	10	7	10	17
NM_013621	Olfr69	Olfactory receptor	19.1833	2	6	0	3	11	7	7	10
NM_020290	Olfr690	Olfactory receptor	23.0434	3	4	0	1	8	8	11	16
NM_147061	Olfr691	Olfactory receptor	24.3516	3	2	1	5	8	3	15	16
NM_146355	Olfr692	Olfactory receptor	18.9737	3	5	0	3	14	6	7	6
NM_146453	Olfr693	Olfactory receptor	18.2757	3	8	0	6	4	3	10	10
NM_146452	Olfr694	Olfactory receptor	18.9209	4	4	0	3	8	10	3	12
NM_146598	Olfr695	Olfactory receptor	16.9706	2	8	0	3	11	4	5	7
NM_146599	Olfr697	Olfactory receptor	17.4356	3	3	0	3	7	8	8	10
NM_146602	Olfr698	Olfactory receptor	15.4919	0	5	0	4	10	5	5	7
NM_001011862	Olfr699	Olfactory receptor	14.2829	1	3	0	3	6	7	6	8
NM_146600	Olfr700	Olfactory receptor	15.5563	2	2	0	3	4	10	3	10
NM_028910	Olfr701	Olfactory receptor	14.6969	5	1	0	0	10	7	5	4
NM_146597	Olfr702	Olfactory receptor	13.4907	1	3	0	0	5	7	7	7
NM_146596	Olfr703	Olfactory receptor	21.4942	3	6	0	2	13	6	8	12
NM_001011749	Olfr704	Olfactory receptor	19.5192	1	4	0	1	15	7	5	8
NM_147032	Olfr705	Olfactory receptor	13.3417	1	2	0	6	4	6	7	6
NM_001005570	Olfr707	Olfactory receptor	13.8203	4	3	0	4	8	7	1	6
NM_001011542	Olfr708	Olfactory receptor	16.2788	1	4	0	4	10	4	4	10
NM_146601	Olfr710	Olfactory receptor	17.6918	1	3	1	2	10	7	10	7
NM_147035	Olfr711	Olfactory receptor	18.9473	2	5	0	0	10	3	5	14
NM_147034	Olfr713	Olfactory receptor	23.7276	2	3	1	3	7	11	9	17
NM_147033	Olfr714	Olfactory receptor	21.2603	4	6	0	1	6	5	7	17
NM_146604	Olfr716	Olfactory receptor	20.199	1	5	0	0	12	9	6	11
NM_146392	Olfr720	Olfactory receptor	25.0599	2	4	0	1	7	10	17	13
NM_146494	Olfr722	Olfactory receptor	18.1108	2	5	0	0	9	7	5	12
NM_001011530	Olfr723	Olfactory receptor	14.1421	1	3	0	1	7	6	2	10
NM_146492	Olfr724	Olfactory receptor	14.5602	2	1	0	1	4	9	3	10
NM_146317	Olfr725	Olfactory receptor	11.619	2	5	0	4	3	4	4	7
NM_146316	Olfr726	Olfactory receptor	16.1245	1	3	0	5	6	4	2	13
NM_146319	Olfr727	Olfactory receptor	13.5647	1	4	0	6	7	3	3	8
NM_001011809	Olfr728	Olfactory receptor	16.4317	3	4	0	0	6	4	12	7
NM_146278	Olfr729	Olfactory receptor	17.1172	3	1	0	2	7	5	6	13
NM_054090	Olfr73	Olfactory receptor	10.4403	3	1	0	0	7	3	4	5
NM_146493	Olfr730	Olfactory receptor	21.9545	0	4	0	4	9	2	13	14
NM_146363	Olfr731	Olfactory receptor	15.9687	2	1	1	0	8	7	6	10
NM_146665	Olfr732	Olfactory receptor	16.0312	5	4	1	0	7	9	6	7
NM_146663	Olfr733	Olfactory receptor	18.6548	2	3	0	2	13	7	8	7
NM_146664	Olfr734	Olfactory receptor	20.8567	2	4	0	1	7	12	10	11
NM_146666	Olfr736	Olfactory receptor	20.664	2	1	0	2	12	7	12	9
NM_146420	Olfr738	Olfactory receptor	11.6619	2	3	0	3	5	2	7	6
NM_146668	Olfr739	Olfactory receptor	18.0831	2	4	0	0	5	7	8	13
NM_054091	Olfr74	Olfactory receptor	10.198	3	2	0	5	3	5	4	4
NM_146667	Olfr740	Olfactory receptor	19.8242	1	3	0	1	14	7	4	11
NM_207133	Olfr741	Olfactory receptor	16.6132	3	2	0	2	13	7	4	5
NM_146430	Olfr742	Olfactory receptor	16.6132	1	8	0	0	12	3	3	7
NM_001011738	Olfr744	Olfactory receptor	19.2094	2	4	0	8	4	6	8	13
NM_146299	Olfr745	Olfactory receptor	22.0454	2	6	0	4	11	7	8	14
NM_146298	Olfr746	Olfactory receptor	18.0555	1	8	0	0	11	6	2	10
NM_207156	Olfr747	Olfactory receptor	25.4755	3	2	0	3	11	8	1	21
NM_146682	Olfr76	Olfactory receptor	20.5913	4	3	0	5	7	6	8	15
NM_001011829	Olfr761	Olfactory receptor	14.6969	3	1	1	2	4	9	2	10
NM_001085477	Olfr765	Olfactory receptor	23.7697	2	6	0	0	10	10	10	15
NM_146318	Olfr767	Olfactory receptor	20.8087	3	1	0	1	12	11	6	11
NM_146864	Olfr768	Olfactory receptor	17.7764	3	5	0	2	12	7	7	6
NM_146267	Olfr769	Olfactory receptor	15.4596	2	0	0	1	8	9	5	8
NM_146339	Olfr77	Olfactory receptor	9.11043	0	3	0	1	4	2	2	7
NM_146863	Olfr770	Olfactory receptor	20.6882	3	2	0	3	11	8	10	11
NM_146547	Olfr771	Olfactory receptor	13.1149	2	2	1	1	7	4	4	9
NM_146266	Olfr772	Olfactory receptor	13.6382	3	3	0	0	6	4	4	10
NM_207620	Olfr774	Olfactory receptor	17.7482	2	4	0	3	6	9	5	12
NM_207559	Olfr776	Olfactory receptor	21.9089	1	1	0	2	4	13	8	15
NM_146544	Olfr777	Olfactory receptor	11.1355	1	0	1	5	2	2	5	8
NM_130866	Olfr78	Olfactory receptor	22.8254	2	5	1	1	7	8	11	16
NM_001168503	Olfr78.1	Olfactory receptor	22.8254	2	5	1	1	7	8	11	16
NM_146284	Olfr780	Olfactory receptor	17	4	7	0	3	6	7	7	9
NM_146728	Olfr781	Olfactory receptor	21.2368	2	4	0	0	11	7	6	15
NM_001011797	Olfr782	Olfactory receptor	15.0997	1	2	0	8	5	7	2	9
NM_146729	Olfr784	Olfactory receptor	16.5529	4	8	0	2	5	7	4	10
NM_146549	Olfr786	Olfactory receptor	14.1421	1	1	0	0	7	7	6	8
NM_001011822	Olfr787	Olfactory receptor	17.0587	0	9	0	6	6	8	5	7
NM_146551	Olfr788	Olfactory receptor	16.4317	3	4	0	2	12	5	6	6
NM_146933	Olfr790	Olfactory receptor	14.0357	3	3	0	3	5	6	3	10
NM_146930	Olfr791	Olfactory receptor	14.3875	2	4	0	1	5	4	9	8
NM_001011849	Olfr792	Olfactory receptor	22.9129	1	1	0	0	7	7	13	16
NM_146378	Olfr794	Olfactory receptor	14.9666	2	2	0	9	5	5	6	7
NM_146931	Olfr796	Olfactory receptor	21.1896	4	3	0	1	7	13	6	13
NM_146556	Olfr798	Olfactory receptor	12.3288	2	1	0	3	4	3	8	7
NM_146927	Olfr799	Olfactory receptor	12.7279	1	2	0	2	2	6	8	7
NM_207201	Olfr8	Olfactory receptor	18.6011	4	3	0	6	8	11	0	10
NM_146548	Olfr800	Olfactory receptor	14.4222	3	7	0	0	5	8	5	6
NM_146285	Olfr801	Olfactory receptor	18.6011	2	5	0	0	6	7	6	14
NM_146932	Olfr802	Olfactory receptor	14.7986	2	3	0	2	6	6	3	11
NM_146554	Olfr803	Olfactory receptor	12.8062	2	3	0	1	3	4	5	10
NM_001011821	Olfr804	Olfactory receptor	23.7276	3	6	0	4	9	9	4	18
NM_146555	Olfr805	Olfactory receptor	13.3791	2	8	0	5	5	3	6	4
NM_146553	Olfr806	Olfactory receptor	13.5647	2	2	0	6	5	5	3	9
NM_146929	Olfr807	Olfactory receptor	19.2614	3	4	0	4	11	7	4	12
NM_146928	Olfr808	Olfactory receptor	11.3137	3	2	0	1	5	4	3	8
NM_146324	Olfr809	Olfactory receptor	18.2209	1	2	0	1	2	4	9	15
NM_146550	Olfr810	Olfactory receptor	16.9706	3	2	1	0	8	4	5	13
NM_146552	Olfr811	Olfactory receptor	13.6015	1	4	0	4	6	8	6	4
NM_146795	Olfr812	Olfactory receptor	9.59166	1	2	0	2	4	3	3	7
NM_207147	Olfr813	Olfactory receptor	9.79796	1	3	0	0	4	3	5	6
NM_207159	Olfr814	Olfactory receptor	12.6095	3	1	0	2	4	5	2	10
NM_146670	Olfr815	Olfactory receptor	11.7473	1	2	0	0	8	4	2	7
NM_146672	Olfr816	Olfactory receptor	10.583	1	2	0	3	6	2	7	3
NM_146777	Olfr818	Olfactory receptor	17.5499	3	7	0	8	8	9	5	4
NM_001165944	Olfr819	Olfactory receptor	21.6102	4	5	0	6	9	7	2	16
NM_146675	Olfr820	Olfactory receptor	11.6619	3	4	0	1	3	4	6	7
NM_146776	Olfr821	Olfactory receptor	14.7986	2	2	0	4	7	4	9	7
NM_146671	Olfr822	Olfactory receptor	20.025	1	3	0	3	4	11	7	14
NM_146673	Olfr823	Olfactory receptor	13.7113	2	0	0	5	5	7	2	9
NM_146674	Olfr824	Olfactory receptor	15.5563	1	2	0	2	7	6	2	12
NM_146677	Olfr825	Olfactory receptor	9	1	2	0	1	5	4	3	5
NM_146676	Olfr826	Olfactory receptor	11.4455	2	3	0	0	8	2	5	5
NM_146300	Olfr827	Olfactory receptor	20.445	0	8	0	2	6	12	7	11
NM_146605	Olfr828	Olfactory receptor	15.3948	2	4	0	2	6	7	8	8
NM_147067	Olfr829	Olfactory receptor	16.0624	2	3	1	3	5	8	5	11
NM_146566	Olfr830	Olfactory receptor	13.3417	5	3	0	3	6	5	5	7
NM_001011824	Olfr832	Olfactory receptor	14	4	2	0	1	6	7	3	9
NM_001011823	Olfr834	Olfactory receptor	9.59166	4	1	0	2	6	5	1	3
NM_001012266	Olfr835	Olfactory receptor	5	1	1	0	0	2	1	3	3
NM_146564	Olfr836	Olfactory receptor	18.3303	3	3	0	0	4	9	5	14
NM_146565	Olfr837	Olfactory receptor	12.49	2	1	0	2	5	4	5	9
NM_146567	Olfr843	Olfactory receptor	16.8226	3	2	0	2	11	3	6	10
NM_207145	Olfr845	Olfactory receptor	14.1421	0	4	0	4	4	2	2	12
NM_146525	Olfr847	Olfactory receptor	9.53939	1	3	0	4	3	4	2	6
NM_146527	Olfr849	Olfactory receptor	12.0416	1	4	0	3	2	5	3	9
NM_146523	Olfr850	Olfactory receptor	14.7309	3	8	0	5	5	3	7	6
NM_146905	Olfr851	Olfactory receptor	10.0995	1	3	0	1	5	5	4	5
NM_146906	Olfr853	Olfactory receptor	12.2882	3	1	0	4	4	3	6	8
NM_146522	Olfr854	Olfactory receptor	18.0831	3	0	0	4	6	8	9	11
NM_146524	Olfr855	Olfactory receptor	19.1833	1	4	0	0	5	13	6	11
NM_001012265	Olfr857	Olfactory receptor	16	3	4	0	2	5	7	3	12
NM_146526	Olfr859	Olfactory receptor	15.8745	2	3	0	2	9	3	1	12
NM_146528	Olfr860	Olfactory receptor	6.85565	2	3	0	1	4	2	2	3
NM_146562	Olfr862	Olfactory receptor	9.21954	1	3	0	0	5	3	5	4
NM_146558	Olfr866	Olfactory receptor	18.5472	2	6	0	3	11	7	5	10
NM_001011748	Olfr867	Olfactory receptor	14.7986	2	2	0	3	4	11	4	7
NM_146559	Olfr868	Olfactory receptor	15.5242	3	8	0	3	5	7	2	9
NM_146557	Olfr869	Olfactory receptor	13.3791	2	5	0	0	7	4	6	7
NM_146904	Olfr870	Olfactory receptor	19.1833	2	3	0	1	15	4	7	8
NM_146903	Olfr871	Olfactory receptor	16	2	3	0	3	7	7	6	10
NM_146560	Olfr872	Olfactory receptor	13.6382	2	4	0	2	6	9	3	6
NM_146882	Olfr874	Olfactory receptor	22.9783	1	3	0	4	8	7	10	17
NM_146749	Olfr875	Olfactory receptor	20.9523	3	5	0	1	7	7	9	15
NM_146883	Olfr876	Olfactory receptor	21.4709	3	3	0	0	13	7	9	12
NM_146417	Olfr877	Olfactory receptor	25.4951	2	3	0	2	9	10	14	16
NM_146798	Olfr878	Olfactory receptor	24.8193	4	4	0	1	5	10	13	17
NM_146418	Olfr881	Olfactory receptor	18.3576	3	3	0	0	10	7	11	7
NM_146419	Olfr883	Olfactory receptor	17.2047	2	5	0	2	7	6	3	13
NM_001011798	Olfr884	Olfactory receptor	16.1555	2	2	0	3	8	4	8	10
NM_001011739	Olfr885	Olfactory receptor	23	4	2	0	0	6	10	7	18
NM_146423	Olfr887	Olfactory receptor	16.0624	3	2	0	2	6	5	6	12
NM_146424	Olfr888	Olfactory receptor	14.7648	1	1	0	2	5	3	3	13
NM_146482	Olfr889	Olfactory receptor	17.8885	3	6	1	0	8	4	5	13
NM_146481	Olfr890	Olfactory receptor	13.0384	0	2	0	4	5	6	5	8
NM_146478	Olfr891	Olfactory receptor	15.4596	3	4	0	4	7	8	6	7
NM_146336	Olfr893	Olfactory receptor	16.1555	1	2	0	5	6	5	7	11
NM_146868	Olfr894	Olfactory receptor	17.8045	2	2	0	2	6	5	10	12
NM_146875	Olfr895	Olfactory receptor	20	1	6	0	1	12	7	5	12
NM_146871	Olfr898	Olfactory receptor	12.9615	1	2	0	5	7	3	4	8
NM_146479	Olfr899	Olfactory receptor	17.2627	2	7	1	3	3	9	8	9
NM_146874	Olfr900	Olfactory receptor	13.3417	2	4	0	1	6	2	6	9
NM_001011806	Olfr901	Olfactory receptor	20.4939	3	3	0	2	11	6	4	15
NM_146802	Olfr902	Olfactory receptor	21.4009	3	1	0	2	9	7	5	17
NM_146801	Olfr904	Olfactory receptor	12.4499	3	4	0	2	5	7	4	6
NM_146804	Olfr905	Olfactory receptor	15.8745	5	0	0	1	4	4	5	13
NM_146803	Olfr906	Olfactory receptor	14.1774	4	4	0	2	4	8	2	9
NM_146805	Olfr907	Olfactory receptor	14.6629	2	3	0	1	6	7	4	10
NM_146872	Olfr908	Olfactory receptor	12.6095	1	3	1	5	7	3	4	7
NM_146873	Olfr909	Olfactory receptor	20.3224	5	2	0	3	7	14	3	11
NM_146811	Olfr910	Olfactory receptor	19.4679	2	9	0	3	8	6	8	11
NM_146810	Olfr912	Olfactory receptor	14.6629	2	0	0	2	1	9	5	10
NM_001011523	Olfr913	Olfactory receptor	18.2209	4	3	0	3	10	7	7	10
NM_146786	Olfr914	Olfactory receptor	16.7332	3	2	0	11	8	3	3	8
NM_146784	Olfr916	Olfactory receptor	17.6352	3	2	0	2	10	8	3	11
NM_001011864	Olfr917	Olfactory receptor	15.0333	3	2	0	3	5	7	7	9
NM_146440	Olfr919	Olfactory receptor	19.2094	2	5	0	3	5	11	4	13
NM_146787	Olfr920	Olfactory receptor	18.2757	2	4	0	2	5	8	11	10
NM_146782	Olfr921	Olfactory receptor	18.5472	1	5	0	5	6	6	11	10
NM_146781	Olfr922	Olfactory receptor	20.7364	2	6	0	2	8	15	4	9
NM_146816	Olfr923	Olfactory receptor	18.8944	1	7	0	1	5	7	6	14
NM_207560	Olfr924	Olfactory receptor	14.2127	1	5	0	3	3	7	3	10
NM_146815	Olfr926	Olfactory receptor	13.9284	1	5	0	2	5	7	3	9
NM_146272	Olfr930	Olfactory receptor	16.4621	4	4	0	6	3	4	3	13
NM_146441	Olfr933	Olfactory receptor	18.9737	2	3	0	1	5	10	5	14
NM_146442	Olfr934	Olfactory receptor	13.6015	1	1	0	3	5	7	6	8
NM_146746	Olfr935	Olfactory receptor	13	1	3	0	2	3	4	7	9
NM_146439	Olfr937	Olfactory receptor	12.083	2	4	0	0	1	4	3	10
NM_146438	Olfr938	Olfactory receptor	17.1756	2	3	0	7	12	2	6	7
NM_146326	Olfr943	Olfactory receptor	14.5945	3	4	0	1	5	3	3	12
NM_146507	Olfr944	Olfactory receptor	13.3791	2	2	0	4	3	7	4	9
NM_146506	Olfr945	Olfactory receptor	14.4222	2	3	1	0	4	4	9	9
NM_001011756	Olfr948	Olfactory receptor	20.2485	2	5	0	3	4	6	8	16
NM_001011812	Olfr951	Olfactory receptor	15.6844	4	2	0	2	8	7	3	10
NM_146503	Olfr952	Olfactory receptor	11.9583	2	1	0	2	3	4	3	10
NM_146331	Olfr954	Olfactory receptor	15.1327	3	5	0	1	6	7	3	10
NM_207141	Olfr955	Olfactory receptor	14.7986	3	1	0	2	12	4	3	6
NM_146745	Olfr957	Olfactory receptor	20.9045	2	1	0	1	9	9	10	13
NM_146330	Olfr958	Olfactory receptor	24.1039	1	1	0	2	10	9	13	15
NM_146279	Olfr960	Olfactory receptor	18.6815	3	2	0	2	11	7	9	9
NM_146504	Olfr961	Olfactory receptor	25.7488	2	4	0	3	11	6	6	21
NM_001011827	Olfr963	Olfactory receptor	15	2	0	1	0	5	7	5	11
NM_001011859	Olfr965	Olfactory receptor	21.8174	3	4	0	6	7	11	7	14
NM_001011826	Olfr967	Olfactory receptor	12.8452	5	5	0	1	1	2	3	10
NM_146612	Olfr968	Olfactory receptor	15.748	1	2	0	0	5	7	5	12
NM_146826	Olfr969	Olfactory receptor	14.6969	2	1	0	2	7	7	3	10
NM_146611	Olfr970	Olfactory receptor	18.0831	2	2	0	1	9	4	11	10
NM_146614	Olfr971	Olfactory receptor	13	2	4	0	2	3	6	6	8
NM_146828	Olfr975	Olfactory receptor	18.412	0	2	0	3	11	5	6	12
NM_146367	Olfr976	Olfactory receptor	23.7276	2	6	1	0	9	11	8	16
NM_147105	Olfr978	Olfactory receptor	23.6643	3	4	0	8	13	9	5	14
NM_147108	Olfr979	Olfactory receptor	18.9737	1	3	0	2	6	7	6	15
NM_147106	Olfr980	Olfactory receptor	16.3707	1	5	1	6	4	5	8	10
NM_146827	Olfr983	Olfactory receptor	19	2	6	0	2	9	6	10	10
NM_146608	Olfr984	Olfactory receptor	16.4924	3	6	0	7	1	8	7	8
NM_146855	Olfr985	Olfactory receptor	24.6171	2	6	1	5	5	11	13	15
NM_001011785	Olfr987	Olfactory receptor	13.4164	0	3	0	0	5	7	4	9
NM_001011534	Olfr988	Olfactory receptor	14.4568	3	0	0	2	8	8	2	8
NM_146865	Olfr992	Olfactory receptor	12	1	2	0	4	7	3	7	4
NM_146435	Olfr993	Olfactory receptor	12.4097	1	6	0	2	6	5	4	6
NM_146433	Olfr994	Olfactory receptor	14.9332	4	6	0	1	7	7	6	6
NM_146434	Olfr995	Olfactory receptor	17.72	1	4	0	8	10	6	4	9
NM_146437	Olfr996	Olfactory receptor	17.7482	1	2	0	2	5	7	6	14
NM_146436	Olfr998	Olfactory receptor	20.9045	2	2	0	3	9	11	7	13
NM_027802	Obox1	oocyte specific homeobox	17.5499	3	3	0	3	10	9	0	10
NM_145708	Obox2	oocyte specific homeobox	18.6279	3	3	0	6	10	7	0	12
NM_145707	Obox3	oocyte specific homeobox	19.1311	1	8	0	4	11	10	0	8
NM_145709	Obox5	oocyte specific homeobox	18.1659	2	4	0	2	8	4	1	15
NM_145710	Obox6	oocyte specific homeobox	20.025	4	3	0	2	8	8	12	10
NM_008754	Obp1a	oocyte specific homeobox	6.48074	2	2	0	0	4	0	3	3
NM_178657	Oog1	oogenesin	21.8174	5	6	0	3	8	7	2	17
NM_178657	Oog1.1	oogenesin	16.2788	1	2	0	3	1	9	0	13
NM_198661	Oog2	oogenesin	16.5227	2	7	0	1	5	4	3	13
NM_201258	Oog3	oogenesin	11.5758	2	4	0	2	4	7	3	6
NM_173773	Oog4	oogenesin	23.2164	3	8	0	4	10	10	9	13
NM_027571	P2ry12	P2Y purinoceptor	14.4222	9	5	1	2	7	4	4	4
NM_028808	P2ry13	P2Y purinoceptor	14.7648	3	4	1	6	7	3	7	7
NM_133200	P2ry14	P2Y purinoceptor	22.0907	3	6	2	15	8	5	5	10
NM_001008497	P2ry14.1	P2Y purinoceptor	22.0907	3	6	2	15	8	5	5	10
NM_011087	Pira1	paired-Ig-like receptor	24.8596	1	9	0	5	14	9	3	15
NM_011088	Pira11	paired-Ig-like receptor	23.6643	4	2	0	3	11	11	0	17
NM_011091	Pira4	paired-Ig-like receptor	23.6643	4	2	0	3	11	11	0	17
NM_011094	Pira7	paired-Ig-like receptor	23.6643	4	2	0	3	11	11	0	17
NM_011084	Pik3c2g.1	phosphatidylinositol-4-phosphate 3-kinase	16.3707	4	3	1	4	8	4	5	11
NM_008839	Pik3ca	phosphatidylinositol-4-phosphate 3-kinase	18.3848	6	6	1	10	6	4	8	7
NM_001164052	Pik3cd	phosphatidylinositol-4-phosphate 3-kinase	16.5529	5	6	1	4	5	5	5	11
NM_001146201	Pik3cg	phosphatidylinositol-4-phosphate 3-kinase	17.9444	5	1	1	4	10	7	7	9
NM_020272	Pik3cg.1	phosphatidylinositol-4-phosphate 3-kinase	18.1659	5	1	1	4	11	6	7	9
NM_001146200	Pik3cg.2	phosphatidylinositol-4-phosphate 3-kinase	19.6469	7	1	1	4	11	7	7	10
NM_023530	Pla2g12b	phospholipase	20.3224	5	4	2	1	14	11	5	5
NM_145378	Pla2g4b	phospholipase	18.412	5	3	4	16	4	2	3	2
NM_001168504	Pla2g4c	phospholipase	12.1244	2	5	0	0	7	2	7	4
NM_001004762	Pla2g4c.1	phospholipase	12.1244	2	2	0	2	6	7	5	5
NM_001024145	Pla2g4f	phospholipase	20.8806	3	4	1	3	8	7	12	12
NM_029948	Pramef12	preferentially expressed antigen in melanoma	16.6433	3	6	0	5	7	3	7	10
NM_001085540	Pramef17	preferentially expressed antigen in melanoma	16.1555	3	7	0	3	8	11	0	3
NM_001085414	Pramef6	preferentially expressed antigen in melanoma	12.1655	1	4	0	2	6	3	1	9
NM_001001319	Pramel4	preferentially expressed antigen in melanoma	13.3417	2	2	0	2	8	7	2	7
NM_001085418	Pramel5	preferentially expressed antigen in melanoma	23.8118	2	2	0	3	9	12	1	18
NM_178249	Pramel6	preferentially expressed antigen in melanoma	19.2873	1	6	0	3	9	8	9	10
NM_178250	Pramel7	preferentially expressed antigen in melanoma	14.0357	2	7	0	7	5	3	5	6
NM_001163685	Psg18	pregnancy specific glycoprotein	12.2066	3	3	0	1	9	3	2	6
NM_011963	Psg18.1	pregnancy specific glycoprotein	12.2066	3	3	0	1	9	3	2	6
NM_027403	Psg21	pregnancy specific glycoprotein	17.9165	3	5	0	2	11	5	4	11
NM_020261	Psg23	pregnancy specific glycoprotein	14.6287	2	4	0	2	6	8	3	9
NM_054060	Psg25	pregnancy specific glycoprotein	20.6882	3	6	0	1	10	7	8	13
NM_001029893	Psg26	pregnancy specific glycoprotein	16.9411	1	1	0	2	12	6	1	10
NM_001037168	Psg27	pregnancy specific glycoprotein	21.9545	4	3	0	6	16	7	4	10
NM_054063	Psg28	pregnancy specific glycoprotein	14.6969	1	6	0	3	9	5	0	8
NM_054064	Psg29	pregnancy specific glycoprotein	22.9783	4	5	0	2	4	9	5	19
NM_053243	Prss1	Probable inactive serine protease	16.3401	2	2	0	1	6	7	2	13
NM_009430	Prss2	Probable inactive serine protease	13.9642	4	3	1	2	8	4	7	6
NM_011645	Prss3	Probable inactive serine protease	14.7648	1	3	0	6	6	6	0	10
NM_027220	Prss32	Probable inactive serine protease	23.9374	5	5	1	6	12	11	10	11
NM_026317	Prss37	Probable inactive serine protease	22.6936	1	4	0	0	9	11	10	14
NM_001001650	Prss48	Probable inactive serine protease	13.9642	4	4	1	5	6	2	4	9
NM_028525	Prss52	Probable inactive serine protease	22.8473	2	16	2	1	6	6	8	11
NM_001163530	Prl	prolactin family	11.619	1	2	0	2	7	4	5	6
NM_011164	Prl.1	prolactin family	11.619	1	2	0	2	7	4	5	6
NM_019991	Prl2a1	prolactin family	9.69536	4	2	0	0	2	5	3	6
NM_025532	Prl2b1	prolactin family	11.4891	2	6	0	1	4	5	5	5
NM_001045532	Prl2c1	prolactin family	9.53939	3	1	0	3	6	4	4	2
NM_031191	Prl2c2	prolactin family	21.2838	3	8	0	3	11	9	0	13
NM_181852	Prl2c5	prolactin family	22.6053	3	6	0	5	11	8	0	16
NM_025896	Prl3a1	prolactin family	10.9087	1	0	0	2	8	4	3	5
NM_008865	Prl3b1	prolactin family	11.0454	1	1	0	3	3	7	2	7
NM_013766	Prl3c1	prolactin family	10.9087	3	6	0	0	6	5	2	3
NM_001163218	Prl3c1.1	prolactin family	10.4881	2	6	0	0	6	4	3	3
NM_008864	Prl3d1	prolactin family	10.8167	2	3	0	0	8	6	0	2
NM_172155	Prl3d2	prolactin family	5.47723	3	0	0	0	4	2	1	0
NM_172156	Prl3d3	prolactin family	9.59166	2	3	0	6	3	5	0	3
NM_011165	Prl4a1	prolactin family	13.9642	1	6	0	0	7	6	3	8
NM_023746	Prl5a1	prolactin family	15.1658	2	8	0	2	8	3	6	7
NM_011166	Prl6a1	prolactin family	11.1355	3	1	0	0	6	7	5	2
NM_008930	Prl7a1	prolactin family	16.2481	2	3	0	10	2	7	7	7
NM_001164058	Prl7a1.1	prolactin family	16.2481	2	3	0	10	2	7	7	7
NM_011168	Prl7a2	prolactin family	12.6491	2	5	0	4	5	5	4	7
NM_029355	Prl7b1	prolactin family	10.4403	3	5	0	0	4	5	3	5
NM_026206	Prl7c1	prolactin family	15.4596	2	8	0	5	9	5	2	6
NM_011120	Prl7d1	prolactin family	15.6844	2	8	0	2	10	3	4	7
NM_028477	Prl8a1	prolactin family	10.4403	1	3	1	1	3	6	4	6
NM_010088	Prl8a2	prolactin family	9.89949	0	4	0	1	5	4	2	6
NM_011167	Prl8a6	prolactin family	11.7047	2	5	0	4	7	5	3	3
NM_023741	Prl8a8	prolactin family	11.8743	1	6	0	1	5	7	2	5
NM_023332	Prl8a9	prolactin family	11.0905	1	0	0	5	6	6	4	3
NM_054072	Pcdha1	protocadherin	22.4499	1	5	0	5	8	10	8	15
NM_009961	Pcdha10	protocadherin	21.2132	2	8	0	4	11	8	10	9
NM_138662	Pcdha3	protocadherin	21.1896	3	3	0	6	9	5	8	15
NM_009959	Pcdha5	protocadherin	20.1742	5	9	0	4	8	4	6	13
NM_009957	Pcdha7	protocadherin	22.0681	6	5	0	2	7	6	9	16
NM_201243	Pcdha8	protocadherin	19.2614	5	4	0	6	9	7	8	10
NM_138661	Pcdha9	protocadherin	23.8956	4	6	1	8	10	11	8	13
NM_053135	Pcdhb10	protocadherin	22.5389	5	7	0	7	5	10	8	14
NM_053138	Pcdhb13	protocadherin	22.2036	5	5	1	4	10	11	6	13
NM_053139	Pcdhb14	protocadherin	19.0788	4	6	1	9	6	9	8	7
NM_053141	Pcdhb16	protocadherin	22.6053	5	10	2	6	5	10	10	11
NM_053144	Pcdhb19	protocadherin	20.5183	5	3	3	6	8	11	6	11
NM_053127	Pcdhb2	protocadherin	25.02	3	1	2	7	12	7	9	17
NM_053145	Pcdhb20	protocadherin	19.0526	3	2	1	7	6	8	10	10
NM_053146	Pcdhb21	protocadherin	24.6577	3	4	0	11	13	7	10	12
NM_053147	Pcdhb22	protocadherin	16.7332	4	8	1	4	6	7	7	7
NM_053128	Pcdhb3	protocadherin	22.4277	2	6	1	5	14	6	6	13
NM_053129	Pcdhb4	protocadherin	24.9199	4	6	2	9	8	10	8	16
NM_053130	Pcdhb5	protocadherin	21.2132	3	3	1	5	10	5	5	16
NM_053131	Pcdhb6	protocadherin	18.3303	3	10	1	6	8	6	3	9
NM_053132	Pcdhb7	protocadherin	24.0624	4	8	0	5	13	8	4	15
NM_053133	Pcdhb8	protocadherin	15.9374	5	3	1	5	10	7	3	6
NM_053134	Pcdhb9	protocadherin	13.0384	2	2	0	4	8	3	3	8
NM_033589	Pcdhga6	protocadherin	23.4521	7	3	2	6	12	12	8	10
NM_033590	Pcdhga7	protocadherin	21.6795	6	6	1	2	12	11	8	8
NM_033580	Pcdhgb8	protocadherin	23.2809	6	8	2	18	6	7	2	5
NM_009042	Reg1	Regenerating islet-derived	14.2127	2	5	0	4	2	6	6	9
NM_009043	Reg2	Regenerating islet-derived	10.5357	1	2	0	3	3	6	6	4
NM_011259	Reg3a	Regenerating islet-derived	21.3073	5	5	0	5	5	8	13	11
NM_011036	Reg3b	Regenerating islet-derived	18.6548	4	7	0	2	11	7	3	10
NM_013893	Reg3d	Regenerating islet-derived	18.8149	4	3	0	2	6	8	12	9
NM_001161741	Reg3d.1	Regenerating islet-derived	18.8149	4	3	0	2	6	8	12	9
NM_011260	Reg3g	Regenerating islet-derived	15.4596	2	5	0	2	10	4	9	3
NM_001025084	Rhox1	reproductive homeobox	16.3095	3	1	0	2	9	3	9	9
NM_001024850	Rhox10	reproductive homeobox	12.1655	1	1	0	3	6	1	6	8
NM_198598	Rhox11	reproductive homeobox	20.5913	5	9	1	3	9	5	9	11
NM_001025083	Rhox12	reproductive homeobox	19.6977	2	1	0	2	13	4	5	13
NM_029203	Rhox2a	reproductive homeobox	17.5784	10	7	0	4	8	4	0	8
NM_001099316	Rhox2b	reproductive homeobox	13.8924	6	7	0	0	3	7	1	7
NM_001099318	Rhox2c	reproductive homeobox	16.4621	5	6	0	6	7	5	0	10
NM_001081669	Rhox2d	reproductive homeobox	12.9228	5	5	0	4	6	5	2	6
NM_001085348	Rhox2e	reproductive homeobox	17.5784	10	7	0	4	8	4	0	8
NM_001085348	Rhox2e.1	reproductive homeobox	18.0831	6	7	0	3	12	5	0	8
NM_001085356	Rhox2f	reproductive homeobox	16.1864	2	5	0	0	12	5	0	8
NM_001114153	Rhox2g	reproductive homeobox	18.8944	3	6	0	3	10	9	1	11
NM_001100465	Rhox2h	reproductive homeobox	13.6382	6	6	0	4	3	6	2	7
NM_194063	Rhox3a	reproductive homeobox	15.6205	3	3	0	3	6	9	0	10
NM_001102457	Rhox3c	reproductive homeobox	16.8523	5	4	0	5	11	4	0	9
NM_001040089	Rhox3f	reproductive homeobox	11.9583	3	3	0	4	5	4	2	8
NM_001145406	Rhox3g	reproductive homeobox	15.4272	3	5	0	2	10	6	0	8
NM_001114157	Rhox3h	reproductive homeobox	19.4679	4	6	0	3	2	5	0	17
NM_001039688	Rhox4a	reproductive homeobox	16.4621	5	6	0	0	8	11	0	5
NM_021300	Rhox4b	reproductive homeobox	9.89949	2	3	0	2	3	6	0	6
NM_001039689	Rhox4c	reproductive homeobox	11.9583	2	6	0	2	7	5	0	5
NM_001039695	Rhox4d	reproductive homeobox	12.8452	2	4	0	3	6	6	0	8
NM_201236	Rhox4e	reproductive homeobox	9.48683	2	2	0	2	2	7	0	5
NM_001039696	Rhox4f	reproductive homeobox	19.0788	1	5	0	3	12	8	0	11
NM_001039698	Rhox4g	reproductive homeobox	13.8924	1	3	0	3	6	4	1	11
NM_008955	Rhox6	reproductive homeobox	17.6352	1	7	0	1	5	3	1	15
NM_001025086	Rhox7	reproductive homeobox	24.8998	3	2	0	1	10	8	1	21
NM_001004193	Rhox8	reproductive homeobox	14.7986	1	5	0	4	4	6	5	10
NM_023894	Rhox9	reproductive homeobox	14.4222	3	3	0	2	6	2	5	11
NM_001102662	Skint1	Selection and upkeep of intraepithelial T-cells protein	10.0499	1	0	0	1	4	7	3	5
NM_177668	Skint10	Selection and upkeep of intraepithelial T-cells protein	14.8324	1	3	0	0	8	4	7	9
NM_177669	Skint11	Selection and upkeep of intraepithelial T-cells protein	13.5277	1	5	0	0	4	4	5	10
NM_001166027	Skint11.1	Selection and upkeep of intraepithelial T-cells protein	13.5277	1	5	0	0	4	4	5	10
NM_177865	Skint2	Selection and upkeep of intraepithelial T-cells protein	9.94987	1	7	0	2	2	3	4	4
NM_177578	Skint3	Selection and upkeep of intraepithelial T-cells protein	11.4455	1	3	0	6	6	3	2	6
NM_001102474	Skint3.1	Selection and upkeep of intraepithelial T-cells protein	11.2694	1	3	0	6	6	4	2	5
NM_178786	Skint4	Selection and upkeep of intraepithelial T-cells protein	10.0995	3	3	0	3	5	5	3	4
NM_001167876	Skint5	Selection and upkeep of intraepithelial T-cells protein	12	4	1	0	2	4	7	3	7
NM_001167878	Skint5.1	Selection and upkeep of intraepithelial T-cells protein	12	4	1	0	2	4	7	3	7
NM_001103200	Skint6	Selection and upkeep of intraepithelial T-cells protein	12.9228	1	2	0	5	6	7	4	6
NM_001103199	Skint6.1	Selection and upkeep of intraepithelial T-cells protein	12.9228	1	2	0	5	6	7	4	6
NM_177818	Skint7	Selection and upkeep of intraepithelial T-cells protein	15.8114	2	4	0	2	11	5	4	8
NM_001142775	Skint7.1	Selection and upkeep of intraepithelial T-cells protein	15.8114	2	4	0	2	11	5	4	8
NM_001100466	Skint8	Selection and upkeep of intraepithelial T-cells protein	15.1327	4	3	0	2	8	6	6	8
NM_177864	Skint9	Selection and upkeep of intraepithelial T-cells protein	10.9545	1	1	0	4	6	4	1	7
NM_144834	Serpina10	serpin	24.2074	6	3	0	1	11	7	9	17
NM_009244	Serpina1b	serpin	23.2809	4	2	0	7	9	8	2	18
NM_009246	Serpina1d	serpin	20.3961	1	6	0	1	7	6	2	17
NM_198028	Serpinb10	serpin	14.6969	2	3	0	4	7	7	5	8
NM_001160307	Serpinb10.1	serpin	14.6969	2	3	0	4	7	7	5	8
NM_025867	Serpinb11	serpin	20.2978	2	9	0	4	10	3	9	11
NM_027971	Serpinb12	serpin	18.3848	3	3	1	0	7	7	11	10
NM_172852	Serpinb13	serpin	14.2478	2	5	0	3	6	4	8	7
NM_173052	Serpinb1b	serpin	20.8806	4	5	1	2	6	13	8	11
NM_001174170	Serpinb2	serpin	14.7309	2	5	0	1	5	5	11	4
NM_011111	Serpinb2.1	serpin	14	2	5	0	1	5	5	10	4
NM_009126	Serpinb3a	serpin	16.0624	2	1	0	1	5	7	3	13
NM_198680	Serpinb3b	serpin	15.3623	1	8	0	0	8	7	3	7
NM_201363	Serpinb3c	serpin	17.9722	2	6	0	3	11	7	2	10
NM_201376	Serpinb3d	serpin	14.6969	1	2	0	1	7	5	6	10
NM_009257	Serpinb5	serpin	25.1794	2	3	0	4	7	14	6	18
NM_011454	Serpinb6b	serpin	22.3383	2	2	3	4	6	3	15	14
NM_148942	Serpinb6c	serpin	25.1794	2	4	0	3	14	12	3	16
NM_001076790	Serpinb6d	serpin	16.0935	2	4	0	4	11	7	2	7
NM_001045535	Serpinb6e	serpin	22.5389	2	4	0	3	9	11	9	14
NM_027548	Serpinb7	serpin	13.0767	2	2	0	0	5	7	8	5
NM_001159748	Serpinb8	serpin	16.0312	6	4	0	4	9	6	6	6
NM_011459	Serpinb8.1	serpin	16.0312	6	4	0	4	9	6	6	6
NM_011452	Serpinb9b	serpin	21.8403	2	4	0	2	12	7	8	14
NM_011453	Serpinb9c	serpin	18.412	1	4	1	0	8	11	6	10
NM_001164524	Serpinb9c.1	serpin	20.7846	1	4	1	0	14	11	4	9
NM_011460	Serpinb9d	serpin	20.7123	5	4	0	1	9	5	5	16
NM_011456	Serpinb9e	serpin	18.4662	3	7	0	3	7	11	2	10
NM_183197	Serpinb9f	serpin	20.2237	3	4	0	3	15	7	1	10
NM_011455	Serpinb9g	serpin	10.9087	2	3	0	1	8	4	0	5
NM_080844	Serpinc1	serpin	16.0935	5	3	0	2	7	6	6	10
NM_008223	Serpind1	serpin	18.6011	5	7	1	3	11	4	5	10
NM_008878	Serpinf2	serpin	20.1742	3	10	2	2	6	7	6	13
NM_026460	Serpini2	serpin	12.3288	1	4	0	3	6	7	4	5
NM_011387	Slc10a1	Solute carrier family	20.8087	6	9	1	5	6	6	7	13
NM_001177561	Slc10a1.1	Solute carrier family	20.8087	6	9	1	5	6	6	7	13
NM_011388	Slc10a2	Solute carrier family	11.7473	4	3	0	4	4	4	7	4
NM_029415	Slc10a6	Solute carrier family	20.445	3	7	0	1	9	11	6	11
NM_019481	Slc13a1	Solute carrier family	15.8114	2	8	1	2	6	5	10	4
NM_172892	Slc13a4	Solute carrier family	18.5472	7	8	1	3	5	4	6	12
NM_001110273	Slc14a2	Solute carrier family	21.3776	6	4	0	2	12	8	7	12
NM_001110274	Slc14a2.1	Solute carrier family	14.8661	2	3	1	2	8	3	7	9
NM_207651	Slc14a2.2	Solute carrier family	21.3073	5	6	0	6	6	10	10	11
NM_030683	Slc14a2.3	Solute carrier family	21.3073	5	6	0	6	6	10	10	11
NM_001145899	Slc15a2	Solute carrier family	22.7156	2	4	1	10	5	8	15	9
NM_021301	Slc15a2.1	Solute carrier family	22.7156	2	4	1	10	5	8	15	9
NM_146136	Slc16a4	Solute carrier family	16.3707	1	9	1	4	4	9	6	6
NM_011391	Slc16a7	Solute carrier family	16.8819	2	3	0	3	9	5	6	11
NM_009198	Slc17a1	Solute carrier family	19.6723	2	2	0	4	7	8	13	9
NM_001170638	Slc17a1.1	Solute carrier family	19.6723	2	2	0	4	7	8	13	9
NM_144836	Slc17a2	Solute carrier family	19.9499	4	6	0	1	10	9	8	10
NM_134069	Slc17a3	Solute carrier family	22.8692	2	5	1	4	10	8	13	12
NM_001164743	Slc17a3.1	Solute carrier family	22.8692	2	5	1	4	10	8	13	12
NM_009202	Slc22a1	Solute carrier family	19.7484	6	5	1	1	11	7	6	11
NM_001037749	Slc22a14	Solute carrier family	22.4499	4	7	0	4	9	5	11	14
NM_027572	Slc22a16	Solute carrier family	23.7487	1	4	1	6	8	11	6	17
NM_198650	Slc22a20	Solute carrier family	20.2237	2	3	1	5	11	10	7	10
NM_011397	Slc23a1	Solute carrier family	18	5	7	2	2	5	9	6	10
NM_053195	Slc24a3	Solute carrier family	13.4164	1	3	0	0	7	6	2	9
NM_175034	Slc24a5	Solute carrier family	17.0294	2	6	1	2	6	4	7	12
NM_001081048	Slc25a18	Solute carrier family	18.5203	5	8	1	2	6	7	8	10
NM_001159275	Slc25a2	Solute carrier family	16.4317	4	4	0	6	6	11	3	6
NM_001167976	Slc25a21	Solute carrier family	20.3224	3	7	0	7	9	10	5	10
NM_178386	Slc25a31	Solute carrier family	12.7671	4	6	1	4	5	2	4	7
NM_001013780	Slc25a34	Solute carrier family	20.5183	8	9	1	1	11	2	7	10
NM_134154	Slc25a45	Solute carrier family	20.3961	6	9	5	10	8	7	6	5
NM_177243	Slc26a9	Solute carrier family	25.0998	4	6	2	6	9	12	12	13
NM_172816	Slc30a8	Solute carrier family	11.3578	6	0	0	1	3	3	7	5
NM_001012305	Slc39a12	Solute carrier family	19.2094	1	7	1	2	10	3	6	13
NM_001039676	Slc39a2	Solute carrier family	19	3	5	1	9	4	7	6	12
NM_028051	Slc39a5	Solute carrier family	17.5499	9	3	1	8	3	8	8	4
NM_028092	Slc39a5.1	Solute carrier family	17.5499	9	3	1	8	3	8	8	4
NM_001136237	Slc39a5.2	Solute carrier family	16.8819	6	3	1	7	3	9	6	8
NM_009205	Slc3a1	Solute carrier family	23.388	5	1	1	1	13	9	13	10
NM_001037493	Slc41a3.1	Solute carrier family	24.7992	9	10	1	1	14	6	10	10
NM_023557	Slc44a4	Solute carrier family	23.9583	4	4	2	8	8	15	8	11
NM_001168255	Slc45a4	Solute carrier family	12.083	3	5	1	3	3	2	5	8
NM_001033219	Slc45a4.1	Solute carrier family	21.0238	5	9	1	3	9	9	8	10
NM_001033227	Slc5a10	Solute carrier family	19.3649	6	9	2	4	5	7	8	10
NM_146198	Slc5a11	Solute carrier family	22.3159	7	4	1	3	9	11	11	10
NM_001177624	Slc5a12	Solute carrier family	16.4621	1	4	0	1	8	8	5	10
NM_001003915	Slc5a12.1	Solute carrier family	16.4621	1	4	0	1	8	8	5	10
NM_020049	Slc6a14	Solute carrier family	11.2694	2	3	1	4	4	4	4	7
NM_080852	Slc7a12	Solute carrier family	16.7929	2	2	0	1	8	7	4	12
NM_028746	Slc7a13	Solute carrier family	18.6279	2	2	0	3	6	7	7	14
NM_177802	Slc7a15.1	Solute carrier family	23.3238	3	5	0	5	16	7	6	12
NM_001112798	Slc8a1	Solute carrier family	13.1529	3	6	0	4	6	6	6	2
NM_011406	Slc8a1.1	Solute carrier family	13.1529	3	6	0	4	6	6	6	2
NM_198106	Slc9a10	Solute carrier family	22.3159	3	1	1	2	16	13	3	7
NM_023449	Slc9a3r2	Solute carrier family	17.3205	5	4	1	4	6	11	6	7
NM_013797	Slco1a1	solute carrier organic anion transporter family	15.3948	4	3	0	1	4	11	5	7
NM_030687	Slco1a4	solute carrier organic anion transporter family	16.5831	3	4	0	4	4	5	7	12
NM_023718	Slco1a6	solute carrier organic anion transporter family	13.3041	2	3	0	1	7	7	4	7
NM_020495	Slco1b2	solute carrier organic anion transporter family	12.7279	0	2	0	0	8	7	3	6
NM_021471	Slco1c1	solute carrier organic anion transporter family	17.1756	4	4	1	8	7	8	7	6
NM_001177772	Slco1c1.1	solute carrier organic anion transporter family	17.1756	4	4	1	8	7	8	7	6
NM_001039475	Slco6b1	solute carrier organic anion transporter family	12.7671	2	1	0	3	4	6	4	9
NM_028942	Slco6c1	solute carrier organic anion transporter family	13.6382	2	4	0	2	6	1	2	11
NM_027584	Slco6d1	solute carrier organic anion transporter family	11.8322	1	4	0	2	5	3	7	6
NM_001164233	Slco6d1.1	solute carrier organic anion transporter family	11.8322	1	4	0	2	5	3	7	6
NM_133670	Sult1a1	sulfotransferase family	14.8324	3	5	0	6	7	6	4	7
NM_019878	Sult1b1	sulfotransferase family	10.8167	3	3	0	1	9	2	3	2
NM_018751	Sult1c1	sulfotransferase family	18.8414	2	5	0	2	8	13	8	5
NM_026935	Sult1c2	sulfotransferase family	21.166	5	9	0	4	7	4	6	15
NM_016771	Sult1d1	sulfotransferase family	9.94987	3	4	0	2	3	4	6	3
NM_023135	Sult1e1	sulfotransferase family	9.11043	2	2	0	5	3	4	4	3
NM_001111296	Sult2a1	sulfotransferase family	13.784	5	3	0	2	4	6	0	10
NM_020565	Sult3a1	sulfotransferase family	18.5472	2	7	0	3	11	9	4	8
NM_026492	Ssxb1	synovial sarcoma, X member	14.4914	3	6	0	2	6	5	0	10
NM_199064	Ssxb10	synovial sarcoma, X member	12.0416	1	4	0	3	9	5	2	3
NM_001001450	Ssxb2	synovial sarcoma, X member	16.4621	1	9	0	4	5	2	0	12
NM_001134226	Ssxb2.1	synovial sarcoma, X member	16.4621	1	9	0	4	5	2	0	12
NM_198898	Ssxb3	synovial sarcoma, X member	11.9583	2	5	0	2	5	6	0	7
NM_199319	Ssxb5	synovial sarcoma, X member	16.8523	1	8	0	0	12	5	1	7
NM_199066	Ssxb9	synovial sarcoma, X member	9.48683	3	2	0	4	4	3	0	6
NM_031872	Tas1r3	taste receptor	13.2288	5	4	2	8	5	4	3	4
NM_199153	Tas2r102	taste receptor	12.6095	3	2	0	6	6	4	3	7
NM_207011	Tas2r104	taste receptor	11.9583	1	4	0	3	4	4	7	6
NM_020501	Tas2r105	taste receptor	10.7238	2	5	0	2	4	4	5	5
NM_207016	Tas2r106	taste receptor	11.8322	5	4	0	3	4	4	3	7
NM_199154	Tas2r107	taste receptor	12.6095	1	2	0	0	8	7	4	5
NM_020502	Tas2r108	taste receptor	17.3494	2	5	1	3	14	5	4	5
NM_207017	Tas2r109	taste receptor	12.6491	2	2	0	1	3	6	5	9
NM_199155	Tas2r110	taste receptor	10.0995	1	2	0	0	3	4	6	6
NM_207018	Tas2r113	taste receptor	17.5214	4	5	0	7	9	6	6	8
NM_207019	Tas2r114	taste receptor	11.4891	4	4	0	2	4	8	4	0
NM_207020	Tas2r115	taste receptor	12.2882	0	5	0	1	4	3	6	8
NM_053212	Tas2r116	taste receptor	15.4919	2	6	0	0	4	6	2	12
NM_207021	Tas2r117	taste receptor	11.3578	1	1	0	1	8	2	3	7
NM_207022	Tas2r118	taste receptor	18.4932	4	4	0	0	11	5	8	10
NM_207023	Tas2r120	taste receptor	15.748	0	5	0	0	11	2	7	7
NM_207024	Tas2r121	taste receptor	14.0712	2	5	0	4	2	2	8	9
NM_001039128	Tas2r122	taste receptor	12.9228	3	1	0	3	8	2	4	8
NM_207025	Tas2r123	taste receptor	16.2481	1	2	0	5	6	7	7	10
NM_207026	Tas2r124	taste receptor	13.6382	2	4	0	3	8	2	5	8
NM_207027	Tas2r125	taste receptor	18.412	2	4	0	1	8	3	7	14
NM_207028	Tas2r126	taste receptor	25.1197	2	4	0	4	12	9	9	17
NM_207029	Tas2r129	taste receptor	9.43398	2	1	1	3	7	0	4	3
NM_199156	Tas2r130	taste receptor	15.3948	1	2	0	1	7	5	6	11
NM_207030	Tas2r131	taste receptor	15.2315	4	1	0	2	7	7	7	8
NM_199158	Tas2r134	taste receptor	18.1659	6	6	0	6	8	7	10	3
NM_181276	Tas2r136	taste receptor	13.1149	2	5	0	0	3	3	5	10
NM_001025385	Tas2r137	taste receptor	18.1384	5	5	0	2	13	4	3	9
NM_181275	Tas2r139	taste receptor	21.4476	4	3	0	0	12	11	7	11
NM_021562	Tas2r140	taste receptor	19.6214	2	1	1	3	10	5	7	14
NM_148949	Tdpoz1	TD and POZ domain-containing protein	21.4942	4	2	0	2	13	10	0	13
NM_001007222	Tdpoz2	TD and POZ domain-containing protein	24.3721	4	9	0	4	10	11	2	16
NM_207272	Tdpoz4	TD and POZ domain-containing protein	21.2132	2	5	0	1	8	12	4	14
NM_207273	Tdpoz5	TD and POZ domain-containing protein	18.6548	1	2	0	2	13	7	0	11
NM_207273	Tdpoz5.1	TD and POZ domain-containing protein	19.1833	2	3	0	3	11	9	0	12
NM_053205	Taar1	trace amine-associated receptor	14.3178	4	5	1	5	7	3	4	8
NM_001007266	Taar2	trace amine-associated receptor	22.3383	2	7	0	4	8	7	11	14
NM_001008499	Taar4	trace amine-associated receptor	24.8193	3	4	0	3	10	7	12	17
NM_001009574	Taar5	trace amine-associated receptor	23.6008	4	6	0	6	12	9	12	10
NM_001010828	Taar6	trace amine-associated receptor	23.9165	5	6	0	4	10	5	9	17
NM_001010827	Taar7b	trace amine-associated receptor	16.4012	2	2	0	3	6	4	2	14
NM_001010830	Taar8a	trace amine-associated receptor	20.1246	5	3	0	2	5	11	5	14
NM_001010837	Taar8b	trace amine-associated receptor	13.7113	3	2	0	4	7	6	5	7
NM_001010840	Taar8c	trace amine-associated receptor	14.4222	4	9	0	1	7	5	0	6
NM_028953	Tmc1	Transmembrane channel-like protein	14.8324	2	2	1	2	10	3	7	7
NM_138655	Tmc2	Transmembrane channel-like protein	19.3391	2	7	0	1	12	4	4	12
NM_177695	Tmc3	Transmembrane channel-like protein	19.8242	7	7	1	7	8	6	9	8
NM_181820	Tmc4	Transmembrane channel-like protein	15.7797	5	7	1	0	8	2	5	9
NM_028930	Tmc5.1	Transmembrane channel-like protein	23.7487	2	6	0	2	16	8	10	10
NM_001033233	Tmprss11a	Transmembrane protease serine	12.1244	5	3	0	0	6	6	5	4
NM_177024	Tmprss11bnl	Transmembrane protease serine	13.7477	1	3	0	7	5	5	4	8
NM_001030297	Tmprss11c	Transmembrane protease serine	16.4012	5	4	0	3	7	5	8	9
NM_145561	Tmprss11d	Transmembrane protease serine	21.8632	12	11	0	3	5	7	3	11
NM_172880	Tmprss11e	Transmembrane protease serine	16.6132	6	3	0	1	6	3	4	13
NM_178730	Tmprss11f	Transmembrane protease serine	10	2	2	0	0	6	2	4	6
NM_183109	Tmprss12	Transmembrane protease serine	16.1245	2	5	0	5	9	5	6	8
NM_008941	Tmprss15	Transmembrane protease serine	9.21954	2	1	0	1	5	2	7	1
NM_178855	Tmprss15.1	Transmembrane protease serine	9.38083	2	2	0	1	5	2	7	1
NM_080727	Tmprss3	Transmembrane protease serine	24.5764	3	3	1	2	12	9	10	16
NM_172455	Tmprss7	Transmembrane protease serine	20.445	6	6	1	9	6	8	8	10
NM_001162879	Tmprss7.1	Transmembrane protease serine	16.2788	3	5	1	3	5	4	6	12
NM_197986	Tmem140	transmembrane protein	13.4164	5	2	0	4	9	2	5	5
NM_028261	Tmem173	transmembrane protein	25.5539	2	9	1	5	12	11	14	9
NM_178767	Tmem195	transmembrane protein	10.1489	2	3	0	0	4	7	4	3
NM_001001183	Tmem204	transmembrane protein	20.199	5	8	2	11	9	2	3	10
NM_001101640	Tmem207	transmembrane protein	17.1172	3	6	0	3	13	3	5	6
NM_001164437	Tmem212	transmembrane protein	21.8632	5	7	1	1	10	11	9	10
NM_027651	Tmem30c	transmembrane protein	20.9762	5	10	0	4	5	7	12	9
NM_001168259	Tmem40	transmembrane protein	24.5764	3	6	2	4	9	9	16	11
NM_144805	Tmem40.2	transmembrane protein	23.8537	4	3	0	2	12	14	10	10
NM_172514	Tmem71	transmembrane protein	21.2838	9	9	0	6	9	7	5	10
NM_029025	Tmem81	transmembrane protein	17.3205	4	6	1	5	9	5	4	10
NM_023440	Tmem86b	transmembrane protein	15.6525	1	4	1	2	7	5	7	10
NM_027066	Tmem89	transmembrane protein	16.4924	3	2	2	8	9	5	7	6
NM_023835	Trim12	tripartite motif-containing protein	25.2982	12	15	1	5	6	10	3	10
NM_009099	Trim30	tripartite motif-containing protein	15.7162	4	7	0	5	5	4	4	10
NM_030219	Trim42	tripartite motif-containing protein	21.8861	1	9	0	0	8	8	10	13
NM_001034906	Trim43a	tripartite motif-containing protein	16.7033	2	5	0	2	5	11	0	10
NM_001170884	Trim43b	tripartite motif-containing protein	16.2481	6	5	0	5	7	8	1	8
NM_001177858	Trim43c	tripartite motif-containing protein	18.1659	3	8	0	0	12	8	0	7
NM_198601	Trim52	tripartite motif-containing protein	7.87401	2	5	0	0	2	3	2	4
NM_001081281	Trim55	tripartite motif-containing protein	14.1421	3	3	0	2	5	5	8	8
NM_153097	Trim60	tripartite motif-containing protein	16.7631	0	5	0	5	5	7	6	11
NM_001177551	Trim61	tripartite motif-containing protein	16.7631	0	5	0	5	5	7	6	11
NM_153110	Trim61.1	tripartite motif-containing protein	16.7631	0	5	0	5	5	7	6	11
NM_001033429	Trim75	tripartite motif-containing protein	16.9411	4	9	0	4	5	2	9	8
NM_001177964	1110015M06Rik	unknown	24.9199	2	7	0	2	12	10	8	16
NM_001162998	1110017F19Rik	unknown	21	3	6	1	7	13	7	8	8
NM_026841	1110059M19Rik	unknown	8.60233	4	2	0	0	3	2	5	4
NM_027918	1300017J02Rik	unknown	19.8242	5	9	1	1	6	11	8	8
NM_024283	1500015O10Rik	unknown	23.622	4	9	0	4	14	8	8	11
NM_028046	1600014K23Rik	unknown	17.6918	2	1	0	0	8	6	8	12
NM_028156	1700001P01Rik	unknown	21.9545	5	13	1	1	11	7	4	10
NM_027939	1700006A11Rik	unknown	17.4642	3	1	0	3	11	4	7	10
NM_027944	1700007B14Rik	unknown	16.4924	3	2	0	1	7	9	8	8
NM_001164235	1700007B14Rik.1	unknown	16.4924	3	2	0	1	7	9	8	8
NM_027037	1700007K09Rik	unknown	17.1464	4	3	0	2	12	7	6	6
NM_001168369	1700008F21Rik	unknown	21.7025	3	3	0	3	5	7	3	19
NM_029292	1700008F21Rik.1	unknown	21.7025	3	3	0	3	5	7	3	19
NM_027048	1700008P02Rik	unknown	13.3041	2	5	0	1	5	7	3	8
NM_001081095	1700009N14Rik	unknown	11.7898	2	1	0	2	5	4	5	8
NM_029590	1700010D01Rik	unknown	17.0587	2	2	0	3	10	7	5	10
NM_025490	1700010M22Rik	unknown	18.5472	3	6	0	4	4	7	7	13
NM_029298	1700011E24Rik	unknown	23.0651	4	4	2	10	8	10	14	6
NM_029372	1700011F14Rik	unknown	15	2	2	0	1	10	4	6	8
NM_025956	1700011H14Rik	unknown	13.8924	3	1	0	3	3	4	7	10
NM_027034	1700011H22Rik	unknown	17.1756	2	1	0	2	12	5	6	9
NM_029290	1700011I03Rik	unknown	21.6102	10	10	0	3	8	7	9	8
NM_026315	1700011L22Rik	unknown	15.5242	3	6	0	5	9	4	7	5
NM_029587	1700012A03Rik	unknown	25.3574	5	5	1	2	11	11	11	15
NM_029588	1700012L04Rik	unknown	18.1659	3	3	1	1	7	8	1	14
NM_027056	1700012P22Rik	unknown	13.5277	2	3	0	4	8	4	5	7
NM_027063	1700013G24Rik	unknown	16.3707	2	3	0	1	8	3	10	9
NM_027067	1700014N06Rik	unknown	15.9374	2	2	0	2	6	7	6	11
NM_001039593	1700015E13Rik	unknown	19.5448	2	2	0	2	10	11	7	10
NM_001081246	1700017N19Rik	unknown	20.199	1	6	1	5	6	8	14	7
NM_027070	1700019A02Rik	unknown	14.4222	10	2	0	3	6	5	3	5
NM_025619	1700019L03Rik	unknown	25.219	4	9	1	16	11	5	6	10
NM_027076	1700019M22Rik	unknown	10.198	1	2	1	0	6	7	2	3
NM_027966	1700019O17Rik	unknown	24.2693	15	7	3	1	5	10	6	12
NM_029370	1700020C07Rik	unknown	20.2485	8	7	3	5	6	11	5	9
NM_023781	1700020D05Rik	unknown	21.8861	5	9	0	9	11	11	5	5
NM_028158	1700021F07Rik	unknown	13	7	3	1	0	7	6	4	3
NM_026088	1700022I11Rik	unknown	19.7231	3	3	1	2	10	9	4	13
NM_027059	1700023A16Rik	unknown	18.2209	2	4	0	1	10	9	7	9
NM_029707	1700023I07Rik	unknown	9.69536	2	4	0	0	2	6	3	5
NM_027064	1700024P04Rik	unknown	20.3961	3	7	0	4	12	7	7	10
NM_027967	1700026J04Rik	unknown	16.8226	3	6	0	6	2	7	7	10
NM_029661	1700027D21Rik	unknown	24.1039	4	9	1	0	13	8	9	13
NM_025585	1700029F12Rik	unknown	19.0526	3	4	0	6	12	10	3	7
NM_001080777	1700029F12Rik.1	unknown	19.0526	3	4	0	6	12	10	3	7
NM_025601	1700029H14Rik	unknown	21.8632	3	5	1	1	10	11	11	10
NM_001080781	1700029H14Rik.1	unknown	21.8632	3	5	1	1	10	11	11	10
NM_183112	1700029I15Rik	unknown	12.1244	4	2	3	4	6	5	4	5
NM_029608	1700029J11Rik	unknown	19.105	1	4	1	7	8	11	8	7
NM_025503	1700029P11Rik	unknown	18.7883	5	9	1	3	8	8	3	10
NM_001162867	1700030F18Rik.1	unknown	25.1992	2	8	1	3	12	12	13	10
NM_030097	1700034E13Rik	unknown	16.6132	2	2	0	5	7	7	9	8
NM_028494	1700034I23Rik	unknown	15.9374	4	5	0	4	6	6	2	11
NM_001164236	1700034J05Rik	unknown	21.2603	4	9	1	4	12	7	9	8
NM_028509	1700034J05Rik.1	unknown	21.2603	4	9	1	4	12	7	9	8
NM_029671	1700034O15Rik	unknown	24	3	4	0	1	15	9	10	12
NM_001081671	1700042B14Rik	unknown	18.5203	4	3	0	0	4	10	9	11
NM_026096	1700054O13Rik	unknown	15.0333	4	4	0	4	7	7	4	8
NM_023748	1700054O19Rik	unknown	17.6918	5	6	0	4	6	6	8	10
NM_001033184	1700057G04Rik	unknown	13.2288	1	3	0	3	4	2	6	10
NM_028540	1700057K13Rik	unknown	15.9374	1	4	0	1	9	7	5	9
NM_030141	1700061G19Rik	unknown	24.6982	5	3	0	3	13	9	11	14
NM_026099	1700065I17Rik	unknown	21.166	4	8	0	9	11	9	6	7
NM_001033168	1700066B19Rik	unknown	22.8692	4	7	1	4	13	8	8	12
NM_028554	1700072E05Rik	unknown	18.4391	1	1	0	2	7	8	10	11
NM_028550	1700074P13Rik	unknown	9.64365	4	2	0	0	4	4	5	4
NM_030104	1700090G07Rik	unknown	17.72	3	5	1	3	8	11	2	9
NM_026105	1700093K21Rik	unknown	17.9722	2	4	1	5	8	8	7	10
NM_001110133	1700093K21Rik.1	unknown	21.8403	2	5	1	5	11	11	6	12
NM_028567	1700094D03Rik	unknown	14.5945	5	6	1	3	6	3	4	9
NM_053216	1700102P08Rik	unknown	15.3297	5	6	2	5	8	7	4	4
NM_027699	1700108M19Rik	unknown	14.7309	1	8	1	3	6	3	4	9
NM_001177877	1700108M19Rik.1	unknown	15.6844	3	4	1	4	11	7	3	5
NM_029843	1700109H08Rik	unknown	14.9332	2	6	0	10	7	4	3	3
NM_029680	1700110M21Rik	unknown	11.2694	2	1	0	0	5	5	6	6
NM_026461	1700129C05Rik	unknown	21.4243	4	4	0	3	10	13	7	10
NM_023707	1810009J06Rik	unknown	11.8322	4	5	0	2	7	3	1	6
NM_001163616	1810011H11Rik	unknown	19.6977	9	2	1	2	7	7	10	10
NM_025470	1810030J14Rik	unknown	19.2354	4	9	0	6	6	8	4	11
NM_029733	2010005H15Rik	unknown	17.8606	3	1	0	0	8	7	0	14
NM_001168590	2010106E10Rik	unknown	16.9706	2	2	0	1	7	5	3	14
NM_026333	2010106E10Rik.1	unknown	16.9706	2	2	0	1	7	5	3	14
NM_028079	2010111I01Rik	unknown	16.3707	4	4	1	1	6	7	7	10
NM_183278	2200001I15Rik	unknown	24.8193	4	7	1	2	10	11	10	15
NM_001038641	2210009G21Rik.2	unknown	20.2731	5	11	1	7	10	5	3	9
NM_023333	2210010C04Rik	unknown	17.4642	1	3	0	5	6	9	3	12
NM_183259	2210020M01Rik	unknown	23.4521	16	5	4	10	8	3	4	8
NM_001034891	2210404J11Rik.1	unknown	18.6815	12	9	0	6	6	6	0	4
NM_027981	2310002L09Rik	unknown	11.3137	2	6	0	1	3	2	5	7
NM_027104	2310002L09Rik.1	unknown	11.3137	2	6	0	1	3	2	5	7
NM_183281	2310005G13Rik	unknown	18	1	2	0	2	9	7	8	11
NM_001159940	2310007B03Rik	unknown	18.0278	4	5	2	5	7	7	6	11
NM_172411	2310007B03Rik.1	unknown	19.2354	5	5	2	5	7	7	7	12
NM_029345	2310007L24Rik	unknown	22.561	11	8	1	3	8	5	9	12
NM_001122767	2310022A10Rik.1	unknown	19.3391	3	1	2	10	12	8	4	6
NM_054100	2310034C09Rik	unknown	13.3041	3	4	0	3	7	3	7	6
NM_001079865	2310038E17Rik	unknown	24.5561	3	4	0	0	9	8	12	17
NM_025634	2310042E22Rik	unknown	24.7386	1	5	0	0	9	8	0	21
NM_027150	2310046A06Rik	unknown	12.8841	3	2	0	0	7	2	8	6
NM_025621	2310050C09Rik	unknown	24.4745	3	7	0	1	13	11	9	13
NM_026336	2310057J18Rik	unknown	13.8924	3	5	0	2	7	3	4	9
NM_027170	2310057N15Rik	unknown	11	0	1	0	0	8	2	6	4
NM_027155	2310061N02Rik	unknown	19.0788	2	3	0	4	13	7	6	9
NM_027173	2310079G19Rik	unknown	14.4914	2	1	0	1	7	9	5	7
NM_029282	2610036D13Rik	unknown	13.9284	2	7	1	4	6	6	4	6
NM_173750	2700007P21Rik	unknown	14.7648	6	6	2	3	7	8	2	4
NM_145995	2700050L05Rik.1	unknown	17.9444	2	7	0	3	11	9	3	7
NM_175250	2810007J24Rik	unknown	13.0384	2	4	0	4	8	6	3	5
NM_027512	3830417A13Rik	unknown	10.1489	3	6	0	0	2	3	3	6
NM_207281	4832428D23Rik	unknown	22.891	1	5	0	2	13	9	10	12
NM_029021	4833422F24Rik	unknown	25.7876	9	7	1	9	8	6	8	17
NM_001081664	4833423E24Rik	unknown	19.3132	5	2	1	5	11	4	10	9
NM_025724	4921510H08Rik	unknown	13.6748	2	4	1	1	6	7	4	8
NM_027603	4921511H03Rik	unknown	17.0294	4	8	0	1	10	6	3	8
NM_183290	4921517D22Rik	unknown	18.303	4	4	1	3	6	11	6	10
NM_027582	4921521F21Rik	unknown	22.2486	2	11	0	1	13	6	10	8
NM_173449	4921523A10Rik	unknown	20.4206	1	9	0	4	14	7	5	7
NM_027598	4921524L21Rik	unknown	18.2757	1	1	0	3	9	7	7	12
NM_027616	4921528I01Rik	unknown	16.6733	2	6	0	1	8	3	8	10
NM_030071	4921528O07Rik	unknown	19.4165	3	1	0	2	7	7	11	12
NM_025733	4921530L21Rik	unknown	14.0712	1	3	0	7	5	5	5	8
NM_027612	4921539E11Rik	unknown	19.1311	4	1	0	4	5	10	8	12
NM_001163494	4921539E11Rik.1	unknown	19.1311	4	1	0	4	5	10	8	12
NM_175176	4922501L14Rik	unknown	17.9722	3	4	0	2	9	8	7	10
NM_199034	4922502D21Rik	unknown	21.3542	4	6	2	2	5	11	9	13
NM_001033547	4922505E12Rik	unknown	24.6374	3	2	1	2	8	5	10	20
NM_028687	4930403N07Rik	unknown	21.9773	1	4	1	6	12	13	4	10
NM_029105	4930404A10Rik	unknown	15.1658	2	4	0	2	8	5	6	9
NM_029106	4930408F14Rik	unknown	14.6629	3	4	0	4	7	2	0	11
NM_029106	4930408F14Rik.1	unknown	14.5602	3	4	0	3	5	3	0	12
NM_029106	4930408F14Rik.2	unknown	15	3	5	0	2	9	5	0	9
NM_028669	4930415F15Rik	unknown	19.3907	5	2	0	8	3	7	9	12
NM_001033880	4930415L06Rik	unknown	6.08276	0	3	0	0	3	1	3	3
NM_029107	4930417G10Rik	unknown	17.4929	5	4	1	5	3	9	7	10
NM_001033799	4930428D18Rik	unknown	15.1987	1	6	0	0	3	4	5	12
NM_001033786	4930428E23Rik	unknown	15.3297	4	5	0	2	7	4	5	10
NM_026248	4930430A15Rik	unknown	16.6132	3	1	0	4	10	2	5	11
NM_001034856	4930430D24Rik	unknown	19.2354	2	6	0	6	7	2	4	15
NM_001163551	4930432K09Rik	unknown	14.6629	3	5	0	4	6	8	4	7
NM_028648	4930432K09Rik.1	unknown	14.6629	3	5	0	4	6	8	4	7
NM_207248	4930433I11Rik	unknown	17.6635	3	1	0	2	8	9	3	12
NM_029042	4930435E12Rik	unknown	21.1896	1	1	1	10	10	5	10	11
NM_029054	4930443G12Rik	unknown	16.3095	2	3	0	3	10	8	4	8
NM_053264	4930444G20Rik	unknown	25.2784	3	6	0	3	6	16	2	17
NM_030047	4930458L03Rik	unknown	17.4069	2	5	0	4	7	10	3	10
NM_175008	4930474N05Rik	unknown	19.4165	3	3	0	3	9	2	3	16
NM_001177966	4930480E11Rik	unknown	9.16515	2	2	0	4	2	2	4	6
NM_029144	4930503B20Rik	unknown	24.3721	3	3	1	1	14	5	8	17
NM_029131	4930503E14Rik	unknown	25.3574	2	9	0	7	13	14	0	12
NM_029141	4930511M11Rik	unknown	24.1454	2	5	0	2	11	8	14	13
NM_029062	4930521A18Rik	unknown	14.5258	2	4	0	1	9	8	6	3
NM_026262	4930524B15Rik	unknown	22.2036	5	6	3	9	7	4	9	14
NM_001081661	4930524E20Rik	unknown	12.1244	2	3	0	6	8	3	3	4
NM_001009548	4930529F22Rik	unknown	11.4455	2	3	0	1	4	6	1	8
NM_172450	4930539E08Rik	unknown	23.0434	4	5	0	8	7	8	12	13
NM_029199	4930542N07Rik	unknown	7.93725	2	3	0	0	3	1	2	6
NM_001161773	4930544G11Rik	unknown	15.4596	2	6	0	5	4	7	3	10
NM_026652	4930547C10Rik	unknown	23.5797	5	9	0	7	8	7	12	12
NM_023774	4930550L24Rik	unknown	17.2627	1	2	0	1	10	8	8	8
NM_175393	4930555G01Rik	unknown	17.8885	2	9	0	4	7	11	0	7
NM_001033807	4930567H17Rik	unknown	16.2481	3	2	0	4	7	8	1	11
NM_175228	4930578C19Rik	unknown	12.8062	2	4	0	3	5	2	5	9
NM_027089	4930579C15Rik	unknown	19.3391	3	5	0	5	11	7	9	8
NM_001163386	4930579F01Rik	unknown	24.6779	5	5	2	2	17	9	9	10
NM_001163385	4930579F01Rik.1	unknown	24.6779	5	5	2	2	17	9	9	10
NM_198668	4930590J08Rik	unknown	16.8819	4	3	0	4	5	7	7	11
NM_173435	4930595M18Rik	unknown	7.87401	1	6	0	0	4	2	2	1
NM_001033766	4930596D02Rik	unknown	15.748	3	2	0	5	5	9	2	10
NM_133732	4931406C07Rik	unknown	17.5499	2	9	1	2	6	6	5	11
NM_172741	4931406P16Rik	unknown	13.1909	4	7	1	4	6	6	2	4
NM_027631	4931407G18Rik	unknown	9.64365	2	6	0	2	2	0	3	6
NM_025737	4931417E11Rik	unknown	20	5	2	1	1	10	6	8	13
NM_027633	4931417G12Rik	unknown	19.7737	6	7	1	0	10	6	5	12
NM_027637	4931428L18Rik	unknown	13.8203	2	4	0	1	9	7	6	2
NM_183104	4931429L15Rik	unknown	18.3576	5	8	0	1	7	7	7	10
NM_172534	4932411E22Rik	unknown	25.4755	2	3	1	6	6	11	9	19
NM_177705	4932411N23Rik	unknown	7.74597	0	3	0	2	5	2	3	3
NM_183113	4932414N04Rik	unknown	15.3948	5	1	0	3	6	9	2	9
NM_001037718	4932415M13Rik	unknown	15.906	3	6	0	1	6	7	1	11
NM_001085511	4932429P05Rik	unknown	11.8322	2	8	0	1	3	2	3	7
NM_001083890	4932441B19Rik	unknown	17.7482	2	5	0	4	7	6	8	11
NM_001177510	4933402N22Rik	unknown	13.8924	5	1	0	1	9	6	0	7
NM_175368	4933402P03Rik	unknown	20.567	7	4	1	2	12	8	8	9
NM_001177389	4933403O08Rik	unknown	13.7477	1	5	0	4	5	3	7	8
NM_172901	4933405O20Rik	unknown	19.0788	3	3	0	3	12	6	6	11
NM_028941	4933407C03Rik.1	unknown	22.2486	10	14	2	2	5	11	6	3
NM_177773	4933408B17Rik	unknown	12.6095	2	4	0	1	9	5	4	4
NM_177651	4933409G03Rik	unknown	18.8944	4	7	1	3	7	5	8	12
NM_025747	4933411K20Rik	unknown	17.2047	4	9	0	9	8	7	2	1
NM_027668	4933412E24Rik	unknown	16.6132	3	3	0	6	10	7	3	8
NM_027697	4933413G19Rik	unknown	18.6548	5	10	1	9	4	3	4	10
NM_025746	4933415F23Rik	unknown	11.0905	2	3	1	4	5	6	4	4
NM_001161855	4933416C03Rik	unknown	15.6525	3	5	1	3	7	4	6	10
NM_025750	4933417A18Rik	unknown	19.4936	4	4	0	2	6	8	10	12
NM_027702	4933421I07Rik	unknown	16.6132	3	4	0	3	9	4	1	12
NM_025751	4933425L06Rik	unknown	17.6918	3	1	0	3	9	8	10	7
NM_026233	4933434I20Rik	unknown	23.2809	4	9	1	8	6	2	12	14
NM_025763	4933436I01Rik	unknown	8.60233	2	3	0	0	4	2	4	5
NM_027744	4933437F05Rik	unknown	10.8167	4	3	1	4	1	7	3	4
NM_177314	5330439B14Rik	unknown	22.8035	3	4	0	5	10	9	8	15
NM_027768	5430402E10Rik	unknown	12.3693	2	2	0	0	8	4	1	8
NM_145509	5430435G22Rik	unknown	21.7945	5	2	0	2	11	11	10	10
NM_001033157	5730507C01Rik	unknown	25.5539	8	10	0	12	8	9	2	14
NM_183264	5830405N20Rik	unknown	13.6382	2	2	0	3	8	5	4	8
NM_183126	6030498E09Rik	unknown	14.1067	2	4	1	2	9	2	8	5
NM_001163760	6430548M08Rik.3	unknown	25.3772	12	9	2	7	9	10	8	11
NM_001145351	6430550D23Rik	unknown	18.7083	3	15	1	3	6	6	3	5
NM_176952	6430573F11Rik	unknown	18.3848	7	9	1	11	6	4	3	5
NM_030135	8030411F24Rik	unknown	22.6274	3	5	0	6	11	10	11	10
NM_145980	8430408G22Rik	unknown	16.1555	6	5	1	2	9	4	7	7
NM_001166580	8430408G22Rik.1	unknown	16.1555	6	5	1	2	9	4	7	7
NM_145609	8430410K20Rik	unknown	14.4222	6	5	1	4	7	6	3	6
NM_001109684	9030409G11Rik	unknown	17.2916	6	4	1	6	7	6	5	10
NM_144531	9030409G11Rik.1	unknown	17.2916	6	4	1	6	7	6	5	10
NM_145448	9030617O03Rik	unknown	25.4558	7	12	7	5	12	11	4	10
NM_030218	9130017N09Rik	unknown	18.3576	5	4	2	4	5	11	3	11
NM_001101461	9130204L05Rik	unknown	13.8564	1	4	0	4	5	5	3	10
NM_001080942	9230107M04Rik	unknown	14.5258	2	2	0	1	3	6	6	11
NM_029863	9230110F15Rik	unknown	24.6577	2	4	0	5	8	7	3	21
NM_001101442	9230113P08Rik	unknown	18.6279	6	5	0	1	13	4	6	8
NM_001162537	9330159F19Rik	unknown	19.5959	4	6	1	4	11	9	7	8
NM_198662	9430007A20Rik	unknown	14.4222	5	2	0	1	8	7	4	7
NM_001033180	9430070O13Rik	unknown	23.3238	3	7	0	2	6	14	9	13
NM_023865	9530002B09Rik	unknown	14.6287	2	2	0	10	6	6	5	3
NM_183123	9530002K18Rik	unknown	16.2481	2	5	0	3	7	7	8	8
NM_029906	9530003J23Rik	unknown	23.0651	4	1	0	5	10	11	13	10
[truncated: 2,534 more rows]
