# Supplementary material for: Stage and Gene Specific Signatures Defined by Histones H3K4me2 and H3K27me3 Accompany Mammalian Retina Maturation In Vivo
Source: PLoS One. 2012 Oct 9;7(10):e46867. doi: 10.1371/journal.pone.0046867 (PMC3467275; doi:10.1371/journal.pone.0046867)
Supplement: Table S3 — Genome wide histone modification H3K4me2 and H3K27me3 in the TSS region of all olfactory receptor genes. (XLS) [file pone.0046867.s005.xls]

## Sheet: sTable 7
Supplementary Table 3. Genome wide histone modification H3K4me2 and H3K27me3 in the TSS region of all olfactory receptor genes
Basic information for genes, Chr indicates chromosome, TSS indicates transcriptional start site, Strand indicates direction, NCBI RefSeq indicates RefSeq accession numbers for each gene, Symbol indicates Unigene names
Occupancy of H3K4me2 and H3K27me3 in embryonic day 17.5 (E17), and postanatal day 1, 7 and 15 (PN1, PN7, PN15) retinas, in a region -/+2.5kb from TSS
Chr	TSS	Strand	NCBI RefSeq	Symbol	E17_H3K4me2	E17_H3K27me3	PN1_H3K4me2	PN1_H3K27me3	PN7_H3K4me2	PN7_H3K27me3	PN15_H3K4me2	PN15_H3K27me3	PN30_rd1_H3K4me2
chr01	94516457	+	NM_206896	Olfr12	1.60686	54	1.89215	67.2131	0.77381	62.5	4	63.6998	5.2381
chr01	175145737	+	NM_146881	Olfr1404	1.07124	5	2.83822	8.19672	0.119048	11.25	8	22.6876	3.33333
chr01	175114635	-	NM_146763	Olfr1406	1.07124	7	4.73037	10.6557	0	7.5	0	13.089	1.42857
chr01	175061346	-	NM_146764	Olfr1408	2.14247	5	2.83822	8.19672	0	3.75	3	10.4712	1.90476
chr01	94504415	+	NM_146491	Olfr1410	3.21371	46	6.62252	63.9344	0.654762	50.625	2	41.0122	2.85714
chr01	94493097	+	NM_146490	Olfr1411	1.60686	30	5.67644	25.4098	1.72619	27.1875	5	41.8848	1.90476
chr01	94484908	+	NM_146277	Olfr1412	2.14247	32	6.62252	37.7049	0	35.9375	3	34.0314	3.80952
chr01	94469701	+	NM_147037	Olfr1413	1.60686	20	4.73037	34.4262	0	35.9375	2	38.3944	2.38095
chr01	94415092	-	NM_147039	Olfr1414	4.28495	34	0.946074	37.7049	0.892857	41.25	8	38.3944	7.61905
chr01	94388330	-	NM_001011525	Olfr1415	1.07124	36	6.62252	45.082	0.416667	31.5625	7	44.5026	5.71429
chr01	94377196	-	NM_147038	Olfr1416	1.07124	54	3.7843	81.9672	0.178571	59.6875	4	68.9354	1.90476
chr01	174886898	+	NM_008763	Olfr16	1.07124	6	2.83822	7.37705	0	7.1875	4	9.5986	1.42857
chr01	175133488	+	NM_001001809	Olfr218	2.67809	4	2.83822	3.27869	0	6.875	5	6.9808	0.952381
chr01	176378755	+	NM_207694	Olfr220	2.14247	8	3.7843	8.19672	0.178571	6.875	4	12.2164	2.85714
chr01	176048145	-	NM_001005520	Olfr231	2.14247	4	2.83822	4.91803	0.654762	5	2	14.8342	1.42857
chr01	176321176	+	NM_146714	Olfr248	2.67809	10	1.89215	4.09836	0.178571	8.75	3	10.4712	1.90476
chr01	176360560	+	NM_146761	Olfr414	0.535619	8	1.89215	6.55738	0.357143	5.625	10	9.5986	2.38095
chr01	176299049	+	NM_207137	Olfr417	1.07124	4	4.73037	3.27869	0	5.625	6	3.4904	1.42857
chr01	175200277	+	NM_146651	Olfr418-ps1	2.14247	3	0.946074	6.55738	0.952381	3.125	3	11.3438	1.90476
chr01	176181107	-	NM_146715	Olfr419	2.14247	5	5.67644	9.83607	0.77381	7.1875	7	7.8534	6.66667
chr01	176088852	+	NM_146305	Olfr420	2.14247	13	4.73037	3.27869	0.297619	8.4375	2	6.1082	2.38095
chr01	176081611	+	NM_146720	Olfr421	11.7836	4	7.56859	7.37705	0	1.875	10	8.726	20
chr01	176066876	+	NM_146721	Olfr424	0.535619	8	2.83822	11.4754	0	9.6875	2	11.3438	1.42857
chr01	176029590	+	NM_207158	Olfr427	0.535619	6	0.946074	4.91803	0	5	1	11.3438	1.90476
chr01	176019168	+	NM_146722	Olfr429	1.60686	6	1.89215	4.91803	0.238095	5.3125	4	7.8534	4.28571
chr01	175999430	+	NM_146718	Olfr430	2.67809	6	4.73037	3.27869	0.238095	5.625	1	8.726	1.42857
chr01	175980505	+	NM_146716	Olfr432	3.74933	6	6.62252	5.7377	0.654762	5.3125	3	10.4712	3.80952
chr01	175972063	+	NM_146717	Olfr433	3.21371	5	3.7843	8.19672	0	7.1875	5	11.3438	3.33333
chr02	85449065	-	NM_001011695	Olfr1000	2.67809	6	3.7843	5.7377	0	3.4375	1	13.9616	0.47619
chr02	85488476	-	NM_146573	Olfr1002	2.67809	8	2.83822	4.09836	0.178571	5.3125	1	12.2164	0.47619
chr02	85518898	-	NM_146570	Olfr1006	1.60686	8	0	9.83607	0	7.5	3	8.726	1.42857
chr02	85529587	+	NM_146866	Olfr1008	2.14247	6	0.946074	4.91803	0	8.125	6	11.3438	0.952381
chr02	85561563	+	NM_146572	Olfr1009	0	4	3.7843	4.09836	0	5.3125	1	11.3438	1.90476
chr02	85593519	+	NM_207149	Olfr1010	1.07124	2	1.89215	4.09836	0	4.375	2	7.8534	1.90476
chr02	85609959	+	NM_146762	Olfr1013	2.14247	2	1.89215	6.55738	0.714286	6.5625	1	5.2356	1.90476
chr02	85616742	+	NM_146569	Olfr1014	2.14247	2	2.83822	5.7377	0	5.3125	5	4.363	0.952381
chr02	85625630	+	NM_146571	Olfr1015	2.14247	3	1.89215	6.55738	0.178571	7.1875	2	7.8534	0.952381
chr02	85663129	+	NM_146586	Olfr1018	2.67809	4	3.7843	4.91803	0	7.5	4	6.9808	1.42857
chr02	85681946	-	NM_147015	Olfr1019	2.67809	6	2.83822	6.55738	0	4.6875	2	6.9808	0.952381
chr02	85689576	+	NM_146580	Olfr1020	1.07124	2	0.946074	4.91803	0.535714	5	4	2.6178	0.952381
chr02	85708750	+	NM_146589	Olfr1022	1.07124	10	3.7843	4.91803	0.297619	4.0625	3	6.9808	0.47619
chr02	85726958	+	NM_146587	Olfr1023	2.14247	4	4.73037	0.819672	0	2.8125	3	11.3438	0.47619
chr02	85763426	+	NM_146584	Olfr1026	3.21371	8	5.67644	6.55738	0	5.9375	0	11.3438	2.38095
chr02	85791221	+	NM_001011774	Olfr1028	1.07124	6	2.83822	2.45902	0.0595238	3.4375	0	9.5986	1.42857
chr02	85815369	+	NM_001011852	Olfr1029	0.535619	5	1.89215	7.37705	0	4.0625	2	1.7452	2.85714
chr02	85819468	+	NM_146588	Olfr1030	2.67809	7	2.83822	5.7377	0	2.1875	1	2.6178	1.42857
chr02	85831975	+	NM_001011759	Olfr1031	1.60686	7	2.83822	4.91803	0.47619	5.9375	2	6.9808	3.33333
chr02	85847934	+	NM_146579	Olfr1032	3.21371	6	1.89215	4.09836	0.595238	2.5	0	6.1082	2.85714
chr02	85860796	+	NM_146578	Olfr1033	10.7124	10	13.245	8.19672	3.45238	0	10	13.9616	4.7619
chr02	85886600	+	NM_001011872	Olfr1034	0	7	4.73037	8.19672	0	1.875	6	7.8534	2.38095
chr02	85914860	+	NM_207142	Olfr1036	0.535619	7	2.83822	2.45902	0	1.5625	2	5.2356	1.90476
chr02	85926011	-	NM_001011532	Olfr1037	2.67809	3	0.946074	6.55738	0.178571	0.625	2	12.2164	3.33333
chr02	85960380	+	NM_147013	Olfr1038	3.74933	7	1.89215	7.37705	0.238095	4.6875	1	6.9808	0.47619
chr02	85971818	-	NM_001011784	Olfr1039	1.07124	5	2.83822	4.09836	0	2.5	2	4.363	1.90476
chr02	85986889	-	NM_207561	Olfr1040	2.14247	5	3.7843	4.09836	0	2.8125	3	4.363	0.47619
chr02	86000598	-	NM_001011777	Olfr1042	1.60686	4	4.73037	3.27869	0.595238	5.9375	2	4.363	1.90476
chr02	86003104	-	NM_146577	Olfr1043	1.60686	3	4.73037	4.09836	0.595238	5.3125	2	7.8534	0.47619
chr02	86011972	-	NM_147011	Olfr1044	1.07124	4	4.73037	5.7377	0	6.25	5	15.7068	1.90476
chr02	86038907	-	NM_147017	Olfr1045	3.74933	4	3.7843	2.45902	0	4.0625	0	6.1082	1.90476
chr02	86057865	-	NM_146582	Olfr1046	1.60686	5	5.67644	3.27869	0.47619	0.3125	8	4.363	2.38095
chr02	86069126	-	NM_147012	Olfr1047	1.60686	7	1.89215	2.45902	0.119048	8.4375	4	6.1082	0.47619
chr02	86076990	-	NM_147014	Olfr1048	1.60686	6	0.946074	4.09836	0	3.75	4	7.8534	1.42857
chr02	86095848	-	NM_147016	Olfr1049	0	1	1.89215	0.819672	0.357143	2.5	0	5.2356	1.42857
chr02	86116642	-	NM_207562	Olfr1051	2.14247	1	0.946074	2.45902	0	0.625	4	1.7452	1.42857
chr02	86137974	+	NM_147010	Olfr1052	1.07124	3	2.83822	5.7377	0.119048	2.5	6	5.2356	0
chr02	86173511	-	NM_147019	Olfr1054	1.07124	6	2.83822	6.55738	0.0595238	6.25	0	10.4712	0.952381
chr02	86196594	-	NM_147018	Olfr1056	0.535619	5	1.89215	1.63934	0	9.0625	3	4.363	1.42857
chr02	86215567	-	NM_207563	Olfr1057	1.07124	4	5.67644	2.45902	0	1.875	3	4.363	1.90476
chr02	86226573	-	NM_146391	Olfr1058	3.21371	6	1.89215	1.63934	0	0.3125	1	2.6178	0
chr02	86254207	-	NM_207134	Olfr1061	1.07124	4	1.89215	4.91803	0	1.25	1	4.363	0.47619
chr02	86263831	-	NM_147078	Olfr1062	1.07124	7	5.67644	3.27869	0	3.4375	2	8.726	0.952381
chr02	86286161	-	NM_146408	Olfr1065	1.60686	5	1.89215	6.55738	0	0.9375	6	6.1082	3.33333
chr02	86296426	-	NM_001011735	Olfr1066	1.60686	3	2.83822	4.09836	0	0.625	3	3.4904	0.952381
chr02	86348617	+	NM_146406	Olfr1076	1.60686	8	1.89215	3.27869	0	4.6875	2	8.726	1.90476
chr02	86379070	-	NM_146407	Olfr1079	1.60686	6	2.83822	1.63934	0.654762	5.9375	5	6.1082	1.90476
chr02	86398295	-	NM_146409	Olfr1080	2.67809	2	1.89215	4.09836	0	0.9375	0	6.1082	2.38095
chr02	86438966	-	NM_207674	Olfr1082	1.60686	3	1.89215	0.819672	0	0	0	10.4712	0.47619
chr02	86447726	-	NM_207564	Olfr1083	1.07124	7	5.67644	6.55738	0	4.6875	0	5.2356	1.42857
chr02	86479875	-	NM_207135	Olfr1084	1.07124	4	2.83822	8.19672	0	0.625	2	2.6178	0.47619
chr02	86517488	-	NM_146592	Olfr1086	1.60686	5	3.7843	7.37705	0.357143	6.5625	2	9.5986	0
chr02	86594893	-	NM_146847	Olfr1090	1.60686	10	2.83822	4.09836	0	5	1	11.3438	6.19048
chr02	86625888	+	NM_146366	Olfr1093	3.21371	3	3.7843	3.27869	0.297619	2.8125	8	6.9808	0
chr02	86668832	+	NM_146365	Olfr1094	1.07124	8	0.946074	4.91803	0	2.1875	6	3.4904	1.42857
chr02	86691853	-	NM_146730	Olfr1095	1.07124	6	5.67644	6.55738	0	5	5	3.4904	0.47619
chr02	86763687	-	NM_146845	Olfr1098	3.74933	3	0.946074	2.45902	0.416667	1.875	0	6.1082	0.47619
chr02	86799613	-	NM_146768	Olfr1099	1.60686	1	1.89215	1.63934	0	2.1875	6	6.1082	0.47619
chr02	86818951	-	NM_146594	Olfr1100	0.535619	2	3.7843	3.27869	0	4.6875	2	6.1082	0.47619
chr02	86829331	-	NM_146591	Olfr1101	1.60686	8	0	4.91803	0.77381	3.125	0	4.363	0.47619
chr02	86842088	+	NM_207154	Olfr1102	0.535619	4	1.89215	2.45902	0	3.125	1	2.6178	2.38095
chr02	86862699	-	NM_146767	Olfr1104	1.07124	4	1.89215	8.19672	0.119048	4.375	1	5.2356	2.85714
chr02	86874376	-	NM_001011825	Olfr1105	1.07124	4	4.73037	2.45902	0	5	2	6.9808	2.38095
chr02	86912380	-	NM_146844	Olfr1107	5.89181	7	3.7843	4.09836	0.47619	7.1875	1	3.4904	1.42857
chr02	86933552	-	NM_146766	Olfr1109	1.07124	3	2.83822	4.09836	0	1.875	1	9.5986	1.42857
chr02	86976476	-	NM_146769	Olfr1110	1.07124	6	1.89215	4.09836	0	5	3	5.2356	0.952381
chr02	87031845	+	NM_146661	Olfr1112	3.21371	3	0.946074	2.45902	0.0595238	4.6875	1	5.2356	0.952381
chr02	87053050	+	NM_207565	Olfr1113	1.60686	4	4.73037	4.09836	0.0595238	3.125	0	9.5986	0.47619
chr02	87091996	+	NM_146297	Olfr1115	1.07124	4	1.89215	1.63934	0.178571	1.5625	5	14.8342	0.952381
chr02	87109002	+	NM_001011734	Olfr1116	0	5	0.946074	5.7377	0	2.8125	4	4.363	2.38095
chr02	87148920	+	NM_207632	Olfr1118	3.21371	5	3.7843	5.7377	0.0595238	0.625	0	3.4904	0.952381
chr02	87197602	+	NM_147029	Olfr1120	1.60686	6	0.946074	5.7377	0.178571	2.5	3	4.363	0.952381
chr02	87211690	+	NM_146348	Olfr1121	2.67809	1	0.946074	6.55738	0	3.75	0	10.4712	0.952381
chr02	87227863	+	NM_147031	Olfr1122	1.07124	12	2.83822	2.45902	0	8.4375	0	11.3438	3.80952
chr02	87258206	+	NM_146350	Olfr1123	1.07124	8	2.83822	2.45902	0	2.8125	4	5.2356	2.85714
chr02	87274645	+	NM_147028	Olfr1124	2.67809	6	3.7843	3.27869	0.654762	4.0625	2	6.1082	1.90476
chr02	87297323	+	NM_146837	Olfr1126	2.67809	8	0.946074	4.09836	0	4.375	1	3.4904	1.42857
chr02	87415242	+	NM_001011836	Olfr1129	0	6	2.83822	2.45902	0	1.25	4	7.8534	2.85714
chr02	87446368	+	NM_146838	Olfr1130	1.07124	4	3.7843	3.27869	0	0.9375	4	1.7452	0.952381
chr02	87468621	+	NM_146658	Olfr1131	3.21371	2	0.946074	2.45902	0	2.1875	2	6.9808	0.952381
chr02	87475902	-	NM_146836	Olfr1132	1.07124	10	1.89215	4.91803	0.0595238	1.875	1	4.363	0
chr02	87498614	-	NM_147030	Olfr1134	1.60686	2	0	8.19672	0.595238	2.5	0	4.363	0.952381
chr02	87512522	-	NM_146660	Olfr1135	3.21371	6	1.89215	4.09836	0.178571	5.9375	4	5.2356	0.952381
chr02	87534104	-	NM_146659	Olfr1136	1.07124	4	2.83822	4.09836	0	0.625	3	8.726	1.42857
chr02	87552061	-	NM_001011833	Olfr1137	1.60686	3	0.946074	4.91803	0	7.1875	7	5.2356	0.952381
chr02	87578479	-	NM_146639	Olfr1138	0.535619	7	0.946074	3.27869	0.0595238	2.8125	5	0	0
chr02	87586317	+	NM_146642	Olfr1140	2.14247	3	1.89215	2.45902	0	2.5	2	5.2356	2.38095
chr02	87594148	-	NM_146637	Olfr1141	3.21371	8	1.89215	3.27869	0	5.9375	2	8.726	2.38095
chr02	87642547	+	NM_146293	Olfr1143	3.21371	4	0.946074	1.63934	0.178571	5.9375	0	13.9616	2.85714
chr02	87649978	+	NM_146320	Olfr1145	1.60686	3	4.73037	7.37705	0	2.5	6	12.2164	1.90476
chr02	87673197	+	NM_001011519	Olfr1148	3.21371	8	0.946074	4.91803	0	0.625	0	5.2356	0.952381
chr02	87697333	+	NM_146638	Olfr1151	2.14247	2	0.946074	9.83607	0.0595238	2.1875	2	6.1082	0.952381
chr02	87708149	+	NM_001011834	Olfr1152	2.14247	7	2.83822	5.7377	0	4.6875	0	4.363	0.952381
chr02	87736333	+	NM_146640	Olfr1153	0.535619	1	0	4.91803	0	5.625	5	4.363	1.42857
chr02	87743831	-	NM_146647	Olfr1154	4.28495	5	0.946074	0.819672	0.416667	3.75	1	4.363	2.38095
chr02	87783783	-	NM_146643	Olfr1155	1.07124	6	0.946074	2.45902	0	3.4375	0	6.9808	2.38095
chr02	87790422	-	NM_146817	Olfr1156	4.28495	11	2.83822	7.37705	0	3.4375	5	7.8534	2.38095
chr02	87830269	+	NM_146645	Olfr1158	3.21371	4	0	0.819672	0.119048	3.4375	0	6.1082	0.952381
chr02	87846933	-	NM_146649	Olfr1160	2.67809	7	3.7843	8.19672	0	1.875	1	6.1082	0.952381
chr02	87864858	+	NM_146848	Olfr1161	1.60686	2	2.83822	4.91803	0	5.625	1	6.1082	2.38095
chr02	87890779	-	NM_001011835	Olfr1162	1.60686	7	0.946074	5.7377	0.238095	5	2	7.8534	3.80952
chr02	87911564	-	NM_146644	Olfr1163	2.14247	4	3.7843	2.45902	0.357143	3.75	3	9.5986	0.952381
chr02	87934123	-	NM_146641	Olfr1164	1.07124	9	3.7843	3.27869	0	7.8125	0	4.363	2.85714
chr02	87942142	-	NM_146648	Olfr1165	2.67809	5	1.89215	3.27869	0	3.75	2	10.4712	1.42857
chr02	87965150	-	NM_146650	Olfr1166	2.67809	8	1.89215	6.55738	0	5.625	0	6.1082	1.90476
chr02	87990240	-	NM_146294	Olfr1167	1.60686	7	4.73037	2.45902	0.119048	0.625	3	6.9808	1.42857
chr02	88025035	+	NM_146531	Olfr1168	1.60686	2	2.83822	5.7377	0	0.3125	0	7.8534	1.42857
chr02	88065187	-	NM_146532	Olfr1170	0.535619	2	3.7843	4.09836	0.238095	3.75	0	6.1082	1.42857
chr02	88115204	-	NM_207566	Olfr1173	2.67809	7	4.73037	9.01639	0	0.9375	3	8.726	3.80952
chr02	88179723	+	NM_146771	Olfr1176	2.67809	4	2.83822	4.91803	0.714286	8.75	2	6.9808	3.80952
chr02	88231405	+	NM_001011868	Olfr1178	1.60686	6	1.89215	3.27869	0.357143	4.375	1	5.2356	4.7619
chr02	88243089	-	NM_146917	Olfr1179	0.535619	9	3.7843	3.27869	0	3.4375	3	7.8534	3.80952
chr02	88252846	-	NM_146918	Olfr1180	2.14247	4	0.946074	4.09836	0	4.375	3	3.4904	2.38095
chr02	88264180	-	NM_001011816	Olfr1181	1.07124	5	6.62252	6.55738	0	0.625	8	10.4712	0
chr02	88301498	+	NM_146529	Olfr1183	0	5	1.89215	3.27869	0.0595238	2.5	2	7.8534	2.85714
chr02	88326890	+	NM_146823	Olfr1184	1.07124	5	0	3.27869	0.77381	2.5	1	8.726	1.42857
chr02	88365657	+	NM_146530	Olfr1186	2.14247	6	5.67644	2.45902	0	1.5625	0	5.2356	2.38095
chr02	88399607	+	NM_146919	Olfr1188	1.60686	5	2.83822	2.45902	0	3.75	2	4.363	0.952381
chr02	88431962	+	NM_146772	Olfr1189	1.07124	9	2.83822	4.91803	0.297619	3.75	6	10.4712	3.33333
chr02	88518013	+	NM_001011517	Olfr1193	0.535619	7	4.73037	8.19672	0	0.3125	2	5.2356	2.38095
chr02	88541484	-	NM_146464	Olfr1196	0.535619	8	1.89215	6.55738	0.357143	2.1875	2	5.2356	0.47619
chr02	88569754	-	NM_001005225	Olfr1197	0.535619	4	1.89215	0.819672	0	3.125	0	2.6178	2.38095
chr02	88587043	-	NM_207567	Olfr1198	2.67809	7	5.67644	8.19672	0	4.375	4	9.5986	1.42857
chr02	88596830	-	NM_146458	Olfr1199	2.14247	3	3.7843	6.55738	0.0595238	5.9375	5	1.7452	1.42857
chr02	88608470	-	NM_001005227	Olfr1200	0.535619	3	3.7843	2.45902	0	4.375	3	5.2356	1.90476
chr02	88634540	+	NM_146895	Olfr1201	1.07124	4	1.89215	10.6557	0	0.625	4	7.8534	1.90476
chr02	88657329	+	NM_146462	Olfr1202	1.60686	6	0	4.91803	0.119048	2.1875	1	7.8534	3.33333
chr02	88671275	+	NM_146896	Olfr1203	1.07124	4	3.7843	4.09836	0	2.1875	2	6.9808	0.952381
chr02	88692108	+	NM_146463	Olfr1204	1.60686	6	0	3.27869	0.297619	2.1875	2	7.8534	0.47619
chr02	88704763	+	NM_001001810	Olfr1206	0	3	2.83822	6.55738	0	0.9375	2	6.1082	2.38095
chr02	88737752	-	NM_146778	Olfr1208	1.07124	7	3.7843	5.7377	0	5.9375	7	7.8534	0.47619
chr02	88770470	-	NM_001011804	Olfr1211	1.07124	2	4.73037	2.45902	0.178571	3.4375	1	3.4904	1.42857
chr02	88798624	+	NM_207140	Olfr1212	1.60686	3	5.67644	2.45902	0.297619	5.9375	1	6.1082	1.42857
chr02	88828357	-	NM_146897	Olfr1214	4.28495	2	5.67644	4.09836	0	9.375	2	5.2356	0.952381
chr02	88854219	-	NM_146893	Olfr1216	1.07124	2	6.62252	1.63934	0.238095	3.75	2	4.363	0.47619
chr02	88864256	-	NM_146901	Olfr1217	1.60686	6	1.89215	4.09836	0	4.375	2	6.1082	3.33333
chr02	88895581	-	NM_146818	Olfr1218	1.60686	12	3.7843	6.55738	0.178571	4.6875	1	4.363	1.90476
chr02	88938120	-	NM_146900	Olfr1220	1.60686	3	0.946074	6.55738	0.0595238	2.1875	3	10.4712	3.33333
chr02	88965886	-	NM_001011860	Olfr1222	3.21371	3	7.56859	4.09836	1.13095	5.3125	4	7.8534	1.90476
chr02	88991493	-	NM_146892	Olfr1223	3.21371	5	0.946074	2.45902	0.297619	3.75	4	4.363	2.38095
chr02	89011402	-	NM_146891	Olfr1225	0.535619	2	1.89215	5.7377	0	4.0625	0	7.8534	1.90476
chr02	89034189	-	NM_146967	Olfr1226	1.07124	5	2.83822	4.91803	1.42857	3.125	1	7.8534	1.90476
chr02	89089849	-	NM_146971	Olfr1228	0.535619	6	5.67644	1.63934	0	4.6875	2	6.1082	1.42857
chr02	89123288	-	NM_001011761	Olfr1229	2.67809	4	3.7843	2.45902	0	3.75	3	3.4904	1.90476
chr02	89137425	-	NM_146789	Olfr1230	5.35619	4	2.83822	6.55738	0	4.375	2	1.7452	0.47619
chr02	89166335	-	NM_146323	Olfr1232	2.14247	7	0	4.91803	0.535714	4.375	3	14.8342	2.85714
chr02	89180457	-	NM_146972	Olfr1233	1.07124	5	2.83822	2.45902	0	9.6875	3	5.2356	1.90476
chr02	89247234	-	NM_146790	Olfr1238	1.07124	9	1.89215	4.09836	0	6.5625	4	12.2164	3.80952
chr02	89258568	-	NM_146970	Olfr1239	2.14247	7	3.7843	3.27869	0.416667	9.0625	1	4.363	3.80952
chr02	89280500	-	NM_146808	Olfr1240	0.535619	1	0	3.27869	0	2.5	4	8.726	1.42857
chr02	89323290	-	NM_146455	Olfr1241	2.14247	6	0.946074	9.01639	0	3.125	3	8.726	2.38095
chr02	89334503	-	NM_146968	Olfr1242	2.67809	1	3.7843	8.19672	0	4.0625	2	10.4712	1.42857
chr02	89368565	-	NM_146969	Olfr1243	1.07124	4	0.946074	0.819672	0	3.75	10	6.9808	0.952381
chr02	89415930	-	NM_146788	Olfr1245	2.14247	4	7.56859	5.7377	0	5	5	10.4712	0.952381
chr02	89431303	-	NM_146792	Olfr1246	2.14247	5	2.83822	4.09836	0.119048	5.625	0	7.8534	0.952381
chr02	89450310	-	NM_146966	Olfr1247	1.60686	4	4.73037	4.91803	0	2.8125	1	10.4712	1.42857
chr02	89458402	-	NM_146791	Olfr1248	3.21371	3	2.83822	9.83607	0	1.25	2	13.9616	2.38095
chr02	89497596	-	NM_146965	Olfr1250	0	3	5.67644	5.7377	0	4.375	3	3.4904	1.42857
chr02	89508041	-	NM_001011529	Olfr1251	0.535619	4	5.67644	4.09836	0	2.5	2	6.1082	1.42857
chr02	89562266	-	NM_207568	Olfr1252	2.14247	8	2.83822	6.55738	0	4.6875	4	6.9808	1.42857
chr02	89629507	-	NM_146476	Olfr1254	1.60686	7	4.73037	3.27869	0.0595238	4.0625	10	13.089	0
chr02	89656484	+	NM_146977	Olfr1255	3.21371	7	1.89215	10.6557	0.119048	6.875	3	11.3438	0.952381
chr02	89676100	-	NM_146983	Olfr1256	2.14247	8	0.946074	4.91803	0.535714	5	1	4.363	0.952381
chr02	89720984	+	NM_146982	Olfr1257	1.60686	7	2.83822	4.09836	0	4.6875	0	8.726	2.38095
chr02	89769967	+	NM_146978	Olfr1258	2.14247	4	1.89215	1.63934	0	6.5625	3	10.4712	2.85714
chr02	89784270	-	NM_146341	Olfr1259	3.74933	6	4.73037	10.6557	0.238095	6.25	3	7.8534	1.90476
chr02	89817936	+	NM_146981	Olfr1260	2.67809	5	2.83822	5.7377	0	8.75	3	8.726	1.90476
chr02	89833551	+	NM_146474	Olfr1261	1.07124	6	0.946074	10.6557	0.238095	6.5625	2	8.726	2.85714
chr02	89842564	+	NM_146974	Olfr1262	1.60686	3	0.946074	4.91803	0.297619	6.5625	7	9.5986	2.85714
chr02	89855088	+	NM_146794	Olfr1263	4.28495	10	0.946074	3.27869	0.416667	9.0625	0	14.8342	2.85714
chr02	89862221	-	NM_021368	Olfr1264	2.67809	7	1.89215	5.7377	0.416667	6.25	4	7.8534	1.90476
chr02	89877077	+	NM_146343	Olfr1265	2.14247	9	3.7843	3.27869	0.47619	5.3125	2	14.8342	1.90476
chr02	89959753	-	NM_146342	Olfr1269	2.14247	5	4.73037	8.19672	0	3.75	2	12.2164	3.80952
chr02	89990193	-	NM_146985	Olfr1270	1.60686	3	1.89215	4.91803	0.297619	6.875	1	14.8342	2.38095
chr02	90106585	-	NM_146793	Olfr1271	2.67809	8	2.83822	7.37705	0.892857	4.0625	2	10.4712	4.7619
chr02	90122730	-	NM_146980	Olfr1272	2.14247	7	4.73037	6.55738	0	6.5625	3	13.9616	1.42857
chr02	90137016	-	NM_146975	Olfr1273	0	9	3.7843	4.09836	0.178571	4.6875	2	9.5986	1.90476
chr02	90240796	+	NM_146263	Olfr1274	1.07124	2	0.946074	6.55738	0	2.1875	1	8.726	2.38095
chr02	111071948	-	NM_001011795	Olfr1275	2.67809	7	0.946074	3.27869	0.238095	7.1875	0	12.2164	0.952381
chr02	111097273	+	NM_146395	Olfr1276	1.07124	5	3.7843	1.63934	0	4.0625	0	6.9808	1.90476
chr02	111110522	-	NM_146396	Olfr1277	3.74933	6	4.73037	2.45902	0.0595238	4.375	1	8.726	1.42857
chr02	111132426	+	NM_146394	Olfr1278	3.74933	6	2.83822	4.91803	0.238095	4.375	1	8.726	3.33333
chr02	111146357	+	NM_146393	Olfr1279	5.89181	11	1.89215	9.83607	0.0595238	5	2	6.1082	1.90476
chr02	111155637	+	NM_146908	Olfr1280	3.21371	4	1.89215	4.09836	0	5.9375	7	4.363	1.42857
chr02	111168577	+	NM_001005568	Olfr1281	3.21371	3	4.73037	9.01639	0.0595238	1.5625	0	4.363	2.38095
chr02	111176233	-	NM_146907	Olfr1282	1.07124	9	4.73037	8.19672	0	1.5625	3	9.5986	4.28571
chr02	111208790	+	NM_207236	Olfr1283	2.14247	4	4.73037	6.55738	0	0.9375	1	6.1082	0
chr02	111219158	+	NM_146381	Olfr1284	0.535619	3	0	3.27869	0	4.6875	0	8.726	1.90476
chr02	111261106	-	NM_207254	Olfr1286	1.60686	6	1.89215	4.09836	0	1.875	0	8.726	1.42857
chr02	111289298	+	NM_001011773	Olfr1287	1.60686	2	1.89215	2.45902	0	0.9375	5	4.363	1.42857
chr02	111318942	+	NM_146400	Olfr1288	2.14247	4	2.83822	2.45902	0	3.125	0	3.4904	1.42857
chr02	111323588	+	NM_146404	Olfr1289	1.07124	4	6.62252	6.55738	0.119048	2.8125	1	10.4712	0.952381
chr02	111330313	-	NM_146262	Olfr1290	2.14247	6	2.83822	3.27869	0	1.875	0	6.9808	3.33333
chr02	111378444	-	NM_146885	Olfr1294	2.14247	4	4.73037	5.7377	0	6.25	5	6.9808	1.42857
chr02	111405599	-	NM_146403	Olfr1295	5.89181	4	4.73037	4.09836	0	6.25	2	13.9616	3.33333
chr02	111462229	-	NM_146888	Olfr1297	0	3	5.67644	4.09836	0.654762	3.4375	0	9.5986	2.38095
chr02	111486152	-	NM_146886	Olfr1298	3.21371	2	2.83822	6.55738	0	1.5625	0	6.1082	1.42857
chr02	111501609	+	NM_146884	Olfr1299	0.535619	6	2.83822	8.19672	0	2.8125	1	6.9808	1.90476
chr02	111594407	+	NM_146887	Olfr1301	2.14247	6	2.83822	2.45902	0	2.8125	1	4.363	0.952381
chr02	111620469	+	NM_146889	Olfr1302	1.60686	3	5.67644	8.19672	0	6.5625	1	8.726	1.42857
chr02	111714010	-	NM_146401	Olfr1305	3.74933	5	6.62252	4.09836	0.416667	3.4375	1	7.8534	0.952381
chr02	111753085	-	NM_001011803	Olfr1306	2.67809	7	1.89215	3.27869	0.119048	3.125	1	12.2164	0.952381
chr02	111785611	-	NM_001011787	Olfr1307	1.07124	6	3.7843	4.91803	0	5.3125	3	14.8342	2.38095
chr02	111801228	-	NM_207151	Olfr1308	2.14247	5	1.89215	7.37705	0.119048	4.0625	3	5.2356	2.85714
chr02	111824253	-	NM_146447	Olfr1309	0.535619	4	6.62252	5.7377	0	7.1875	4	5.2356	2.85714
chr02	111849341	-	NM_146449	Olfr1310	1.60686	5	4.73037	4.91803	0.0595238	4.0625	1	10.4712	1.42857
chr02	111862009	-	NM_146274	Olfr1311	0.535619	8	0.946074	9.83607	0.357143	10.3125	3	13.089	1.90476
chr02	111883187	-	NM_146362	Olfr1312	2.14247	14	3.7843	8.19672	0	6.875	0	13.089	1.42857
chr02	111912738	-	NM_207150	Olfr1313	2.14247	9	3.7843	7.37705	0	8.4375	0	12.2164	2.85714
chr02	111932856	-	NM_146450	Olfr1314	1.07124	12	4.73037	4.09836	0	6.5625	1	10.4712	0.952381
chr02	111970972	-	NM_146742	Olfr1316	1.60686	7	0.946074	2.45902	0	2.8125	1	15.7068	0.952381
chr02	111982103	+	NM_146448	Olfr1317	1.60686	7	0.946074	4.09836	0.238095	5	0	11.3438	1.90476
chr02	111996054	+	NM_001011802	Olfr1318	1.60686	2	4.73037	2.45902	0	2.5	1	6.1082	3.33333
chr02	89892479	-	NM_020515	Olfr140	1.07124	7	3.7843	4.91803	0.0595238	5	1	9.5986	1.90476
chr02	86647154	-	NM_181818	Olfr141	1.07124	3	0.946074	2.45902	0.178571	2.5	1	7.8534	2.38095
chr02	90093143	-	NM_146984	Olfr142	3.74933	5	1.89215	9.01639	0	1.875	2	16.5794	1.90476
chr02	90064628	-	NM_146265	Olfr1506	3.74933	8	3.7843	4.09836	0	0	5	10.4712	1.42857
chr02	90162378	+	NM_146265	Olfr1506	1.60686	2	0.946074	3.27869	0	0	2	7.8534	1.90476
chr02	87622692	+	NM_146646	Olfr152	0.535619	5	1.89215	6.55738	0	6.25	1	8.726	2.85714
chr02	87372191	+	NM_206823	Olfr153	5.35619	2	0	3.27869	0.238095	1.25	0	5.2356	1.42857
chr02	85504612	-	NM_013728	Olfr154	1.07124	6	4.73037	4.91803	0.0595238	1.875	1	8.726	2.38095
chr02	86323897	-	NM_146405	Olfr228	1.60686	5	5.67644	2.45902	0	2.1875	5	8.726	1.42857
chr02	86948542	-	NM_146770	Olfr259	0.535619	6	5.67644	4.09836	0.297619	5	6	4.363	1.42857
chr02	36668610	-	NM_206903	Olfr3	2.14247	8	0.946074	7.37705	0	4.375	2	7.8534	1.90476
chr02	89979294	-	NM_010980	Olfr32	1.60686	7	6.62252	9.83607	0.357143	10.9375	2	12.2164	2.85714
chr02	36157016	+	NM_001081410	Olfr335	1.60686	12	5.67644	14.7541	0.0595238	11.5625	2	23.5602	3.33333
chr02	36232297	+	NM_146947	Olfr338	1.60686	7	6.62252	4.91803	0.119048	5.625	1	11.3438	2.85714
chr02	36276919	+	NM_146949	Olfr339	2.67809	5	4.73037	10.6557	0.0595238	3.125	4	7.8534	1.90476
chr02	36308106	+	NM_146951	Olfr340	3.21371	7	2.83822	4.91803	0.0595238	5.625	0	8.726	1.42857
chr02	36335648	-	NM_146950	Olfr341	0.535619	9	7.56859	5.7377	0	4.6875	1	3.4904	1.90476
chr02	36382933	+	NM_146948	Olfr342	2.67809	12	3.7843	6.55738	0.297619	5	4	8.726	1.42857
chr02	36424119	+	NM_146628	Olfr344	1.60686	6	2.83822	8.19672	0	2.8125	5	12.2164	1.42857
chr02	36495560	+	NM_146945	Olfr345	1.60686	4	0.946074	2.45902	0.0595238	6.25	1	16.5794	2.38095
chr02	36543523	+	NM_146938	Olfr346	1.07124	6	1.89215	7.37705	0.297619	2.8125	7	5.2356	1.90476
chr02	36589842	+	NM_146943	Olfr347	1.60686	5	0.946074	4.91803	0	3.75	4	6.9808	1.90476
chr02	36642046	+	NM_146944	Olfr348	5.35619	5	1.89215	2.45902	0.47619	5	1	6.1082	0.47619
chr02	36705567	+	NM_146627	Olfr350	1.60686	7	0.946074	5.7377	0	4.0625	3	8.726	2.38095
chr02	36715866	-	NM_146942	Olfr351	1.60686	8	2.83822	3.27869	0	3.4375	4	10.4712	0.952381
chr02	36725087	+	NM_146940	Olfr352	1.60686	7	5.67644	7.37705	0.178571	4.6875	3	6.9808	1.90476
chr02	36746366	-	NM_146941	Olfr353	1.07124	9	4.73037	6.55738	0	3.75	1	12.2164	2.85714
chr02	36762467	+	NM_146939	Olfr354	0.535619	5	4.73037	4.91803	0.892857	5.3125	2	16.5794	0.952381
chr02	36783632	-	NM_146625	Olfr355	2.14247	3	6.62252	5.7377	0.595238	5.3125	1	6.9808	1.42857
chr02	36792640	+	NM_146624	Olfr356	2.67809	11	5.67644	4.09836	0	8.4375	0	17.452	3.80952
chr02	36852331	+	NM_146623	Olfr357	2.67809	4	1.89215	6.55738	0.297619	4.0625	5	12.2164	1.90476
chr02	36861132	-	NM_207235	Olfr358	2.67809	5	1.89215	1.63934	0	5.9375	3	13.9616	1.90476
chr02	36923826	+	NM_146622	Olfr360	2.14247	4	6.62252	5.7377	0.119048	4.375	2	11.3438	0.952381
chr02	36941266	-	NM_146368	Olfr361	3.21371	7	0.946074	0.819672	0	10.3125	0	7.8534	1.42857
chr02	36961168	-	NM_147051	Olfr362	1.60686	12	9.46074	15.5738	0	8.125	2	12.2164	2.38095
chr02	37056762	+	NM_146662	Olfr365	2.67809	5	0	6.55738	0.357143	5.3125	2	13.089	3.80952
chr02	37075010	+	NM_001005569	Olfr366	0.535619	8	5.67644	9.83607	0.119048	3.125	3	11.3438	1.90476
chr02	37122470	+	NM_001081010	Olfr367	2.67809	8	3.7843	10.6557	0	6.5625	2	16.5794	2.38095
chr02	37187268	+	NM_146374	Olfr368	2.14247	19	3.7843	15.5738	0.833333	22.8125	2	20.9424	0.952381
chr02	89685128	-	NM_010990	Olfr48	2.14247	7	0.946074	10.6557	0.297619	5.9375	4	5.2356	2.38095
chr02	36648757	+	NM_146946	Olfr50	1.07124	2	1.89215	5.7377	0	4.375	2	4.363	0.952381
chr02	86022266	-	NM_146583	Olfr52	1.07124	9	4.73037	6.55738	0.0595238	3.75	3	9.5986	2.38095
chr02	87875294	-	NM_054090	Olfr73	3.21371	7	0.946074	3.27869	0	3.75	0	5.2356	1.42857
chr02	87814820	-	NM_054091	Olfr74	2.67809	3	1.89215	4.91803	0	4.375	5	4.363	0.952381
chr03	97215102	-	NM_146275	Olfr1402	4.82057	14	1.89215	9.01639	0.416667	16.5625	3	10.4712	3.80952
chr03	106625475	-	NM_146489	Olfr266	0.535619	8	2.83822	17.2131	0.47619	18.4375	2	27.9232	1.42857
chr04	118607445	-	NM_207570	Olfr1328	2.14247	13	5.67644	13.9344	0.714286	13.75	2	15.7068	2.38095
chr04	118565689	+	NM_146334	Olfr1330	0	20	3.7843	14.7541	0.0595238	22.1875	2	20.0698	2.85714
chr04	118541387	+	NM_001011856	Olfr1331	4.82057	16	9.46074	20.4918	1.19048	6.25	5	19.1972	3.80952
chr04	118482467	-	NM_207703	Olfr1335	3.21371	16	2.83822	26.2295	0	13.125	4	18.3246	1.42857
chr04	118455188	-	NM_146309	Olfr1337	2.67809	21	5.67644	18.0328	0.238095	15.625	1	29.6684	2.38095
chr04	118427141	-	NM_207152	Olfr1338	3.21371	20	5.67644	26.2295	0.416667	21.5625	3	27.0506	1.42857
chr04	118407135	+	NM_146852	Olfr1339	4.28495	26	7.56859	49.1803	0.119048	39.0625	7	44.5026	3.80952
chr04	118398853	+	NM_146304	Olfr1340	1.60686	21	3.7843	21.3115	0	17.8125	1	27.9232	2.85714
chr04	118382013	+	NM_146853	Olfr1341	1.60686	27	6.62252	36.8852	0	40.3125	0	23.5602	4.28571
chr04	118363055	-	NM_146713	Olfr1342	4.82057	16	5.67644	16.3934	1.19048	23.125	7	18.3246	4.7619
chr04	43867163	+	NM_019473	Olfr155	3.21371	18	6.62252	9.83607	1.30952	6.875	1	14.8342	3.33333
chr04	43834305	-	NM_019474	Olfr156	3.21371	17	8.51466	16.3934	0.238095	21.875	2	18.3246	2.85714
chr04	43849389	-	NM_019475	Olfr157	5.35619	6	5.67644	10.6557	0.595238	13.125	0	18.3246	3.80952
chr04	43783881	-	NM_019476	Olfr159	4.28495	16	1.89215	16.3934	0.47619	21.5625	2	27.9232	5.71429
chr04	52983500	+	NM_146607	Olfr270	1.60686	8	1.89215	10.6557	0.0595238	10.3125	4	11.3438	4.28571
chr04	52924664	-	NM_146839	Olfr272	2.67809	5	3.7843	2.45902	1.0119	4.375	4	12.2164	4.28571
chr04	52869383	-	NM_146824	Olfr273	1.60686	5	2.83822	6.55738	0.47619	8.125	4	13.089	4.28571
chr04	52838270	+	NM_146858	Olfr275	3.74933	6	4.73037	6.55738	0	6.875	1	8.726	2.38095
chr04	118338123	+	NM_146315	Olfr62	2.14247	21	4.73037	25.4098	0	33.125	3	34.904	2.85714
chr04	43713679	-	NM_019485	Olfr70	1.60686	11	11.3529	13.9344	1.0119	11.5625	7	8.726	5.2381
chr04	43719438	-	NM_019486	Olfr71	4.82057	12	5.67644	16.3934	1.25	14.0625	3	16.5794	10
chr06	43123986	+	NM_146652	Olfr13	1.07124	14	1.89215	4.91803	0	4.375	0	6.9808	2.38095
chr06	116443628	+	NM_146912	Olfr211	0.535619	16	7.56859	24.5902	0	15	2	27.9232	2.38095
chr06	116456533	+	NM_001011800	Olfr212	12.3192	13	9.46074	6.55738	0.119048	2.1875	8	7.8534	3.80952
chr06	116490472	+	NM_001011801	Olfr213	1.60686	16	5.67644	13.1148	0	9.375	2	23.5602	3.80952
chr06	116506444	+	NM_146759	Olfr214	3.74933	14	2.83822	16.3934	0.654762	32.5	2	30.541	1.90476
chr06	116532962	-	NM_146446	Olfr215	8.03428	13	6.62252	16.3934	0	17.5	2	19.1972	6.19048
chr06	43103305	+	NM_146654	Olfr237-ps1	3.21371	7	1.89215	4.91803	0.0595238	4.6875	3	6.1082	1.42857
chr06	42712052	+	NM_146986	Olfr38	1.07124	2	3.7843	7.37705	0	9.0625	3	5.2356	0.952381
chr06	43166913	+	NM_146369	Olfr434	3.21371	6	1.89215	8.19672	0.119048	4.0625	2	7.8534	0.952381
chr06	43151644	+	NM_146653	Olfr435	3.74933	12	2.83822	7.37705	0	5.9375	3	5.2356	2.85714
chr06	43117058	+	NM_146296	Olfr437	1.60686	6	1.89215	7.37705	0.238095	8.4375	4	8.726	0.47619
chr06	43065742	+	NM_146655	Olfr441	3.21371	7	2.83822	4.09836	0.178571	1.875	2	13.089	2.38095
chr06	42905498	+	NM_146656	Olfr444	3.74933	5	3.7843	9.83607	0.357143	5.625	4	13.9616	2.85714
chr06	42877231	+	NM_146295	Olfr446	0.535619	3	6.62252	3.27869	0.357143	3.75	2	11.3438	0.952381
chr06	42861523	+	NM_146988	Olfr447	1.60686	6	2.83822	1.63934	0	6.875	6	8.726	1.90476
chr06	42846451	+	NM_146273	Olfr448	4.82057	9	1.89215	6.55738	0	6.5625	4	10.4712	1.90476
chr06	42787881	+	NM_147064	Olfr449	4.28495	8	2.83822	8.19672	0	6.25	0	17.452	1.42857
chr06	42767471	+	NM_146445	Olfr450	1.60686	5	3.7843	8.19672	0	5.3125	2	11.3438	0.47619
chr06	42740039	+	NM_001011869	Olfr452	1.07124	8	3.7843	2.45902	0	12.1875	1	6.1082	3.33333
chr06	42694037	+	NM_001011799	Olfr453	1.60686	10	1.89215	8.19672	0	7.1875	4	16.5794	2.38095
chr06	42437213	-	NM_001011528	Olfr456	2.67809	9	3.7843	6.55738	0	5.3125	0	9.5986	5.2381
chr06	42422175	-	NM_146987	Olfr457	0.535619	5	2.83822	11.4754	0.238095	7.8125	3	14.8342	1.90476
chr06	42411016	-	NM_146444	Olfr458	1.60686	10	1.89215	4.91803	0.178571	5.3125	1	14.8342	1.90476
chr06	41722296	-	NM_146576	Olfr459	0.535619	7	2.83822	10.6557	0	9.0625	0	13.089	1.42857
chr06	40521386	+	NM_146383	Olfr460	3.21371	11	5.67644	9.01639	0.297619	13.75	5	21.815	4.28571
chr06	40494976	-	NM_146382	Olfr461	1.07124	11	3.7843	5.7377	0.119048	8.75	8	9.5986	4.7619
chr06	43185608	+	NM_146370	Olfr47	2.67809	5	4.73037	5.7377	0.178571	5	0	9.5986	0
chr07	6413221	+	NM_146915	Olfr1336	2.67809	12	5.67644	12.2951	0.357143	7.1875	1	12.2164	2.85714
chr07	6392612	+	NM_177061	Olfr1344	2.14247	7	1.89215	12.2951	1.42857	11.875	5	15.7068	3.33333
chr07	6426822	+	NM_146916	Olfr1346	3.21371	6	4.73037	5.7377	0.119048	8.75	2	16.5794	1.90476
chr07	6441583	-	NM_146385	Olfr1347	2.67809	1	1.89215	6.55738	0.119048	1.875	2	7.8534	1.42857
chr07	6454935	-	NM_146913	Olfr1348	2.14247	7	2.83822	6.55738	0.0595238	2.5	2	6.9808	5.2381
chr07	6468138	-	NM_207136	Olfr1349	0.535619	8	5.67644	6.55738	0.297619	5	2	13.9616	1.90476
chr07	6522703	+	NM_146389	Olfr1350	1.60686	10	5.67644	9.83607	0	5	1	9.5986	1.42857
chr07	114240980	+	NM_020598	Olfr17	3.74933	8	5.67644	5.7377	0.0595238	7.1875	2	20.0698	4.28571
chr07	114146119	-	NM_010983	Olfr2	2.67809	6	1.89215	7.37705	0.535714	3.75	3	11.3438	1.90476
chr07	110865109	+	NM_001025386	Olfr243	1.07124	7	1.89215	5.7377	0.119048	4.6875	2	8.726	0.47619
chr07	92064290	+	NM_146416	Olfr290	2.67809	1	4.73037	8.19672	0.119048	2.8125	2	10.4712	0.47619
chr07	92002080	+	NM_146415	Olfr291	3.21371	8	4.73037	12.2951	0.238095	7.5	0	9.5986	1.90476
chr07	93836850	+	NM_146620	Olfr292	1.07124	4	1.89215	2.45902	0	1.5625	2	4.363	0.47619
chr07	93812173	+	NM_001011752	Olfr293	1.07124	3	5.67644	9.83607	0.535714	4.375	4	11.3438	2.38095
chr07	93733786	+	NM_146851	Olfr295	1.60686	7	1.89215	4.09836	0	4.0625	2	6.9808	1.90476
chr07	93675268	+	NM_146618	Olfr297	0.535619	1	1.89215	6.55738	0	7.8125	2	6.9808	1.90476
chr07	93638059	-	NM_001011751	Olfr298	1.07124	6	1.89215	5.7377	0.238095	3.125	2	7.8534	1.90476
chr07	93613922	+	NM_001011767	Olfr299	2.67809	3	4.73037	4.91803	0	8.4375	1	10.4712	1.90476
chr07	93560873	+	NM_212436	Olfr301	1.07124	6	1.89215	7.37705	0	5.9375	1	7.8534	2.85714
chr07	93544006	-	NM_146619	Olfr303	0.535619	6	7.56859	3.27869	0.357143	6.25	5	5.2356	2.38095
chr07	93535168	-	NM_001011828	Olfr304	0.535619	5	2.83822	5.7377	0	1.5625	1	9.5986	2.85714
chr07	93512845	-	NM_146616	Olfr305	2.67809	5	7.56859	4.09836	0	5.9375	4	11.3438	2.38095
chr07	93484904	-	NM_146617	Olfr307	1.07124	5	4.73037	2.45902	0.297619	5	2	5.2356	3.33333
chr07	93470460	-	NM_146621	Olfr308	1.60686	3	1.89215	5.7377	0	3.125	2	6.1082	1.42857
chr07	93455621	-	NM_001011866	Olfr309	0.535619	4	4.73037	3.27869	0	6.25	0	9.5986	1.42857
chr07	93418321	-	NM_001011520	Olfr310	3.21371	7	2.83822	4.91803	0.119048	5.625	1	9.5986	1.42857
chr07	109862925	-	NM_147073	Olfr33	1.07124	11	0.946074	23.7705	0	14.6875	0	20.0698	1.42857
chr07	147876805	+	NM_146963	Olfr45	2.67809	12	7.56859	21.3115	0.0595238	7.5	2	21.815	1.90476
chr07	147796066	+	NM_146934	Olfr46	3.74933	14	2.83822	12.2951	0	7.8125	3	28.7958	0.47619
chr07	114958099	+	NM_001005488	Olfr467	2.67809	5	1.89215	6.55738	0	7.5	2	13.9616	0.952381
chr07	114966981	-	NM_146426	Olfr469	3.21371	11	1.89215	6.55738	0	4.375	1	13.9616	3.33333
chr07	114989245	-	NM_146425	Olfr470	3.74933	4	5.67644	4.91803	0	2.5	0	10.4712	0.952381
chr07	115046232	+	NM_146774	Olfr472	2.14247	10	4.73037	5.7377	0	3.4375	3	7.8534	1.90476
chr07	115077035	+	NM_146775	Olfr473	0.535619	9	5.67644	4.91803	0	6.875	1	12.2164	1.42857
chr07	115098156	+	NM_146495	Olfr474	2.14247	8	1.89215	7.37705	0.416667	4.0625	3	11.3438	2.38095
chr07	115110912	+	NM_146924	Olfr476	0.535619	9	4.73037	5.7377	0	6.25	5	8.726	3.33333
chr07	115133880	+	NM_146926	Olfr477	2.67809	3	1.89215	4.91803	0	4.6875	3	13.9616	1.42857
chr07	115175855	-	NM_146734	Olfr478	2.14247	9	0.946074	7.37705	0.238095	3.4375	0	7.8534	0.952381
chr07	115198497	+	NM_001011742	Olfr479	1.60686	3	7.56859	2.45902	0.238095	6.25	2	11.3438	1.90476
chr07	115210310	-	NM_020291	Olfr480	1.60686	5	1.89215	3.27869	0.297619	6.25	0	3.4904	0.952381
chr07	115224309	+	NM_146925	Olfr481	1.60686	10	2.83822	8.19672	0	6.25	1	9.5986	2.85714
chr07	115239082	-	NM_146733	Olfr482	1.60686	11	3.7843	6.55738	0	4.0625	2	6.9808	3.33333
chr07	115246824	+	NM_146735	Olfr483	1.60686	6	1.89215	5.7377	0	3.75	0	11.3438	2.38095
chr07	115268775	-	NM_146499	Olfr484	2.67809	2	4.73037	7.37705	0	5	2	6.9808	2.38095
chr07	115303385	-	NM_001011810	Olfr485	3.21371	7	2.83822	5.7377	0	6.5625	0	10.4712	0.952381
chr07	115316256	-	NM_146496	Olfr486	1.07124	2	8.51466	4.09836	0.178571	1.5625	2	11.3438	2.85714
chr07	115356041	-	NM_001011811	Olfr487	2.14247	7	3.7843	8.19672	0	2.8125	4	14.8342	1.42857
chr07	115399650	-	NM_146732	Olfr488	2.14247	2	5.67644	10.6557	0	4.0625	2	9.5986	1.90476
chr07	115430638	-	NM_146498	Olfr490	2.14247	9	6.62252	6.55738	0.0595238	6.5625	1	6.1082	0.952381
chr07	115460409	+	NM_146736	Olfr491	0.535619	4	3.7843	4.91803	0	5.9375	3	8.726	1.42857
chr07	115467188	-	NM_146497	Olfr492	2.14247	5	2.83822	3.27869	0.238095	4.375	0	10.4712	1.90476
chr07	115490493	-	NM_146310	Olfr493	0.535619	10	4.73037	5.7377	0	5.9375	1	5.2356	0.952381
chr07	115511005	+	NM_146737	Olfr494	2.67809	5	1.89215	4.91803	0	4.375	3	9.5986	3.33333
chr07	115538635	+	NM_146364	Olfr495	1.07124	4	5.67644	1.63934	0.0595238	2.8125	1	8.726	3.33333
chr07	115566086	+	NM_146738	Olfr497	4.28495	7	6.62252	5.7377	0	6.25	11	10.4712	4.7619
chr07	115608839	+	NM_146307	Olfr498	2.14247	8	3.7843	7.37705	0	2.5	1	8.726	2.38095
chr07	6433865	-	NM_146914	Olfr5	2.14247	7	5.67644	4.09836	0.47619	7.5	2	6.1082	2.85714
chr07	115667462	-	NM_146739	Olfr502	1.07124	4	1.89215	4.91803	0.178571	8.125	1	9.5986	1.42857
chr07	115688040	+	NM_001011527	Olfr503	2.67809	7	1.89215	5.7377	0.238095	1.5625	5	5.2356	2.85714
chr07	115709307	-	NM_001011858	Olfr504	1.07124	5	0	8.19672	0.119048	1.875	3	7.8534	2.38095
chr07	115755822	+	NM_001011871	Olfr506	2.67809	6	2.83822	5.7377	0	5	3	13.089	1.90476
chr07	115765327	+	NM_146743	Olfr507	1.60686	7	3.7843	6.55738	0	7.1875	5	13.089	1.90476
chr07	115773507	+	NM_146773	Olfr508	2.67809	3	6.62252	7.37705	0.416667	3.4375	2	6.9808	1.42857
chr07	115790088	-	NM_146372	Olfr509	0.535619	7	2.83822	13.1148	0	8.125	2	8.726	3.80952
chr07	115810931	+	NM_146311	Olfr510	2.14247	8	5.67644	4.91803	0	6.25	1	12.2164	0.952381
chr07	115856868	+	NM_146724	Olfr512	1.07124	12	6.62252	15.5738	0	5	0	13.089	0.952381
chr07	115898371	+	NM_146723	Olfr513	1.60686	13	4.73037	5.7377	0	5.9375	1	13.089	3.33333
chr07	115969511	-	NM_146726	Olfr514	1.60686	15	4.73037	18.0328	0.595238	13.125	4	27.0506	1.90476
chr07	115989522	-	NM_146725	Olfr516	1.60686	17	4.73037	13.1148	0	8.4375	3	21.815	1.42857
chr07	116012666	-	NM_001011846	Olfr517	4.82057	13	8.51466	21.3115	0.714286	25.9375	3	23.5602	3.33333
chr07	116025118	-	NM_146306	Olfr518	3.21371	14	3.7843	24.5902	0.0595238	13.4375	0	26.178	1.90476
chr07	116037919	-	NM_207160	Olfr519	2.67809	18	3.7843	17.2131	0.178571	10.625	0	32.2862	3.80952
chr07	106883654	+	NM_147063	Olfr520	4.82057	12	6.62252	6.55738	0.119048	13.125	4	13.089	3.33333
chr07	106915673	+	NM_146356	Olfr521	2.14247	17	4.73037	15.5738	0	20.625	2	20.9424	2.85714
chr07	147348847	-	NM_146952	Olfr522	1.60686	29	1.89215	31.9672	1.0119	40.625	3	39.267	1.90476
chr07	147362002	+	NM_146518	Olfr523	2.67809	16	5.67644	25.4098	0.297619	29.6875	6	35.7766	4.28571
chr07	147388667	-	NM_001011814	Olfr524	3.21371	24	5.67644	31.9672	0.238095	37.8125	4	44.5026	3.33333
chr07	147508599	+	NM_146956	Olfr525	2.67809	21	5.67644	11.4754	0.119048	15.625	6	17.452	5.71429
chr07	147521762	+	NM_001011776	Olfr527	2.67809	22	3.7843	13.9344	0	17.8125	3	19.1972	5.71429
chr07	147837879	+	NM_146960	Olfr53	1.07124	11	6.62252	11.4754	0.119048	7.8125	4	20.9424	3.80952
chr07	147559507	-	NM_146519	Olfr530	3.21371	25	1.89215	13.9344	0	12.5	2	16.5794	3.33333
chr07	147586943	-	NM_146953	Olfr531	2.14247	25	6.62252	20.4918	0.595238	23.125	1	33.1588	3.80952
chr07	147605670	-	NM_147026	Olfr532	3.74933	17	3.7843	19.6721	0.297619	11.875	1	28.7958	5.2381
chr07	147652101	+	NM_001011815	Olfr533	0	11	0.946074	13.9344	0.178571	10	5	16.5794	2.85714
chr07	147678538	+	NM_146954	Olfr535	0.535619	18	4.73037	13.9344	0	14.0625	2	15.7068	0.952381
chr07	147693217	-	NM_146520	Olfr536	1.60686	18	2.83822	18.8525	0	11.25	3	26.178	2.38095
chr07	147760053	+	NM_001011867	Olfr538	3.21371	11	2.83822	16.3934	0	2.5	3	21.815	2.85714
chr07	147853187	+	NM_146961	Olfr539	1.07124	16	2.83822	18.0328	0.416667	14.375	6	32.2862	0.952381
chr07	147890151	+	NM_146962	Olfr541	4.28495	15	4.73037	14.7541	0.416667	23.4375	0	35.7766	1.42857
chr07	109626416	-	NM_001011782	Olfr543	2.14247	7	9.46074	6.55738	0.892857	7.5	7	10.4712	3.33333
chr07	109636821	-	NM_020289	Olfr544	1.60686	12	9.46074	8.19672	0.416667	8.75	4	7.8534	4.7619
chr07	109643287	-	NM_146840	Olfr545	3.21371	9	1.89215	8.19672	1.25	7.8125	2	15.7068	2.38095
chr07	109683262	+	NM_147079	Olfr547	2.67809	9	0.946074	15.5738	0	20.3125	5	15.7068	3.33333
chr07	109702799	+	NM_147101	Olfr549	0.535619	16	3.7843	12.2951	0.0595238	17.8125	7	20.9424	2.85714
chr07	109726982	+	NM_147104	Olfr550	3.74933	4	0	2.45902	0.297619	7.8125	0	14.8342	5.2381
chr07	109737333	-	NM_146755	Olfr551	2.67809	14	6.62252	15.5738	0.654762	13.4375	4	14.8342	2.38095
chr07	109752869	+	NM_147102	Olfr552	2.67809	22	7.56859	9.83607	0.119048	10.9375	1	16.5794	1.90476
chr07	109763501	-	NM_207621	Olfr553	4.82057	11	0.946074	11.4754	0	15.9375	4	17.452	3.33333
chr07	109788761	+	NM_146325	Olfr554	4.82057	15	2.83822	10.6557	0	16.25	1	14.8342	1.90476
chr07	109807336	+	NM_147103	Olfr555	3.74933	17	3.7843	9.83607	0	17.5	9	29.6684	1.90476
chr07	109818414	+	NM_146754	Olfr556	2.67809	12	4.73037	9.01639	1.19048	14.375	5	25.3054	1.42857
chr07	109846729	+	NM_146361	Olfr557	1.60686	13	7.56859	13.9344	0.119048	22.8125	1	21.815	3.33333
chr07	109850836	+	NM_147093	Olfr558	1.07124	11	1.89215	18.0328	0.119048	19.375	1	33.1588	2.38095
chr07	109873002	-	NM_147112	Olfr559	3.74933	14	4.73037	8.19672	0.238095	10.9375	4	22.6876	2.38095
chr07	109902441	-	NM_147113	Olfr560	1.07124	5	4.73037	11.4754	0.357143	9.375	1	16.5794	1.42857
chr07	109923039	+	NM_147092	Olfr561	2.14247	8	0.946074	5.7377	0.119048	8.75	1	13.9616	3.33333
chr07	109951993	+	NM_146359	Olfr564	2.14247	12	10.4068	9.01639	0	10.3125	3	13.089	3.80952
chr07	110005785	-	NM_001011536	Olfr566	1.07124	4	1.89215	9.01639	0.178571	12.1875	1	19.1972	0
chr07	110025635	+	NM_147091	Olfr568	1.07124	5	2.83822	12.2951	0.357143	15.3125	4	17.452	1.90476
chr07	110036665	-	NM_147088	Olfr569	0.535619	7	4.73037	5.7377	0.178571	13.125	1	9.5986	0.952381
chr07	110048882	+	NM_147110	Olfr570	4.82057	14	1.89215	13.1148	0.535714	11.5625	0	20.9424	3.33333
chr07	110058351	-	NM_147085	Olfr571	3.21371	9	2.83822	12.2951	0.0595238	13.125	4	16.5794	1.42857
chr07	110076143	+	NM_147089	Olfr572	2.14247	7	4.73037	9.01639	0.714286	14.6875	3	13.9616	2.38095
chr07	110096980	+	NM_146360	Olfr574	3.21371	6	7.56859	13.9344	0	10.3125	2	20.9424	0.47619
chr07	110113615	+	NM_001001805	Olfr576	2.14247	7	6.62252	7.37705	0.357143	18.75	6	24.4328	2.85714
chr07	110122504	-	NM_147109	Olfr577	2.14247	7	4.73037	12.2951	0.0595238	10.625	1	15.7068	0.952381
chr07	110133676	-	NM_147115	Olfr578	3.74933	13	5.67644	8.19672	0.0595238	15.625	4	19.1972	1.90476
chr07	110189994	+	NM_147053	Olfr582	0.535619	5	1.89215	9.83607	0	7.8125	6	13.9616	2.85714
chr07	110199813	+	NM_146757	Olfr583	0.535619	7	0.946074	7.37705	0	4.6875	4	13.9616	3.33333
chr07	110234033	+	NM_147054	Olfr584	3.74933	8	1.89215	8.19672	0.595238	7.1875	2	9.5986	0.952381
chr07	110246256	+	NM_147087	Olfr585	2.67809	11	7.56859	9.01639	0.119048	2.5	1	14.8342	0.952381
chr07	110271296	-	NM_147111	Olfr586	2.14247	9	10.4068	8.19672	0.357143	8.125	1	6.1082	3.33333
chr07	110304259	-	NM_147052	Olfr589	2.67809	9	1.89215	7.37705	0.535714	8.4375	0	9.5986	1.90476
chr07	110322149	-	NM_001011847	Olfr591	3.74933	4	2.83822	7.37705	0	3.4375	3	8.726	1.42857
chr07	110335116	+	NM_207556	Olfr592	4.82057	9	0.946074	7.37705	0.0595238	6.5625	1	6.9808	1.90476
chr07	110360375	+	NM_146380	Olfr593	0.535619	9	3.7843	5.7377	0	6.5625	4	10.4712	2.38095
chr07	110368233	+	NM_207143	Olfr594	2.14247	9	1.89215	5.7377	0.0595238	5.625	2	10.4712	0
chr07	110468926	+	NM_001011845	Olfr597	1.60686	9	4.73037	3.27869	0	2.1875	3	13.089	0.952381
chr07	110477001	+	NM_001011793	Olfr598	0	8	4.73037	6.55738	0.238095	4.6875	3	8.726	1.90476
chr07	110486569	+	NM_146731	Olfr599	2.67809	1	1.89215	5.7377	0.0595238	5.3125	1	6.1082	1.42857
chr07	147531886	-	NM_146955	Olfr60	3.21371	17	5.67644	19.6721	0.119048	23.4375	10	25.3054	0.952381
chr07	110507727	-	NM_146314	Olfr601	0.535619	6	3.7843	5.7377	0.47619	6.875	1	11.3438	2.38095
chr07	110532514	-	NM_147070	Olfr604	3.74933	7	5.67644	5.7377	0.178571	0.9375	2	9.5986	0.952381
chr07	110591664	-	NM_001011854	Olfr605	3.21371	7	1.89215	4.91803	0.297619	5	0	11.3438	2.38095
chr07	110599852	+	NM_147094	Olfr606	1.07124	8	0	5.7377	0	8.125	5	13.089	1.42857
chr07	110618554	+	NM_146756	Olfr608	2.67809	4	1.89215	3.27869	0	4.0625	3	7.8534	1.42857
chr07	147823601	+	NM_146964	Olfr61	4.28495	7	6.62252	10.6557	0	8.75	2	12.2164	0.952381
chr07	110666896	-	NM_146727	Olfr611	1.60686	8	4.73037	10.6557	0	2.5	3	10.4712	2.85714
chr07	110698881	+	NM_147100	Olfr613	2.67809	5	2.83822	1.63934	0	5.3125	1	5.2356	1.90476
chr07	110708992	+	NM_147080	Olfr615	0.535619	8	0	2.45902	0.47619	6.875	3	12.2164	0.47619
chr07	110732537	+	NM_146841	Olfr617	2.14247	6	1.89215	6.55738	0.238095	0.625	3	5.2356	2.38095
chr07	110745831	+	NM_147047	Olfr618	1.60686	4	0	2.45902	0.595238	4.0625	2	6.1082	1.90476
chr07	110752102	+	NM_147076	Olfr619	2.67809	0	3.7843	5.7377	0.238095	3.75	1	9.5986	1.42857
chr07	110788652	-	NM_147083	Olfr622	2.67809	7	1.89215	2.45902	0.357143	7.1875	8	14.8342	1.42857
chr07	110809832	-	NM_147122	Olfr623	3.21371	7	6.62252	8.19672	0	7.1875	3	12.2164	1.90476
chr07	110819543	-	NM_001011865	Olfr624	0	7	0.946074	8.19672	0	4.375	1	12.2164	1.42857
chr07	110880441	+	NM_147097	Olfr628	1.07124	6	5.67644	3.27869	0.654762	5.3125	4	10.4712	0.952381
chr07	110889836	-	NM_146821	Olfr629	2.67809	13	1.89215	8.19672	0.238095	8.125	5	7.8534	0.47619
chr07	110905864	-	NM_147098	Olfr630	2.14247	4	6.62252	4.91803	0.357143	4.375	3	11.3438	1.90476
chr07	111063575	+	NM_146959	Olfr631	3.74933	11	2.83822	8.19672	0.297619	6.25	2	11.3438	1.90476
chr07	111085895	+	NM_147119	Olfr632	3.74933	12	3.7843	7.37705	0	10.3125	0	8.726	1.42857
chr07	111095081	+	NM_146354	Olfr633	3.21371	12	2.83822	5.7377	0.0595238	7.1875	3	11.3438	1.42857
chr07	111127689	+	NM_147118	Olfr635	4.28495	7	5.67644	5.7377	0	2.5	4	6.1082	3.33333
chr07	111151772	+	NM_147120	Olfr638	4.28495	3	4.73037	6.55738	0	1.875	2	3.4904	1.42857
chr07	111161214	-	NM_147084	Olfr639	3.74933	7	4.73037	9.83607	0	4.375	1	9.5986	2.38095
chr07	111042985	-	NM_013617	Olfr64	2.67809	13	0	10.6557	0.357143	6.875	1	12.2164	0.952381
chr07	111188311	+	NM_147072	Olfr641	2.67809	4	4.73037	6.55738	0.297619	10	0	7.8534	0.952381
chr07	111198866	-	NM_146329	Olfr642	2.14247	6	4.73037	7.37705	0.416667	11.25	4	9.5986	2.85714
chr07	111208114	-	NM_147077	Olfr643	4.28495	4	7.56859	7.37705	0	7.8125	1	13.9616	1.90476
chr07	111217543	-	NM_147121	Olfr644	3.21371	7	1.89215	7.37705	0.119048	7.5	2	11.3438	2.38095
chr07	111233592	-	NM_207144	Olfr645	1.07124	10	2.83822	9.01639	0.297619	6.25	5	14.8342	1.90476
chr07	111254794	+	NM_147056	Olfr646	1.60686	8	3.7843	9.01639	0.47619	3.125	0	14.8342	2.38095
chr07	111328920	-	NM_146751	Olfr648	3.21371	9	2.83822	8.19672	0.238095	5.625	2	8.726	1.42857
chr07	111338719	-	NM_147055	Olfr649	2.14247	12	5.67644	9.01639	0	15.625	0	12.2164	2.85714
chr07	111054855	+	NM_013616	Olfr65	1.60686	3	1.89215	9.83607	0	7.5	2	11.3438	1.42857
chr07	111701397	+	NM_146813	Olfr651	2.14247	9	9.46074	9.01639	0.178571	12.1875	3	11.3438	2.85714
chr07	111712665	+	NM_147048	Olfr652	0.535619	10	4.73037	3.27869	0	9.375	6	17.452	1.42857
chr07	111728137	+	NM_147074	Olfr653	2.14247	6	4.73037	1.63934	0.297619	4.6875	6	17.452	1.90476
chr07	111736268	+	NM_146379	Olfr654	2.14247	14	3.7843	3.27869	0.238095	8.75	3	10.4712	3.33333
chr07	111766170	+	NM_147075	Olfr656	3.74933	8	2.83822	5.7377	0.238095	4.6875	13	10.4712	3.33333
chr07	111784189	+	NM_146312	Olfr657	5.35619	4	1.89215	9.83607	0	3.4375	8	9.5986	0
chr07	111795819	-	NM_147049	Olfr658	9.10552	9	0.946074	9.83607	2.79762	4.375	4	13.089	4.28571
chr07	111819217	+	NM_147050	Olfr659	2.14247	4	3.7843	6.55738	0	6.5625	2	12.2164	0.952381
chr07	111030755	-	NM_013618	Olfr66	5.35619	8	2.83822	11.4754	0.297619	9.6875	3	14.8342	2.38095
chr07	111836530	+	NM_146748	Olfr661	2.67809	9	1.89215	5.7377	0.119048	5.3125	3	9.5986	3.33333
chr07	111852082	+	NM_001011757	Olfr663	1.07124	9	7.56859	10.6557	0	3.125	3	7.8534	1.42857
chr07	112029222	+	NM_146814	Olfr665	1.60686	14	2.83822	9.01639	0	15.9375	2	14.8342	0.47619
chr07	112042140	-	NM_147096	Olfr666	0.535619	6	0.946074	5.7377	0	9.6875	0	15.7068	0.952381
chr07	112065808	-	NM_147060	Olfr667	1.07124	8	4.73037	8.19672	0.416667	4.6875	1	12.2164	2.38095
chr07	112074276	-	NM_147059	Olfr668	2.67809	3	0	8.19672	0.238095	6.5625	4	13.089	4.28571
chr07	112087041	+	NM_147043	Olfr669	1.60686	2	3.7843	2.45902	0.297619	5.9375	3	10.4712	0.952381
chr07	110940344	-	NM_013619	Olfr67	2.14247	4	6.62252	10.6557	0	9.6875	2	13.9616	0.952381
chr07	112109244	-	NM_207146	Olfr670	0.535619	3	2.83822	3.27869	0.0595238	12.8125	0	7.8534	2.38095
chr07	112124497	-	NM_001011755	Olfr671	2.67809	7	3.7843	4.91803	0.178571	5.3125	2	11.3438	2.38095
chr07	112145416	-	NM_146760	Olfr672	1.07124	7	1.89215	6.55738	0.416667	6.5625	2	8.726	2.38095
chr07	112173480	-	NM_001011848	Olfr675	2.67809	7	3.7843	8.19672	0	9.6875	5	8.726	4.28571
chr07	112183713	+	NM_147095	Olfr676	3.21371	11	1.89215	7.37705	0.0595238	9.6875	1	11.3438	0.952381
chr07	112204761	+	NM_146358	Olfr677	0	9	3.7843	6.55738	0.297619	5.3125	1	12.2164	2.85714
chr07	112217982	+	NM_146758	Olfr678	3.21371	6	4.73037	9.83607	0.535714	8.75	2	18.3246	0.47619
chr07	112234231	+	NM_147044	Olfr679	2.67809	6	4.73037	2.45902	0	2.8125	5	11.3438	0.952381
chr07	110926857	-	NM_013620	Olfr68	0.535619	4	1.89215	5.7377	0.0595238	3.4375	2	7.8534	2.85714
chr07	112269972	+	NM_207557	Olfr681	2.67809	11	2.83822	15.5738	0	2.5	5	14.8342	2.85714
chr07	112292823	-	NM_147045	Olfr683	3.74933	8	4.73037	3.27869	0	12.1875	3	19.1972	0.952381
chr07	112306194	-	NM_207249	Olfr684	1.07124	5	0.946074	4.91803	0.0595238	12.1875	0	23.5602	1.42857
chr07	112329825	-	NM_001011857	Olfr685	0.535619	9	0.946074	13.9344	1.25	15.9375	3	13.089	2.85714
chr07	112352855	-	NM_147069	Olfr686	1.07124	12	4.73037	18.8525	0	11.875	8	19.1972	5.2381
chr07	112436608	+	NM_001011533	Olfr688	2.14247	10	2.83822	7.37705	0	10.3125	4	17.452	2.38095
chr07	112462519	+	NM_146750	Olfr689	1.07124	9	2.83822	11.4754	0.297619	14.375	0	18.3246	0.47619
chr07	110920108	-	NM_013621	Olfr69	1.60686	11	5.67644	7.37705	0	7.1875	3	9.5986	1.42857
chr07	112478792	-	NM_020290	Olfr690	3.21371	8	3.7843	8.19672	0.238095	10.9375	1	15.7068	5.2381
chr07	112486228	-	NM_147061	Olfr691	2.67809	8	1.89215	3.27869	0.535714	15	5	15.7068	2.38095
chr07	112516841	+	NM_146355	Olfr692	2.67809	14	4.73037	5.7377	0	7.1875	3	6.1082	5.71429
chr07	113821999	-	NM_146453	Olfr693	2.67809	4	7.56859	3.27869	0	9.6875	6	9.5986	2.38095
chr07	113833243	-	NM_146452	Olfr694	3.74933	8	3.7843	9.83607	0.178571	3.125	3	12.2164	3.33333
chr07	113859859	-	NM_146598	Olfr695	2.14247	11	7.56859	4.09836	0	5	3	6.9808	2.85714
chr07	113885470	-	NM_146599	Olfr697	3.21371	7	2.83822	8.19672	0.297619	7.8125	3	10.4712	1.42857
chr07	113896900	-	NM_146602	Olfr698	0	10	4.73037	4.91803	0	5.3125	4	6.9808	1.90476
chr07	113934513	-	NM_001011862	Olfr699	0.535619	6	2.83822	7.37705	0	5.9375	3	7.8534	2.38095
chr07	113949974	-	NM_146600	Olfr700	1.60686	4	1.89215	9.83607	0	3.125	3	10.4712	0.952381
chr07	113957657	+	NM_028910	Olfr701	4.82057	10	0.946074	6.55738	0	5	0	4.363	1.90476
chr07	113970257	-	NM_146597	Olfr702	0.535619	5	2.83822	6.55738	0.0595238	6.5625	0	6.9808	0.952381
chr07	113988126	+	NM_146596	Olfr703	2.67809	13	5.67644	5.7377	0.297619	7.8125	2	12.2164	1.42857
chr07	114008495	+	NM_001011749	Olfr704	1.07124	15	3.7843	6.55738	0.119048	5.3125	1	7.8534	1.42857
chr07	114017757	-	NM_147032	Olfr705	1.07124	4	1.89215	5.7377	0.178571	6.875	6	6.1082	2.38095
chr07	114035621	-	NM_001005570	Olfr707	3.74933	8	2.83822	7.37705	0.0595238	1.25	4	6.1082	1.42857
chr07	114057713	+	NM_001011542	Olfr708	0.535619	10	3.7843	4.09836	0	4.375	4	10.4712	2.38095
chr07	114091826	-	NM_146601	Olfr710	1.07124	10	2.83822	6.55738	0.77381	10.3125	2	6.9808	2.38095
chr07	114118965	-	NM_147035	Olfr711	1.60686	10	4.73037	3.27869	0.178571	5.3125	0	13.9616	0.47619
chr07	114179649	+	NM_147034	Olfr713	1.60686	7	2.83822	10.6557	0.535714	9.0625	3	16.5794	2.85714
chr07	114217343	+	NM_147033	Olfr714	3.74933	6	5.67644	4.91803	0.238095	7.1875	1	16.5794	0.47619
chr07	114272996	-	NM_146780	Olfr715	2.14247	10	3.7843	13.9344	0.0595238	1.5625	2	21.815	1.42857
chr07	114290831	+	NM_146604	Olfr716	0.535619	12	4.73037	9.01639	0	5.625	0	11.3438	0.952381
chr07	109907985	-	NM_130866	Olfr78	2.14247	7	4.73037	8.19672	1.19048	10.625	1	15.7068	3.80952
chr07	109907985	-	NM_001168503	Olfr78	2.14247	7	4.73037	8.19672	1.19048	10.625	1	15.7068	3.80952
chr08	86064991	+	NM_146270	Olfr370	4.28495	13	2.83822	19.6721	0.47619	19.6875	4	32.2862	2.38095
chr08	87754395	+	NM_146859	Olfr371	2.14247	14	4.73037	28.6885	0.892857	39.375	2	36.6492	0.952381
chr08	74581558	+	NM_207555	Olfr372	5.89181	15	1.89215	18.8525	0.357143	6.875	1	36.6492	4.7619
chr08	74623660	+	NM_146539	Olfr373	3.74933	23	5.67644	25.4098	0	10	4	20.9424	3.80952
chr08	74630938	+	NM_146338	Olfr374	5.35619	38	2.83822	22.1311	1.4881	30.3125	2	33.1588	2.38095
chr09	38061003	+	NM_146806	Olfr143	2.14247	2	4.73037	3.27869	0	5.3125	2	9.5986	2.38095
chr09	39046016	-	NM_207665	Olfr144	1.60686	5	1.89215	5.7377	0.297619	2.1875	3	10.4712	2.38095
chr09	37704990	+	NM_146313	Olfr145	2.67809	14	4.73037	9.83607	0.416667	10.625	4	14.8342	1.42857
chr09	38827124	-	NM_146747	Olfr146	0.535619	4	2.83822	11.4754	0.535714	7.5	2	9.5986	2.38095
chr09	38209295	+	NM_146869	Olfr147	1.60686	3	2.83822	6.55738	0.238095	7.1875	4	14.8342	3.33333
chr09	39421153	+	NM_146505	Olfr148	4.28495	8	2.83822	9.01639	0.238095	5.9375	6	12.2164	1.42857
chr09	39510352	-	NM_207138	Olfr149	1.60686	6	1.89215	7.37705	0.297619	5.9375	4	9.5986	3.80952
chr09	39544401	+	NM_146609	Olfr150	2.14247	2	2.83822	5.7377	0.238095	10	2	6.1082	2.38095
chr09	37538646	-	NM_207664	Olfr151	3.21371	7	1.89215	6.55738	0.238095	6.5625	6	19.1972	4.7619
chr09	20140538	-	NM_146563	Olfr18	2.14247	12	2.83822	10.6557	0.119048	10.3125	4	8.726	0.952381
chr09	39717389	+	NM_146613	Olfr229	1.07124	6	4.73037	8.19672	0	7.5	4	13.089	0.952381
chr09	18560077	-	NM_146606	Olfr24	2.67809	3	0	8.19672	0.714286	11.5625	0	8.726	2.38095
chr09	38951686	+	NM_010974	Olfr242	2.14247	2	2.83822	9.01639	0	3.125	2	6.1082	3.80952
chr09	38137076	+	NM_146870	Olfr25	2.14247	6	1.89215	6.55738	0.416667	3.125	2	9.5986	6.19048
chr09	38175153	+	NM_207552	Olfr250	2.14247	3	6.62252	9.01639	0.595238	7.8125	3	8.726	1.42857
chr09	38185476	+	NM_207553	Olfr251	1.60686	6	3.7843	1.63934	0.47619	5.9375	1	8.726	0.47619
chr09	38662644	+	NM_146783	Olfr26	3.21371	11	1.89215	4.91803	0	5.9375	0	7.8534	2.85714
chr09	38935751	+	NM_146829	Olfr27	1.07124	8	6.62252	8.19672	0	6.875	0	8.726	2.38095
chr09	20086794	+	NM_146825	Olfr39	2.14247	6	0	9.01639	0.0595238	5.625	8	13.089	0.952381
chr09	39301573	-	NM_146830	Olfr44	1.07124	9	0	9.01639	0.119048	4.375	3	8.726	0.952381
chr09	19584726	+	NM_011001	Olfr58	2.67809	4	3.7843	4.09836	0	1.875	1	4.363	0.952381
chr09	19721672	+	NM_146339	Olfr77	0	4	2.83822	2.45902	0.0595238	1.5625	1	6.9808	1.42857
chr09	18620736	-	NM_146605	Olfr828	1.60686	6	3.7843	7.37705	0	7.5	2	7.8534	0.47619
chr09	18661070	+	NM_147067	Olfr829	1.60686	5	2.83822	8.19672	0.535714	5	3	11.3438	1.90476
chr09	18679772	+	NM_146566	Olfr830	4.82057	6	2.83822	4.91803	0	5.3125	3	6.9808	1.42857
chr09	18749093	+	NM_001011824	Olfr832	3.74933	6	1.89215	6.55738	0	3.125	1	8.726	1.42857
chr09	18792433	+	NM_001011823	Olfr834	3.74933	6	0.946074	4.91803	0	1.25	2	3.4904	2.38095
chr09	18839568	+	NM_001012266	Olfr835	1.07124	2	0.946074	0.819672	0	2.8125	0	2.6178	1.42857
chr09	18925400	+	NM_146564	Olfr836	2.67809	4	2.83822	9.01639	0	4.6875	0	13.9616	4.28571
chr09	18941371	+	NM_146565	Olfr837	1.60686	5	0.946074	4.09836	0	4.6875	2	8.726	2.85714
chr09	19053907	-	NM_146567	Olfr843	2.67809	11	1.89215	3.27869	0.0595238	6.25	2	9.5986	1.42857
chr09	19142902	+	NM_207145	Olfr845	0	4	3.7843	1.63934	0	2.1875	4	12.2164	1.42857
chr09	19180323	-	NM_146525	Olfr847	1.07124	3	2.83822	4.09836	0.0595238	2.1875	4	6.1082	1.42857
chr09	19245358	+	NM_146527	Olfr849	0.535619	2	3.7843	4.91803	0.0595238	2.5	3	8.726	0.47619
chr09	19282692	-	NM_146523	Olfr850	2.67809	5	7.56859	3.27869	0.357143	7.1875	5	6.1082	15.7143
chr09	19301193	+	NM_146905	Olfr851	0.535619	5	2.83822	4.91803	0.297619	3.75	1	5.2356	1.42857
chr09	19342372	-	NM_146906	Olfr853	2.67809	4	0.946074	3.27869	0.178571	6.25	4	7.8534	1.42857
chr09	19371826	-	NM_146522	Olfr854	2.67809	6	0	8.19672	0	9.375	4	11.3438	1.90476
chr09	19388954	+	NM_146524	Olfr855	1.07124	5	3.7843	13.1148	0.119048	6.25	0	11.3438	1.42857
chr09	19517272	+	NM_001012265	Olfr857	2.67809	5	3.7843	6.55738	0	2.8125	2	12.2164	2.38095
chr09	19612763	+	NM_146526	Olfr859	1.60686	9	2.83822	3.27869	0.0595238	1.25	2	12.2164	0.952381
chr09	19654191	-	NM_146528	Olfr860	2.14247	4	2.83822	2.45902	0	2.1875	1	3.4904	1.90476
chr09	19688747	-	NM_146562	Olfr862	1.07124	5	2.83822	3.27869	0	5.3125	0	4.363	1.42857
chr09	19832479	-	NM_146558	Olfr866	1.60686	11	5.67644	7.37705	0	5	3	9.5986	1.42857
chr09	19859905	-	NM_001011748	Olfr867	2.14247	4	1.89215	10.6557	0.47619	4.0625	3	6.9808	2.38095
chr09	19903069	+	NM_146559	Olfr868	2.67809	5	7.56859	6.55738	0.357143	1.5625	3	8.726	1.42857
chr09	19933563	+	NM_146557	Olfr869	1.60686	7	4.73037	4.09836	0	5.9375	0	6.9808	0.47619
chr09	19976013	-	NM_146904	Olfr870	2.14247	15	2.83822	4.09836	0.416667	7.1875	1	7.8534	2.38095
chr09	20016650	+	NM_146903	Olfr871	2.14247	7	2.83822	7.37705	0.238095	5.625	3	10.4712	1.42857
chr09	20041605	+	NM_146560	Olfr872	1.60686	6	3.7843	9.01639	0	2.5	2	6.1082	0.952381
chr09	20104654	+	NM_146561	Olfr873	3.21371	16	5.67644	12.2951	0.535714	16.25	4	23.5602	1.90476
chr09	37553720	+	NM_146882	Olfr874	1.07124	8	2.83822	6.55738	0	10	4	17.452	2.38095
chr09	37580221	+	NM_146749	Olfr875	3.21371	7	4.73037	6.55738	0	8.75	1	14.8342	3.33333
chr09	37611473	+	NM_146883	Olfr876	2.67809	13	2.83822	7.37705	0	9.375	0	12.2164	2.38095
chr09	37662404	+	NM_146417	Olfr877	1.60686	9	2.83822	9.83607	0	14.375	2	15.7068	3.33333
chr09	37726132	+	NM_146798	Olfr878	3.74933	5	3.7843	9.83607	0	13.4375	1	17.452	3.80952
chr09	37800076	+	NM_146418	Olfr881	2.67809	10	2.83822	6.55738	0.119048	10.9375	0	6.9808	1.90476
chr09	37833392	+	NM_146419	Olfr883	2.14247	7	4.73037	5.7377	0.0595238	3.4375	2	13.089	2.38095
chr09	37854808	+	NM_001011798	Olfr884	1.60686	8	1.89215	4.09836	0	7.8125	3	10.4712	0.47619
chr09	37868906	+	NM_001011739	Olfr885	4.28495	6	1.89215	9.83607	0	6.5625	0	18.3246	2.38095
chr09	37892422	+	NM_146423	Olfr887	2.67809	6	1.89215	4.91803	0.297619	5.625	2	12.2164	1.90476
chr09	37916272	+	NM_146424	Olfr888	1.07124	5	0.946074	3.27869	0	3.4375	2	13.089	3.33333
chr09	37923382	+	NM_146482	Olfr889	3.21371	8	5.67644	4.09836	0.654762	5.3125	0	13.089	2.38095
chr09	37950721	+	NM_146481	Olfr890	0	5	1.89215	5.7377	0	5	4	7.8534	0.47619
chr09	37988406	-	NM_146478	Olfr891	2.67809	7	3.7843	8.19672	0	6.25	4	6.9808	1.42857
chr09	38016636	+	NM_146336	Olfr893	1.07124	6	1.89215	4.91803	0	6.875	5	11.3438	0.952381
chr09	38026402	+	NM_146868	Olfr894	1.60686	6	1.89215	4.91803	0.297619	9.6875	2	12.2164	3.33333
chr09	38076099	+	NM_146875	Olfr895	0.535619	12	5.67644	6.55738	0	5	1	12.2164	2.38095
chr09	38156669	+	NM_146871	Olfr898	1.07124	7	1.89215	3.27869	0	4.375	5	7.8534	0.952381
chr09	38175132	+	NM_146479	Olfr899	2.14247	3	6.62252	9.01639	0.595238	7.8125	3	8.726	1.42857
chr09	38185467	+	NM_146874	Olfr900	1.60686	6	3.7843	1.63934	0.47619	5.9375	1	8.726	0.47619
chr09	38237868	+	NM_001011806	Olfr901	2.67809	11	2.83822	5.7377	0.0595238	4.375	2	14.8342	2.85714
chr09	38256376	+	NM_146802	Olfr902	2.67809	9	0.946074	6.55738	0	5.3125	2	17.452	1.42857
chr09	38271627	+	NM_146801	Olfr904	2.67809	5	3.7843	7.37705	0	4.0625	2	6.1082	1.42857
chr09	38280333	+	NM_146804	Olfr905	4.82057	4	0	4.09836	0.119048	5.3125	1	13.089	2.38095
chr09	38295615	+	NM_146803	Olfr906	4.28495	4	3.7843	8.19672	0	1.5625	2	8.726	2.38095
chr09	38306255	+	NM_146805	Olfr907	1.60686	6	2.83822	6.55738	0	3.75	1	9.5986	4.7619
chr09	38323618	+	NM_146872	Olfr908	1.07124	7	2.83822	3.27869	0.535714	4.0625	5	6.9808	1.42857
chr09	38331314	+	NM_146873	Olfr909	4.82057	7	1.89215	13.9344	0.238095	3.4375	3	11.3438	2.38095
chr09	38345466	+	NM_146811	Olfr910	2.14247	8	8.51466	5.7377	0.297619	7.8125	3	11.3438	1.42857
chr09	38387828	+	NM_146810	Olfr912	1.60686	1	0	9.01639	0	5	2	9.5986	1.42857
chr09	38400387	+	NM_001011523	Olfr913	3.74933	10	2.83822	6.55738	0.178571	6.5625	3	9.5986	1.90476
chr09	38414051	+	NM_146786	Olfr914	2.67809	8	1.89215	3.27869	0.238095	3.125	11	7.8534	1.42857
chr09	38465975	-	NM_146784	Olfr916	3.21371	10	1.89215	8.19672	0	2.8125	2	11.3438	2.38095
chr09	38473427	-	NM_001011864	Olfr917	3.21371	5	1.89215	7.37705	0.178571	6.875	3	8.726	0.47619
chr09	38505961	-	NM_146440	Olfr919	2.14247	5	4.73037	11.4754	0	3.75	3	13.089	1.90476
chr09	38560380	+	NM_146787	Olfr920	1.60686	5	3.7843	8.19672	0.0595238	10.625	2	10.4712	1.90476
chr09	38580672	+	NM_146782	Olfr921	1.07124	6	4.73037	5.7377	0	11.25	5	9.5986	2.85714
chr09	38622992	+	NM_146781	Olfr922	2.14247	8	5.67644	14.7541	0	4.0625	2	8.726	1.42857
chr09	38635199	+	NM_146816	Olfr923	1.07124	5	6.62252	7.37705	0	6.25	1	13.9616	0
chr09	38655700	+	NM_207560	Olfr924	0.535619	3	4.73037	7.37705	0	3.4375	3	9.5986	2.85714
chr09	38684762	+	NM_146815	Olfr926	1.07124	5	4.73037	6.55738	0.416667	2.8125	2	8.726	3.33333
chr09	38737757	+	NM_146272	Olfr930	3.74933	3	3.7843	4.09836	0	3.4375	6	13.089	2.38095
chr10	78480068	+	NM_147040	Olfr1351	1.07124	3	1.89215	8.19672	0.178571	7.1875	3	20.9424	2.85714
chr10	78443794	+	NM_147071	Olfr1352	0.535619	16	6.62252	10.6557	0.178571	19.6875	5	18.3246	1.90476
chr10	78426053	+	NM_147042	Olfr1353	3.21371	11	5.67644	8.19672	0.0595238	2.1875	4	20.0698	1.90476
chr10	78338293	+	NM_207571	Olfr1355	2.14247	5	2.83822	9.01639	0.297619	11.5625	4	14.8342	0.47619
chr10	78310658	-	NM_146308	Olfr1356	2.67809	7	4.73037	11.4754	0	21.5625	0	19.1972	2.38095
chr10	78080819	-	NM_001011737	Olfr1357	2.67809	20	1.89215	13.9344	0.357143	20.625	6	27.0506	4.7619
chr10	128687591	+	NM_146545	Olfr1518	2.14247	10	1.89215	7.37705	0.0595238	8.125	0	8.726	0
chr10	129412605	-	NM_146269	Olfr247	1.60686	10	5.67644	6.55738	0	0	6	15.7068	2.38095
chr10	129421480	-	NM_146269	Olfr247	3.21371	10	5.67644	11.4754	0.0595238	0.9375	2	16.5794	2.38095
chr10	78497467	+	NM_147041	Olfr57	1.07124	13	2.83822	10.6557	0.297619	4.375	1	17.452	4.7619
chr10	128448342	+	NM_146862	Olfr763	3.21371	12	7.56859	14.7541	0.178571	8.4375	0	16.5794	4.7619
chr10	128484117	-	NM_001085477	Olfr765	2.14247	10	5.67644	9.83607	0.0595238	9.6875	0	14.8342	5.2381
chr10	128517017	-	NM_146318	Olfr767	2.67809	12	0.946074	10.6557	0	6.25	1	11.3438	1.42857
chr10	128531028	-	NM_146864	Olfr768	3.21371	12	4.73037	6.55738	0	7.1875	2	6.1082	2.38095
chr10	128549479	-	NM_146267	Olfr769	1.60686	8	0	9.01639	0	5.3125	1	7.8534	0
chr10	128570822	-	NM_146863	Olfr770	2.67809	11	1.89215	8.19672	0	10	3	11.3438	1.42857
chr10	128598038	-	NM_146547	Olfr771	1.60686	7	1.89215	4.09836	0.833333	3.75	1	8.726	1.90476
chr10	128612110	-	NM_146266	Olfr772	3.21371	6	2.83822	4.09836	0.178571	4.0625	0	9.5986	1.42857
chr10	128675206	+	NM_207620	Olfr774	2.14247	6	3.7843	9.01639	0	5	3	12.2164	2.38095
chr10	128698018	+	NM_207559	Olfr776	0.535619	4	0.946074	13.1148	0.416667	7.8125	2	14.8342	2.85714
chr10	128706377	-	NM_146544	Olfr777	0.535619	2	0	2.45902	0.595238	5	5	7.8534	2.85714
chr10	128758680	+	NM_146284	Olfr780	3.74933	6	6.62252	6.55738	0	6.875	3	8.726	2.85714
chr10	128769938	+	NM_146728	Olfr781	2.14247	11	3.7843	7.37705	0.119048	6.25	0	14.8342	0.952381
chr10	128787620	+	NM_001011797	Olfr782	1.07124	5	1.89215	7.37705	0	1.5625	8	8.726	1.90476
chr10	128824690	+	NM_146729	Olfr784	3.74933	5	7.56859	6.55738	0	4.0625	2	9.5986	1.90476
chr10	128873869	+	NM_146549	Olfr786	1.07124	7	0.946074	6.55738	0.238095	6.25	0	7.8534	2.85714
chr10	128899733	+	NM_001011822	Olfr787	0	6	8.51466	8.19672	0	5.3125	6	6.9808	1.90476
chr10	128909749	+	NM_146551	Olfr788	2.67809	12	3.7843	4.91803	0	5.9375	2	6.1082	1.42857
chr10	128937941	+	NM_146933	Olfr790	2.67809	5	2.83822	5.7377	0	3.4375	3	9.5986	2.85714
chr10	128963284	+	NM_146930	Olfr791	2.14247	5	3.7843	4.09836	0	9.0625	1	7.8534	0
chr10	128977594	+	NM_001011849	Olfr792	1.07124	7	0.946074	7.37705	0	12.5	0	15.7068	1.42857
chr10	129007712	+	NM_146378	Olfr794	1.60686	5	1.89215	4.91803	0.297619	5.9375	9	6.9808	2.38095
chr10	129045535	-	NM_146931	Olfr796	3.74933	7	2.83822	13.1148	0.178571	5.9375	1	13.089	1.42857
chr10	129063115	-	NM_146556	Olfr798	2.14247	4	0.946074	3.27869	0	7.5	3	6.9808	4.28571
chr10	129084185	+	NM_146927	Olfr799	1.07124	2	1.89215	5.7377	0	8.125	2	6.9808	0.47619
chr10	78417951	+	NM_207201	Olfr8	4.28495	8	2.83822	10.6557	0	0.3125	6	9.5986	1.90476
chr10	129096863	+	NM_146548	Olfr800	3.21371	5	6.62252	8.19672	0	5.3125	0	6.1082	2.38095
chr10	129107573	-	NM_146285	Olfr801	1.60686	6	4.73037	6.55738	0.119048	5.9375	0	13.9616	2.85714
chr10	129119793	-	NM_146932	Olfr802	1.60686	6	2.83822	5.7377	0	3.125	2	11.3438	1.90476
chr10	129129095	-	NM_146554	Olfr803	2.14247	3	2.83822	4.09836	0	5	1	10.4712	1.42857
chr10	129141935	+	NM_001011821	Olfr804	2.67809	9	5.67644	9.01639	0.297619	4.0625	4	18.3246	1.90476
chr10	129160598	-	NM_146555	Olfr805	2.14247	5	7.56859	3.27869	0.178571	5.9375	5	4.363	2.38095
chr10	129175971	-	NM_146553	Olfr806	2.14247	5	1.89215	4.91803	0	3.125	6	8.726	0.47619
chr10	129192504	-	NM_146929	Olfr807	2.67809	11	3.7843	7.37705	0.238095	4.375	4	12.2164	0.952381
chr10	129204553	+	NM_146928	Olfr808	2.67809	5	1.89215	4.09836	0	3.4375	1	7.8534	0.47619
chr10	129212926	+	NM_146324	Olfr809	1.07124	2	1.89215	4.09836	0.47619	8.75	1	14.8342	2.85714
chr10	129228643	-	NM_146550	Olfr810	2.67809	8	1.89215	4.09836	0.535714	5	0	13.089	1.90476
chr10	129239579	-	NM_146552	Olfr811	1.07124	6	3.7843	8.19672	0	6.25	4	4.363	1.90476
chr10	129280096	-	NM_146795	Olfr812	0.535619	4	1.89215	3.27869	0.47619	3.4375	2	6.9808	0.952381
chr10	129293575	+	NM_207147	Olfr813	0.535619	4	2.83822	3.27869	0	4.6875	0	6.1082	1.90476
chr10	129311811	-	NM_207159	Olfr814	3.21371	4	0.946074	4.91803	0	1.5625	2	9.5986	2.85714
chr10	129339782	-	NM_146670	Olfr815	0.535619	8	1.89215	4.09836	0	2.1875	0	6.9808	1.90476
chr10	129349332	-	NM_146672	Olfr816	0.535619	6	1.89215	2.45902	0	6.875	3	3.4904	0.47619
chr10	129383116	-	NM_146777	Olfr818	2.67809	8	6.62252	9.01639	0.238095	5.3125	8	4.363	1.42857
chr10	129403754	-	NM_001165944	Olfr819	3.74933	9	4.73037	7.37705	0	1.5625	6	15.7068	1.90476
chr10	129454418	+	NM_146675	Olfr820	2.67809	3	3.7843	4.09836	0.119048	5.9375	1	6.9808	0.952381
chr10	129470683	+	NM_146776	Olfr821	1.60686	7	1.89215	4.09836	0	9.375	4	6.9808	0.952381
chr10	129511467	+	NM_146671	Olfr822	0.535619	4	2.83822	10.6557	0.0595238	6.5625	3	13.9616	2.38095
chr10	129549844	-	NM_146673	Olfr823	2.14247	5	0	7.37705	0	2.1875	5	8.726	1.90476
chr10	129564111	-	NM_146674	Olfr824	1.07124	7	1.89215	5.7377	0	1.5625	2	12.2164	0.47619
chr10	129600380	-	NM_146677	Olfr825	0.535619	5	1.89215	4.09836	0.238095	3.4375	1	5.2356	2.38095
chr10	129617934	-	NM_146676	Olfr826	2.14247	8	2.83822	2.45902	0.119048	5	0	5.2356	0.952381
chr10	129648184	-	NM_146300	Olfr827	0	6	7.56859	12.2951	0.416667	6.5625	2	11.3438	2.38095
chr10	128426969	+	NM_146861	Olfr9	2.14247	23	8.51466	21.3115	0.119048	11.875	0	27.0506	3.80952
chr11	49131049	+	NM_206822	Olfr10	2.67809	13	1.89215	11.4754	0	8.75	2	20.0698	3.33333
chr11	52027489	-	NM_207253	Olfr1371	5.35619	32	5.67644	31.1475	0	10.9375	5	28.7958	3.33333
chr11	51959030	-	NM_207227	Olfr1373	5.35619	31	7.56859	22.1311	0	5	8	28.7958	5.2381
chr11	50798204	+	NM_146911	Olfr1377	5.35619	19	5.67644	13.9344	0	23.4375	1	20.9424	4.28571
chr11	50782521	+	NM_146910	Olfr1378	3.21371	18	3.7843	22.9508	0.357143	16.25	1	21.815	3.33333
chr11	49377424	+	NM_207573	Olfr1380	1.07124	24	5.67644	15.5738	0	3.4375	2	19.1972	2.38095
chr11	49365250	+	NM_146469	Olfr1381	1.60686	14	5.67644	7.37705	0.0595238	7.1875	4	14.8342	2.38095
chr11	49348688	+	NM_001011790	Olfr1382	2.67809	10	6.62252	14.7541	0	3.125	2	19.1972	3.33333
chr11	49337226	+	NM_207574	Olfr1383	4.28495	20	0.946074	18.8525	0.238095	12.5	3	20.9424	3.80952
chr11	49327119	+	NM_146472	Olfr1384	1.60686	9	1.89215	14.7541	0.0595238	12.8125	2	18.3246	1.90476
chr11	49308036	+	NM_001011805	Olfr1385	3.21371	5	3.7843	9.01639	0	7.1875	9	12.2164	11.9048
chr11	49283555	+	NM_001011741	Olfr1386	1.07124	10	4.73037	6.55738	0	10.3125	3	19.1972	5.71429
chr11	49273182	+	NM_146473	Olfr1387	2.67809	15	1.89215	8.19672	0	9.375	2	13.089	0.952381
chr11	49257354	+	NM_146467	Olfr1388	3.21371	13	5.67644	10.6557	0	6.5625	2	13.9616	0.47619
chr11	49243928	+	NM_147066	Olfr1389	5.89181	9	4.73037	8.19672	0.297619	4.375	2	19.1972	3.33333
chr11	73858774	-	NM_147003	Olfr139	1.60686	13	2.83822	4.09836	0.0595238	7.1875	3	11.3438	3.80952
chr11	49154035	+	NM_147065	Olfr1390	1.07124	11	1.89215	8.19672	0.535714	14.375	6	15.7068	2.38095
chr11	49140914	+	NM_146468	Olfr1391	1.60686	15	3.7843	13.1148	0	15	1	21.815	1.90476
chr11	49106798	+	NM_146470	Olfr1392	4.28495	12	1.89215	9.01639	0.178571	5	2	13.9616	3.33333
chr11	49093651	+	NM_146471	Olfr1393	4.28495	16	3.7843	18.8525	0.357143	8.75	5	25.3054	1.42857
chr11	48973517	+	NM_146276	Olfr1394	3.74933	19	2.83822	8.19672	0	24.375	8	22.6876	2.38095
chr11	48961760	+	NM_146877	Olfr1395	2.67809	15	4.73037	4.09836	0	12.8125	2	20.9424	1.42857
chr11	48927259	-	NM_146337	Olfr1396	4.28495	16	5.67644	18.8525	0	28.75	3	26.178	3.80952
chr11	58479062	+	NM_207693	Olfr179	2.67809	10	5.67644	5.7377	0.297619	4.0625	7	13.089	4.7619
chr11	73164360	+	NM_146923	Olfr20	2.14247	24	1.89215	17.2131	0	27.1875	2	25.3054	4.7619
chr11	59385240	-	NM_001011789	Olfr222	3.74933	28	3.7843	49.1803	0.238095	46.25	3	45.3752	3.80952
chr11	59403589	-	NM_146429	Olfr223	5.35619	25	4.73037	22.9508	0	25.9375	8	31.4136	5.2381
chr11	59426467	+	NM_001011740	Olfr225	3.74933	21	6.62252	23.7705	0.0595238	25.9375	2	23.5602	5.2381
chr11	73753749	+	NM_010970	Olfr23	2.14247	4	2.83822	5.7377	0	10.625	5	13.9616	1.42857
chr11	58269482	-	NM_146878	Olfr30	3.21371	29	3.7843	15.5738	0.47619	29.0625	6	31.4136	3.80952
chr11	58654617	+	NM_146537	Olfr311	3.74933	52	4.73037	56.5574	0.178571	29.375	3	34.0314	2.38095
chr11	58644657	+	NM_001011819	Olfr312	3.21371	32	5.67644	39.3443	0.0595238	19.6875	6	27.9232	2.85714
chr11	58630429	+	NM_146536	Olfr313	3.21371	27	8.51466	21.3115	0.357143	12.8125	5	23.5602	3.80952
chr11	58599640	+	NM_001011760	Olfr314	3.74933	14	3.7843	17.2131	0.357143	20.9375	1	13.9616	2.85714
chr11	58591590	+	NM_146538	Olfr315	3.74933	14	8.51466	14.7541	1.07143	12.8125	2	12.2164	3.33333
chr11	58571168	+	NM_001011818	Olfr316	0.535619	6	2.83822	10.6557	0.119048	8.125	1	11.3438	2.38095
chr11	58546725	-	NM_001011769	Olfr317	4.28495	16	5.67644	5.7377	0.357143	5	1	18.3246	5.71429
chr11	58534596	-	NM_146501	Olfr318	4.82057	10	5.67644	10.6557	0	12.5	3	22.6876	4.28571
chr11	58515204	+	NM_146500	Olfr319	2.14247	14	4.73037	17.2131	0	16.5625	2	25.3054	2.85714
chr11	58497376	+	NM_207230	Olfr320	2.14247	10	4.73037	18.8525	0.357143	10.3125	4	28.7958	2.38095
chr11	58439546	-	NM_146376	Olfr323	10.7124	14	5.67644	9.83607	0.714286	13.125	1	10.4712	3.33333
chr11	58410846	+	NM_001011743	Olfr324	4.82057	15	8.51466	15.5738	0.714286	13.125	3	10.4712	4.28571
chr11	58394338	+	NM_207153	Olfr325	3.74933	15	7.56859	18.8525	0.357143	12.1875	3	27.0506	2.85714
chr11	58365739	-	NM_146502	Olfr328	1.60686	25	3.7843	21.3115	0.47619	20	3	34.0314	2.85714
chr11	58358440	-	NM_001011531	Olfr329	4.28495	21	4.73037	31.9672	0.0595238	16.875	6	38.3944	1.42857
chr11	58348327	-	NM_146879	Olfr330	1.60686	14	4.73037	17.2131	0.178571	5.3125	4	24.4328	4.28571
chr11	58316056	-	NM_001011861	Olfr331	2.67809	25	5.67644	22.9508	0.119048	16.25	8	32.2862	4.28571
chr11	73184747	+	NM_001172686	Olfr376	3.74933	5	4.73037	15.5738	0.297619	13.4375	2	24.4328	0.952381
chr11	73184747	+	NM_146922	Olfr376	3.74933	5	4.73037	15.5738	0.297619	13.4375	2	24.4328	0.952381
chr11	73267712	-	NM_147025	Olfr380	2.14247	11	2.83822	8.19672	0	4.0625	4	17.452	2.38095
chr11	73300324	-	NM_147022	Olfr381	2.67809	11	1.89215	4.91803	0.0595238	8.125	2	14.8342	3.33333
chr11	73330699	-	NM_146443	Olfr382	4.28495	6	3.7843	8.19672	0.238095	10.625	1	11.3438	1.42857
chr11	73416083	+	NM_207224	Olfr384	1.60686	12	5.67644	6.55738	0	3.75	2	7.8534	4.28571
chr11	73403238	-	NM_147023	Olfr385	1.07124	3	7.56859	9.01639	0	5.3125	4	20.0698	1.42857
chr11	73600441	+	NM_146347	Olfr390	2.14247	10	3.7843	6.55738	0.0595238	3.4375	2	8.726	1.42857
chr11	73616486	-	NM_001159775	Olfr391	2.14247	7	2.83822	6.55738	0.238095	8.125	6	9.5986	2.38095
chr11	73630379	-	NM_147006	Olfr392	1.07124	6	6.62252	6.55738	0	5.625	10	13.089	2.85714
chr11	73661625	-	NM_147008	Olfr393	2.14247	5	0.946074	9.01639	0	7.1875	5	6.1082	4.7619
chr11	73701872	-	NM_147007	Olfr394	0.535619	6	3.7843	9.01639	0.297619	9.0625	6	11.3438	2.85714
chr11	73720992	-	NM_147005	Olfr395	1.07124	8	0	4.91803	0	4.375	1	10.4712	1.90476
chr11	73778111	+	NM_146346	Olfr397	1.60686	10	7.56859	1.63934	0.178571	3.75	1	8.726	0.952381
chr11	73798108	-	NM_146710	Olfr398	4.28495	9	4.73037	8.19672	0.297619	7.8125	8	18.3246	1.42857
chr11	73868280	-	NM_147004	Olfr399	2.14247	3	2.83822	3.27869	0.0595238	4.6875	1	12.2164	2.85714
chr11	73934792	+	NM_146706	Olfr401	2.67809	10	0.946074	7.37705	0.238095	2.1875	1	17.452	2.38095
chr11	73968657	+	NM_146708	Olfr402	1.07124	8	9.46074	4.91803	0	8.4375	1	11.3438	1.90476
chr11	74009006	+	NM_207622	Olfr403	4.82057	8	3.7843	4.91803	0	7.8125	1	15.7068	0.952381
chr11	74082892	+	NM_001011863	Olfr406	2.14247	11	5.67644	4.09836	0.119048	5.3125	6	20.9424	2.85714
chr11	74148731	-	NM_146707	Olfr410	2.67809	12	2.83822	27.8689	0	23.75	2	32.2862	2.38095
chr11	74161174	-	NM_146709	Olfr411	2.67809	22	3.7843	19.6721	1.84524	37.1875	2	33.1588	3.33333
chr11	74178172	+	NM_001011851	Olfr412	2.14247	20	6.62252	30.3279	0.357143	40	6	37.5218	1.90476
chr11	74020791	-	NM_146711	Olfr43	3.21371	10	3.7843	4.09836	0	9.0625	3	18.3246	2.85714
chr11	87728505	-	NM_146412	Olfr464	1.60686	18	3.7843	24.5902	0.535714	31.25	3	41.0122	2.38095
chr11	50820475	+	NM_146909	Olfr51	3.74933	21	2.83822	19.6721	0.297619	13.75	0	22.6876	5.2381
chr11	50840505	+	NM_010997	Olfr54	2.14247	15	4.73037	10.6557	0.119048	5	5	15.7068	4.7619
chr11	48864234	+	NM_010999	Olfr56	1.60686	3	2.83822	13.1148	0	0	7	16.5794	2.38095
chr11	74097310	+	NM_011002	Olfr59	3.21371	9	4.73037	16.3934	0	9.6875	5	20.0698	5.2381
chr13	21731390	-	NM_146542	Olfr11	2.14247	11	4.73037	12.2951	0.47619	15	1	26.178	2.38095
chr13	21766811	-	NM_001011820	Olfr1359	2.14247	18	3.7843	13.1148	0.119048	9.6875	7	19.1972	2.85714
chr13	21794871	+	NM_001011820	Olfr1359	2.14247	21	3.7843	28.6885	0.119048	18.75	3	30.541	0.47619
chr13	21766849	-	NM_146543	Olfr1360	2.14247	17	3.7843	13.1148	0.119048	10	7	19.1972	2.85714
chr13	21751190	-	NM_146541	Olfr1361	3.21371	21	6.62252	11.4754	0.535714	18.75	3	23.5602	2.38095
chr13	21703836	-	NM_146744	Olfr1362	3.21371	18	2.83822	13.1148	0	10.3125	1	12.2164	2.85714
chr13	21629896	-	NM_146283	Olfr1366	2.14247	33	5.67644	61.4754	0	66.5625	5	50.6108	1.42857
chr13	21438798	+	NM_146533	Olfr1367	1.60686	23	3.7843	42.623	0.416667	29.375	3	26.178	1.90476
chr13	21234924	-	NM_146534	Olfr1368	1.07124	18	2.83822	17.2131	0.535714	25.3125	5	13.9616	2.85714
chr13	21165168	-	NM_146535	Olfr1370	1.60686	4	1.89215	3.27869	0.238095	8.4375	2	13.089	0.952381
chr13	21647889	-	NM_207572	Olfr1535	3.74933	12	3.7843	22.1311	0	24.0625	0	25.3054	1.42857
chr13	21224645	+	NM_010984	Olfr263-ps1	3.21371	9	6.62252	18.8525	0.178571	5.625	0	23.5602	1.90476
chr13	65253533	+	NM_146819	Olfr466	1.60686	3	0.946074	7.37705	0	9.375	5	10.4712	1.42857
chr14	53110721	-	NM_020512	Olfr1507	2.67809	18	2.83822	11.4754	0	12.1875	3	19.1972	1.90476
chr14	53115370	-	NM_001170918	Olfr1507	1.60686	9	4.73037	13.1148	0.238095	8.4375	3	12.2164	5.71429
chr14	53087136	-	NM_020513	Olfr1508	2.14247	15	3.7843	18.8525	0	7.8125	1	17.452	4.28571
chr14	53070067	+	NM_020514	Olfr1509	3.21371	11	2.83822	11.4754	0.297619	9.0625	3	13.089	3.33333
chr14	53030602	-	NM_146431	Olfr1510	3.74933	8	3.7843	16.3934	0.178571	10.3125	0	14.8342	1.90476
chr14	53010446	-	NM_146271	Olfr1511	2.14247	12	3.7843	14.7541	0.535714	17.1875	4	18.3246	1.90476
chr14	51153088	+	NM_001177508	Olfr265	0	7	2.83822	5.7377	0	5	3	12.2164	1.42857
chr14	15160626	+	NM_147027	Olfr31	1.07124	13	0.946074	16.3934	0.297619	21.875	0	19.1972	1.90476
chr14	54902600	-	NM_010991	Olfr49	0.535619	13	2.83822	16.3934	0.416667	22.5	7	6.9808	3.33333
chr14	15008594	-	NM_146392	Olfr720	2.14247	7	3.7843	9.83607	0	16.5625	1	13.089	2.38095
chr14	50521616	-	NM_146494	Olfr722	1.60686	9	4.73037	6.55738	0.119048	4.6875	0	12.2164	4.7619
chr14	50549243	-	NM_001011530	Olfr723	1.07124	7	2.83822	5.7377	0	1.5625	1	10.4712	2.38095
chr14	50580771	-	NM_146492	Olfr724	1.60686	4	0.946074	9.01639	0	2.5	1	10.4712	1.42857
chr14	50655175	-	NM_146317	Olfr725	1.60686	3	4.73037	4.09836	0.119048	3.75	4	6.9808	3.33333
chr14	50704354	-	NM_146316	Olfr726	0.535619	6	2.83822	4.09836	0	2.1875	5	13.089	2.85714
chr14	50746227	+	NM_146319	Olfr727	0.535619	7	3.7843	3.27869	0	2.5	6	7.8534	1.90476
chr14	50760312	-	NM_001011809	Olfr728	2.67809	6	3.7843	4.09836	0.178571	11.5625	0	6.9808	1.90476
chr14	50768547	-	NM_146278	Olfr729	2.67809	7	0.946074	4.91803	0.47619	5.625	2	13.089	0.952381
chr14	50806893	-	NM_146493	Olfr730	0	9	3.7843	2.45902	0.119048	13.4375	4	13.9616	0.952381
chr14	50858558	-	NM_146363	Olfr731	1.60686	8	0.946074	7.37705	0.595238	5.625	0	10.4712	1.42857
chr14	50901946	-	NM_146665	Olfr732	4.82057	7	3.7843	9.01639	0.952381	5.9375	0	6.9808	0.47619
chr14	50919005	-	NM_146663	Olfr733	2.14247	13	2.83822	7.37705	0.0595238	7.8125	2	6.9808	1.42857
chr14	50940508	-	NM_146664	Olfr734	1.60686	7	3.7843	12.2951	0.178571	9.6875	1	11.3438	1.42857
chr14	51012432	+	NM_146666	Olfr736	1.60686	12	0.946074	7.37705	0	11.875	2	8.726	1.90476
chr14	51033220	+	NM_146420	Olfr738	1.60686	5	2.83822	2.45902	0	7.1875	3	6.1082	4.7619
chr14	51044195	+	NM_146668	Olfr739	2.14247	5	3.7843	6.55738	0	8.125	0	13.089	0.952381
chr14	51072728	+	NM_146667	Olfr740	1.07124	14	2.83822	6.55738	0	4.375	1	11.3438	0.952381
chr14	51092731	+	NM_207133	Olfr741	2.67809	13	1.89215	7.37705	0	3.75	2	5.2356	4.28571
chr14	51134795	+	NM_146430	Olfr742	1.07124	12	7.56859	3.27869	0	3.4375	0	6.9808	1.42857
chr14	51237898	+	NM_001011738	Olfr744	2.14247	4	3.7843	5.7377	0	7.5	8	13.089	1.42857
chr14	51261869	+	NM_146299	Olfr745	1.60686	11	5.67644	6.55738	0.178571	8.125	4	13.9616	1.42857
chr14	51272913	+	NM_146298	Olfr746	0.535619	11	7.56859	5.7377	0	2.1875	0	10.4712	1.42857
chr14	51301320	-	NM_207156	Olfr747	3.21371	11	1.89215	8.19672	0	1.25	3	20.9424	1.90476
chr14	51330006	+	NM_001011837	Olfr748	2.67809	8	0.946074	6.55738	0	11.875	2	23.5602	1.90476
chr14	51691117	-	NM_207558	Olfr750	2.67809	14	8.51466	18.0328	0	18.125	8	9.5986	4.28571
chr15	98327904	+	NM_001001807	Olfr234	3.74933	14	6.62252	24.5902	1.19048	16.5625	4	20.0698	5.2381
chr15	98143979	-	NM_207554	Olfr257	2.67809	28	2.83822	19.6721	0	22.1875	1	34.904	6.19048
chr15	98286742	+	NM_146280	Olfr281	4.82057	16	4.73037	27.0492	1.13095	25	2	27.0506	12.381
chr15	98267900	+	NM_146457	Olfr282	3.74933	21	3.7843	28.6885	0.47619	26.875	0	26.178	1.90476
chr15	98209539	-	NM_147036	Olfr283	1.60686	13	6.62252	22.1311	1.07143	17.1875	1	19.1972	3.80952
chr15	98171370	-	NM_146281	Olfr284	6.96304	21	2.83822	24.5902	0.357143	27.1875	6	39.267	2.85714
chr15	98143979	-	NM_001011778	Olfr285	2.67809	28	2.83822	19.6721	0	22.1875	1	34.904	6.19048
chr15	98064881	-	NM_001011779	Olfr286	3.74933	23	6.62252	24.5902	0	27.8125	5	37.5218	4.7619
chr15	98051487	-	NM_001011780	Olfr287	4.28495	21	3.7843	24.5902	0.178571	19.0625	3	29.6684	2.38095
chr15	98025973	-	NM_001011733	Olfr288	3.74933	26	4.73037	32.7869	0.178571	28.75	2	28.7958	4.28571
chr16	3838974	+	NM_008762	Olfr15	5.89181	37	3.7843	34.4262	0.297619	48.4375	5	36.6492	2.85714
chr16	3592397	+	NM_146860	Olfr161	0	13	4.73037	11.4754	0	11.875	1	19.1972	1.42857
chr16	19286834	-	NM_146451	Olfr164	1.60686	8	2.83822	9.01639	0.297619	6.5625	5	11.3438	2.38095
chr16	19408110	-	NM_146466	Olfr165	1.60686	6	6.62252	4.91803	0	7.5	5	9.5986	1.42857
chr16	19486932	+	NM_147068	Olfr166	0.535619	5	2.83822	7.37705	0	5.9375	6	11.3438	1.42857
chr16	19515727	-	NM_146935	Olfr167	2.67809	7	5.67644	12.2951	0	9.0625	0	13.089	1.90476
chr16	19531011	-	NM_146357	Olfr168	1.07124	8	6.62252	8.19672	0.297619	8.75	3	17.452	1.90476
chr16	19566974	-	NM_001011855	Olfr169	0.535619	9	1.89215	6.55738	0	3.125	2	18.3246	2.85714
chr16	19606759	-	NM_146957	Olfr170	1.60686	12	3.7843	8.19672	0	2.5	3	9.5986	4.7619
chr16	19625194	-	NM_146958	Olfr171	1.60686	12	3.7843	9.83607	0.119048	16.25	5	19.1972	1.42857
chr16	58761353	-	NM_147001	Olfr172	2.14247	4	3.7843	7.37705	0	3.75	2	8.726	2.38095
chr16	58797738	-	NM_147000	Olfr173	2.67809	11	5.67644	4.91803	0.0595238	5	3	7.8534	1.42857
chr16	58826587	-	NM_147002	Olfr174	1.07124	8	3.7843	6.55738	0.357143	3.125	5	10.4712	1.42857
chr16	58890044	-	NM_146997	Olfr178	1.60686	1	5.67644	1.63934	0	3.4375	7	7.8534	2.38095
chr16	58928470	-	NM_146999	Olfr181	3.74933	5	5.67644	9.01639	0	3.4375	3	6.9808	1.90476
chr16	58995229	+	NM_146485	Olfr183	1.60686	7	0.946074	3.27869	0	5	4	11.3438	3.33333
chr16	59027731	-	NM_146321	Olfr186	0.535619	6	1.89215	5.7377	0	7.1875	3	7.8534	1.90476
chr16	59039575	-	NM_146322	Olfr187	3.21371	7	4.73037	4.09836	0.654762	5.3125	3	6.9808	2.38095
chr16	16674072	-	NM_146335	Olfr19	1.07124	10	4.73037	11.4754	0	9.375	3	18.3246	0.952381
chr16	59074904	-	NM_146397	Olfr190	3.74933	7	2.83822	3.27869	0	0.625	1	12.2164	1.42857
chr16	59086307	-	NM_001011807	Olfr191	5.89181	9	2.83822	8.19672	0.178571	1.875	2	11.3438	1.42857
chr16	59098816	-	NM_207549	Olfr192	1.60686	8	3.7843	5.7377	0	3.4375	5	8.726	0.47619
chr16	59110434	-	NM_001011791	Olfr193	0.535619	2	4.73037	5.7377	0.0595238	1.875	0	9.5986	1.42857
chr16	59148677	+	NM_146998	Olfr195	0.535619	5	2.83822	1.63934	0.297619	4.6875	2	6.1082	0.952381
chr16	59167967	-	NM_146779	Olfr196	1.60686	2	3.7843	6.55738	0.119048	5.625	0	9.5986	3.33333
chr16	59186307	-	NM_146484	Olfr197	0.535619	7	0.946074	4.91803	0	3.4375	1	14.8342	0.952381
chr16	59202250	-	NM_001011808	Olfr198	1.07124	3	0.946074	3.27869	0	3.75	2	4.363	1.90476
chr16	59269491	-	NM_146994	Olfr201	1.60686	3	1.89215	8.19672	0	1.25	3	7.8534	3.33333
chr16	59284321	-	NM_146995	Olfr202	1.60686	9	3.7843	4.09836	0	9.0625	0	10.4712	2.38095
chr16	59302980	+	NM_146486	Olfr203	0.535619	6	4.73037	4.09836	0	2.5	4	8.726	2.38095
chr16	59329333	-	NM_001011736	Olfr205	2.14247	9	2.83822	7.37705	0.0595238	7.1875	1	8.726	0.952381
chr16	59345525	-	NM_146991	Olfr206	0	4	2.83822	4.09836	0	5.625	4	9.5986	1.42857
chr16	59362042	-	NM_001011792	Olfr207	4.28495	10	1.89215	2.45902	0	6.25	3	11.3438	2.85714
chr16	59362042	-	NM_146384	Olfr208	4.28495	10	1.89215	2.45902	0	6.25	3	11.3438	2.85714
chr17	37451327	-	NM_207673	Olfr100	2.14247	11	2.83822	9.01639	0.178571	6.25	4	11.3438	1.42857
chr17	37437365	-	NM_146834	Olfr101	2.14247	9	2.83822	12.2951	0.119048	9.0625	2	19.1972	2.38095
chr17	37451382	-	NM_001011721	Olfr102	2.14247	11	2.83822	9.01639	0.178571	6.25	4	12.2164	1.42857
chr17	37474175	-	NM_146833	Olfr103	3.21371	16	0.946074	10.6557	0	8.125	2	10.4712	0.952381
chr17	37499052	+	NM_001011783	Olfr104	2.14247	7	5.67644	9.01639	0	4.375	2	10.4712	0.47619
chr17	37519451	+	NM_001011744	Olfr105	2.14247	18	4.73037	5.7377	0	1.25	2	17.452	2.38095
chr17	37531474	+	NM_001011764	Olfr106	2.67809	5	0.946074	8.19672	0	7.5	2	15.7068	0.47619
chr17	37542421	+	NM_146511	Olfr107	1.60686	13	2.83822	4.09836	0	4.375	1	9.5986	0.47619
chr17	37582424	+	NM_146465	Olfr108	1.07124	10	2.83822	4.09836	0	4.375	4	9.5986	1.42857
chr17	37603152	+	NM_146835	Olfr109	1.07124	12	2.83822	4.91803	0.0595238	6.25	2	8.726	0.952381
chr17	37629412	+	NM_146328	Olfr110	2.14247	4	0.946074	8.19672	0.416667	2.5	3	13.089	1.42857
chr17	37666901	+	NM_001005485	Olfr111	3.21371	9	3.7843	8.19672	0	5.9375	1	13.089	3.33333
chr17	37706394	-	NM_001013575	Olfr112	3.21371	9	0.946074	5.7377	0.297619	7.5	7	13.089	3.33333
chr17	37712366	-	NM_146289	Olfr113	1.60686	7	3.7843	4.91803	0.119048	1.5625	0	8.726	2.38095
chr17	37727296	-	NM_146287	Olfr114	1.07124	8	3.7843	10.6557	0.119048	5.9375	1	10.4712	0.47619
chr17	37747724	-	NM_001011753	Olfr115	3.21371	3	1.89215	7.37705	0	4.375	0	10.4712	1.42857
chr17	37761578	-	NM_146632	Olfr116	2.14247	6	8.51466	5.7377	0	3.75	3	8.726	0.952381
chr17	37797276	-	NM_207155	Olfr117	1.07124	3	1.89215	2.45902	0	2.1875	0	7.8534	0.47619
chr17	37808969	+	NM_213721	Olfr118	1.60686	4	6.62252	4.91803	0.0595238	2.1875	3	8.726	0.47619
chr17	37833629	+	NM_001011830	Olfr119	2.14247	2	0.946074	2.45902	0	1.875	4	7.8534	1.90476
chr17	37862943	+	NM_146631	Olfr120	3.74933	6	3.7843	5.7377	0	2.8125	1	6.1082	2.38095
chr17	37885810	+	NM_146629	Olfr121	0.535619	3	1.89215	9.01639	0.238095	0.9375	1	4.363	2.38095
chr17	37908572	+	NM_146288	Olfr122	2.14247	9	2.83822	6.55738	0.119048	4.375	7	5.2356	0.952381
chr17	37932390	+	NM_146630	Olfr123	4.28495	4	6.62252	8.19672	0.952381	5.9375	5	7.8534	2.85714
chr17	37942013	+	NM_147062	Olfr124	1.60686	9	2.83822	7.37705	0.357143	3.75	3	7.8534	2.38095
chr17	37971855	+	NM_146290	Olfr125	2.67809	4	3.7843	1.63934	0.654762	9.0625	2	6.9808	1.90476
chr17	37987538	+	NM_146890	Olfr126	3.21371	5	1.89215	6.55738	0	2.5	2	4.363	1.90476
chr17	38040492	+	NM_146377	Olfr127	3.74933	6	0	4.91803	0	2.5	0	7.8534	0.952381
chr17	38060512	+	NM_206816	Olfr128	1.60686	16	3.7843	2.45902	0.178571	2.1875	3	3.4904	2.85714
chr17	38192536	-	NM_146327	Olfr129	1.60686	3	1.89215	9.83607	0	5.3125	5	6.9808	1.42857
chr17	38204117	+	NM_146487	Olfr130	1.60686	9	1.89215	4.09836	0.178571	2.8125	7	8.726	0.47619
chr17	38219921	-	NM_146867	Olfr131	0.535619	9	3.7843	4.09836	0.595238	4.0625	2	4.363	1.42857
chr17	38268135	-	NM_001005481	Olfr132	1.07124	7	7.56859	3.27869	0.47619	4.375	1	8.726	1.90476
chr17	38285534	+	NM_146831	Olfr133	2.67809	1	2.83822	9.01639	0	3.75	1	4.363	2.38095
chr17	38312030	+	NM_146832	Olfr134	3.21371	9	1.89215	4.91803	0.178571	4.0625	8	0.8726	1.42857
chr17	38345191	+	NM_146332	Olfr135	1.07124	6	1.89215	4.09836	0.178571	2.1875	3	2.6178	1.42857
chr17	38472103	+	NM_146807	Olfr136	0	6	3.7843	0.819672	0.178571	3.125	0	3.4904	0
chr17	38442404	-	NM_146488	Olfr137	0	8	4.73037	4.91803	0.119048	2.1875	1	6.1082	2.85714
chr17	38411717	+	NM_130868	Olfr138	2.14247	4	7.56859	3.27869	0	2.8125	7	5.2356	0.47619
chr17	33336006	+	NM_207175	Olfr239	4.28495	29	3.7843	36.0656	0	3.75	7	34.904	1.90476
chr17	33313360	+	NM_010998	Olfr55	3.74933	25	6.62252	38.5246	0.119048	1.875	6	34.0314	0
chr17	33405670	+	NM_146937	Olfr63	2.67809	48	5.67644	59.0164	0.0595238	89.0625	2	60.2094	3.33333
chr17	38089967	-	NM_001011829	Olfr761	2.67809	4	0.946074	9.01639	0.535714	1.5625	2	10.4712	1.90476
chr17	37223181	-	NM_146477	Olfr90	3.21371	8	4.73037	15.5738	0.119048	18.125	3	20.0698	6.19048
chr17	37248925	-	NM_146456	Olfr92	3.74933	20	1.89215	13.1148	0	3.4375	2	30.541	2.38095
chr17	37288915	-	NM_001011813	Olfr93	2.14247	17	1.89215	14.7541	0	17.8125	0	27.9232	1.42857
chr19	11903514	-	NM_146936	Olfr1417	2.14247	11	0.946074	18.0328	0.0595238	12.5	1	18.3246	1.90476
chr19	11930441	-	NM_001011524	Olfr1418	3.74933	12	5.67644	9.01639	0.238095	11.25	2	16.5794	6.66667
chr19	11945704	-	NM_001011775	Olfr1419	1.60686	10	5.67644	12.2951	1.66667	15.3125	7	14.8342	5.71429
chr19	11970512	+	NM_146410	Olfr1420	4.28495	17	2.83822	18.8525	0	26.5625	3	33.1588	4.7619
chr19	12111230	-	NM_146680	Olfr1423	1.60686	11	2.83822	13.1148	0.119048	9.6875	5	14.8342	2.38095
chr19	12134240	-	NM_146681	Olfr1424	2.14247	10	1.89215	12.2951	0.178571	5.625	1	24.4328	0.952381
chr19	12149120	-	NM_001011853	Olfr1425	0.535619	5	0.946074	9.01639	0	9.0625	4	17.452	2.38095
chr19	12166337	-	NM_146809	Olfr1426	1.60686	7	6.62252	14.7541	0	11.5625	0	10.4712	3.33333
chr19	12174127	-	NM_146679	Olfr1427	2.14247	10	5.67644	10.6557	0.595238	13.75	2	18.3246	1.90476
chr19	12284057	+	NM_146414	Olfr1431	1.07124	9	8.51466	10.6557	0.77381	7.5	4	15.7068	1.90476
chr19	12357539	+	NM_146685	Olfr1433	1.60686	6	1.89215	6.55738	0	5.625	2	13.9616	2.85714
chr19	12357539	+	NM_207626	Olfr1434	1.60686	6	1.89215	6.55738	0	5.625	2	13.9616	2.85714
chr19	12397315	-	NM_001011839	Olfr1437	0.535619	12	2.83822	4.09836	0.416667	3.125	3	20.9424	3.33333
chr19	12468754	+	NM_146684	Olfr1440	1.60686	13	3.7843	7.37705	0.238095	8.125	1	16.5794	1.90476
chr19	12496800	+	NM_146683	Olfr1441	0.535619	14	3.7843	9.01639	0	15	0	13.089	2.85714
chr19	12748668	+	NM_146697	Olfr1442	1.60686	6	3.7843	7.37705	0.238095	10.3125	0	15.7068	2.38095
chr19	12752655	+	NM_146698	Olfr1443	1.60686	9	4.73037	9.83607	0.178571	12.8125	0	20.0698	1.90476
chr19	12936266	+	NM_146702	Olfr1444	1.60686	10	3.7843	7.37705	0.119048	5.3125	3	6.1082	0.952381
chr19	12958372	+	NM_146699	Olfr1445	2.14247	8	3.7843	4.91803	0	7.5	3	11.3438	1.42857
chr19	12965065	-	NM_146704	Olfr1446	2.14247	8	4.73037	4.09836	0	5.3125	2	10.4712	0.952381
chr19	12976268	-	NM_146703	Olfr1447	4.28495	6	4.73037	8.19672	0	2.5	0	9.5986	1.42857
chr19	12994797	-	NM_146701	Olfr1448	0.535619	8	3.7843	5.7377	0.535714	3.4375	3	14.8342	1.90476
chr19	13009229	+	NM_146303	Olfr1449	1.60686	5	2.83822	4.91803	0.47619	6.5625	1	10.4712	1.42857
chr19	13028080	+	NM_146371	Olfr1450	1.07124	13	2.83822	3.27869	0.654762	5.3125	3	9.5986	1.90476
chr19	13073477	+	NM_146705	Olfr1451	2.14247	10	2.83822	4.91803	0	3.75	5	4.363	2.38095
chr19	13102817	-	NM_146700	Olfr1453	0.535619	5	2.83822	6.55738	0.119048	1.25	1	7.8534	3.80952
chr19	13137902	+	NM_146692	Olfr1454	2.67809	14	4.73037	8.19672	0.0595238	2.5	1	6.9808	2.38095
chr19	13170136	-	NM_146575	Olfr1457	4.28495	11	3.7843	3.27869	0.357143	5	2	3.4904	1.90476
chr19	13221147	-	NM_146689	Olfr1459	1.60686	4	5.67644	4.09836	0.178571	5.625	2	8.726	0.47619
chr19	13239505	+	NM_146302	Olfr1461	2.67809	5	0.946074	5.7377	0	4.375	0	7.8534	0.47619
chr19	13265158	+	NM_146693	Olfr1462	2.14247	12	0.946074	3.27869	0	2.5	2	7.8534	1.90476
chr19	13308741	+	NM_001011840	Olfr1463	1.60686	7	4.73037	2.45902	0	3.4375	9	7.8534	1.42857
chr19	13388773	-	NM_001011841	Olfr1465	1.60686	2	2.83822	4.09836	0	4.375	2	4.363	0.952381
chr19	13416249	+	NM_146694	Olfr1466	0.535619	5	3.7843	3.27869	0.654762	4.6875	0	7.8534	1.90476
chr19	13439119	+	NM_146691	Olfr1467	0.535619	4	3.7843	2.45902	0.119048	5.3125	1	9.5986	1.90476
chr19	13485060	+	NM_146695	Olfr1469	3.21371	6	5.67644	7.37705	0	3.75	2	6.9808	0.952381
chr19	13519503	+	NM_207132	Olfr1471	1.07124	2	2.83822	3.27869	0	0.625	5	8.726	1.42857
chr19	13529005	-	NM_146690	Olfr1472	4.82057	4	0	3.27869	0.178571	1.5625	4	4.363	0.952381
chr19	13545461	+	NM_001011842	Olfr1474	1.60686	6	4.73037	3.27869	0	3.75	0	10.4712	1.42857
chr19	13554686	-	NM_146301	Olfr1475	3.21371	8	2.83822	3.27869	0	0.625	0	6.9808	1.42857
chr19	13575035	+	NM_146696	Olfr1477	1.60686	6	0	7.37705	0	3.125	3	8.726	1.90476
chr19	13604164	+	NM_207575	Olfr1480	2.14247	5	4.73037	6.55738	0	1.875	4	9.5986	3.33333
chr19	13659795	+	NM_146291	Olfr1484	1.60686	6	0.946074	5.7377	0	0.9375	2	6.1082	2.38095
chr19	13693653	+	NM_146636	Olfr1487	4.28495	11	1.89215	4.91803	0	4.0625	0	12.2164	1.90476
chr19	13707602	+	NM_146635	Olfr1489	2.67809	10	0	6.55738	0.178571	5.9375	2	12.2164	2.38095
chr19	13728935	+	NM_001011832	Olfr1490	1.60686	4	0	8.19672	0	7.1875	4	6.9808	1.42857
chr19	13779318	+	NM_146345	Olfr1491	3.21371	9	4.73037	10.6557	0.119048	5	4	15.7068	1.42857
chr19	13823597	+	NM_146990	Olfr1494	2.14247	7	2.83822	4.91803	0	7.5	3	7.8534	2.85714
chr19	13842833	+	NM_146344	Olfr1495	2.14247	9	4.73037	4.09836	0.178571	8.75	3	13.089	4.28571
chr19	13855037	+	NM_146989	Olfr1496	4.28495	10	0	9.83607	0.297619	11.875	2	13.9616	1.42857
chr19	13870099	-	NM_146741	Olfr1497	2.67809	7	3.7843	8.19672	0.297619	5.9375	5	10.4712	0.952381
chr19	13890078	-	NM_146796	Olfr1499	1.60686	7	0.946074	9.01639	0.297619	7.1875	2	12.2164	1.90476
chr19	13902884	-	NM_001011831	Olfr1500	4.82057	11	3.7843	13.1148	0	11.875	5	13.9616	2.85714
chr19	13913661	-	NM_146633	Olfr1501	1.07124	8	2.83822	7.37705	0.0595238	4.375	2	16.5794	0.47619
chr19	13936284	+	NM_146797	Olfr1502	4.82057	9	1.89215	16.3934	0.357143	4.6875	3	13.089	3.33333
chr19	13962698	-	NM_146634	Olfr1504	1.07124	4	5.67644	9.83607	0	9.0625	6	14.8342	1.90476
chr19	13993511	+	NM_001011850	Olfr1505	2.14247	10	4.73037	3.27869	0.714286	5.3125	2	12.2164	3.33333
chr19	12342721	+	NM_146686	Olfr235	1.07124	6	3.7843	6.55738	0.416667	2.8125	1	5.2356	0.952381
chr19	12316149	-	NM_146688	Olfr262	2.67809	12	0	5.7377	0.238095	8.125	2	13.9616	1.90476
chr19	12195164	-	NM_146682	Olfr76	3.74933	7	2.83822	5.7377	0.297619	8.4375	5	14.8342	5.71429
chrX	47036680	+	NM_207240	Olfr1320	1.60686	9	4.73037	5.7377	0	10.3125	2	13.089	1.90476
chrX	47081109	-	NM_207631	Olfr1321	1.07124	4	2.83822	10.6557	0	12.8125	3	8.726	1.42857
chrX	47239578	-	NM_001011794	Olfr1322	2.14247	4	3.7843	9.83607	0.297619	5.3125	0	15.7068	0.952381
chrX	47363412	-	NM_146390	Olfr1323	3.21371	5	2.83822	4.91803	0	12.8125	2	7.8534	2.38095
chrX	47779671	-	NM_146292	Olfr1324	0.535619	6	3.7843	4.09836	0	13.125	1	12.2164	3.80952
chrX	71839666	+	NM_146398	Olfr1325	2.67809	2	2.83822	8.19672	0.297619	8.4375	0	6.9808	1.42857
