# Supplementary material for: Stage and Gene Specific Signatures Defined by Histones H3K4me2 and H3K27me3 Accompany Mammalian Retina Maturation In Vivo
Source: PLoS One. 2012 Oct 9;7(10):e46867. doi: 10.1371/journal.pone.0046867 (PMC3467275; doi:10.1371/journal.pone.0046867)
Supplement: Table S4 — Histone modification and gene expression profiles for genes up-regulated during retina development (rod dependent). (XLS) [file pone.0046867.s006.xls]

## Sheet: sTable 2
Supplementary Table 4. Histone modification and gene expression profiles for genes up-regulated during retina development (rod dependent)
Basic information for genes, Number indicates total gene in list, UG No. indicates Unigene numbers, Symbol indicates Unigene names, Cluster indicates hierarchical clusters of H3K4me2 and H3K27me3 occupancies as shown in Figure 4
Histone Modification for H3K4me2 or H3K27me3: normalized occupancies +/- 2.5Kb around TSS
Gene expression prolifes during retina development from E12.5 to PN21: average fold higher at each time point compared to normalized average of total expression (data taken from Zhang et al., 2006)
Number	UG No.	Symbol	Cluster	H3K27-E17.5	H3K27-PN1	H3K27-PN7	H3K27-PN15	H3K4-E17.5	H3K4-PN1	H3K4-PN7	H3K4-PN15	E12.5_Mean	E14.5_Mean	E16.5_Mean	E18.5_Mean	PN01_Mean	PN03_Mean	PN05_Mean	PN07_Mean	PN10_Mean	PN15_Mean	PN21_Mean
1	Mm.3918	Abca4	1	169	173.699	104.674	36.6524	36.426	26.4825	34.215	160	0.165954	0.148925	0.0922143	0.111645	0.182897	0.250942	0.34499	1.29434	0.967598	4.77626	6.47643
2	Mm.46764	Cds1	1	199	231.872	186.227	40.1431	41.2471	30.2658	46.9489	115	0.901292	0.803346	0.311898	0.471692	0.569062	0.643276	0.745245	0.804606	1.05157	3.19423	2.95102
3	Mm.79993	Dact2	1	307	274.478	253.406	82.9043	32.1406	29.32	27.1935	39	0.0429786	0.0507601	0.0270783	0.0345469	0.0992719	0.251632	0.834988	2.46776	3.67599	4.20316	5.49146
4	Mm.235550	Esrrb	1	317	403.933	316.835	89.8857	49.8179	24.5909	37.9638	98	0.960307	0.706906	0.48975	1.87292	1.36648	0.800993	0.874502	0.688819	1.14181	3.87597	1.54204
5	Mm.272120	Gad1	1	457	569.439	449.631	239.113	53.5676	36.8864	36.1191	23	0.421258	0.583547	0.442346	0.687696	1.29112	0.918067	1.20088	1.21814	1.5389	3.27978	1.9603
6	Mm.16224	Guca1a	1	117	158.132	143.732	58.4693	8.57082	2.83742	3.98679	47	0.292265	0.205444	0.264301	0.214941	0.36828	0.432576	0.90854	0.77239	1.08648	2.82018	5.75618
7	Mm.17613	Plk5	1	416	560.426	222.16	36.6524	27.8552	21.7535	43.6762	155	0.599913	0.306467	0.206158	0.272742	0.367436	0.380553	0.570288	1.3086	1.6762	2.8525	3.14527
8	Mm.316418	Rsrc1	1	147	186.809	199.663	57.5966	64.2811	33.1032	20.41	48	0.473721	0.625182	0.42126	0.501776	0.500613	0.683566	1.31453	2.06025	2.147	1.917	3.23686
9	Mm.461701	Rtbdn	1	254	285.129	98.1127	22.6896	41.7827	34.9948	55.8746	162	0.100527	0.129585	0.0772982	1.86335	0.143456	0.182273	0.388473	2.1699	1.75096	5.32622	5.93085
10	Mm.252987	Slc12a5	1	239	224.498	85.3018	19.1989	32.1406	22.6993	60.9324	140	0.141415	0.195967	0.179278	0.238661	0.41441	0.265239	0.529155	1.99706	1.25128	4.27195	5.56877
11	Mm.156124	Slc24a1	1	182	179.435	156.855	40.1431	13.9276	8.51225	2.7967	111	0.104002	0.10605	0.0704132	0.111744	0.11976	0.185592	0.300623	0.65498	1.0058	5.31045	5.22335
12	Mm.34308	Susd3	1	156	161.409	65.6168	41.0158	18.7487	17.9703	26.896	124	0.353247	0.344469	0.190596	0.231316	0.30438	0.24596	0.514231	1.92846	2.04087	4.16608	3.79167
13	Mm.182654	Syt7	1	77	96.6817	118.423	92.5037	33.7476	24.5909	36.3571	32	0.501719	0.524962	0.639868	0.456542	0.626979	0.70861	0.803721	1.26014	1.0844	2.11061	3.29471
14	Mm.151594	Trnp1	1	427	554.691	379.953	138.756	33.7476	28.3742	34.8695	36	0.240842	0.21747	0.107051	0.175586	0.252852	0.210766	0.479641	3.53106	2.0615	3.17452	3.77887
15	Mm.42102	Tulp1	1	273	340.025	105.612	48.8699	17.1416	19.8619	52.4233	81	0.0541191	0.0607825	0.341052	0.141237	0.198188	0.428322	1.37107	3.23197	2.27061	3.85936	4.57681
16	Mm.101958	6430548M08Rik	2	60	71.2823	25.9343	9.59944	44.4611	27.4284	40.82	79	0.419923	0.418222	0.411695	0.550122	0.44794	0.613473	0.914959	1.83012	1.32546	2.83618	3.18558
17	Mm.41540	Atxn7l4	2	58	48.3408	51.5561	37.5251	56.7817	48.2361	45.6993	59	0.918119	0.540773	0.395026	0.645804	0.520989	0.609137	0.692381	1.15387	1.22645	2.95759	3.46953
18	Mm.387390	Kcnb1	2	43	67.1856	55.618	12.2175	35.3546	14.1871	63.8481	112	0.352594	0.610359	0.343444	0.304398	0.248598	0.354975	0.42305	1.54843	1.40117	3.73199	3.81125
19	Mm.257067	Lynx1	2	33	27.8574	19.685	20.9442	35.3546	22.6993	18.4463	30	0.75335	0.692939	0.235951	0.465921	0.526483	0.420325	0.533493	1.4911	1.17256	3.76608	4.03742
20	Mm.61022	Osbp2	2	36	31.9541	29.9963	21.8169	32.1406	20.8077	21.7786	43	0.239423	0.212026	0.18866	0.249138	0.329905	0.364849	0.5485	1.30622	1.38722	3.19622	2.92917
21	Mm.234233	Pgbd5	2	73	83.5723	60.9299	26.1803	42.8541	42.5612	55.1605	73	0.538945	0.867002	0.806479	1.25391	0.438936	0.479332	0.440562	1.3511	1.60204	3.11836	3.48491
22	Mm.44261	Pitpnm2	2	11	6.55469	2.49969	15.7082	4.28541	5.67483	1.66612	9	0.607365	0.414089	0.236097	0.269062	0.362072	0.447336	0.49948	0.630556	0.625817	2.59112	5.67917
23	Mm.222680	Rgs9bp	2	129	159.771	58.1177	19.1989	100.171	67.1522	129.541	174	0.201472	0.192713	0.096341	0.12348	0.266002	0.461993	0.495183	1.06376	0.962887	3.72107	4.95438
24	Mm.41982	Rs1h	2	37	28.6768	42.1822	27.9256	20.3557	20.8077	11.4843	59	0.572402	0.554145	0.289387	0.436521	0.345121	0.472011	0.576986	1.51322	2.05864	3.42093	3.44627
25	Mm.63584	Svop	2	45	63.0889	29.0589	19.1989	35.8903	31.2116	30.5852	61	0.153418	0.139327	0.140408	0.209013	0.167088	0.225448	0.23106	0.226186	0.427887	4.44681	5.30914
26	Mm.27005	Vsnl1	2	54	60.6309	66.8666	31.4164	74.9946	44.4529	34.9885	60	0.6955	1.30616	0.376337	0.515722	0.690191	0.732679	0.665314	1.40301	1.10317	2.86284	3.10189
27	Mm.95707	Aipl1	3	12	21.3027	18.1227	9.59944	14.9989	16.0787	19.8149	155	0.0419071	0.0359772	0.0410589	0.0646971	0.100199	0.111629	0.478564	2.21585	1.99656	5.27691	5.5452
28	Mm.275831	Aldoa	3	10	9.0127	4.68691	6.98141	11.7849	9.45805	18.0298	123	0.558811	0.713363	0.812678	0.857162	0.170746	0.410403	0.805651	2.18921	1.69614	4.26662	4.58585
29	Mm.441911	CRX	3	8	5.74	4.1	6.96	20.356	23.645	21.422	158	n/a	n/a	n/a	n/a	n/a	n/a	n/a	n/a	n/a	n/a	n/a
30	Mm.95398	Gngt1	3	10	9.0127	9.06137	8.72676	9.10649	12.2955	3.39175	78	0.0181772	0.0191953	0.0167382	0.0242487	0.039108	0.0745132	0.545082	1.99956	2.25772	2.62786	4.48292
31	Mm.257501	Grk1	3	19	14.7481	14.6857	10.4721	10.7135	9.45805	25.2893	65	0.575341	0.520795	0.435187	0.365723	0.343605	0.533894	0.75773	2.06421	1.6438	4.23529	5.309
32	Mm.68170	Kcnj14	3	11	18.0254	16.5604	18.3262	6.96379	1.89161	2.43968	115	0.159673	0.132642	0.094626	0.176082	0.145648	0.119797	0.31404	0.209034	0.265294	4.83014	6.79796
33	Mm.37907	Lrit1	3	19	11.4707	3.74953	6.10874	11.2492	13.2413	24.3373	97	0.437522	0.335311	0.283415	0.299702	0.554306	0.372777	1.0135	2.46262	2.23174	2.88796	3.09949
34	Mm.103641	Nr2e3	3	8	12.3	6.6	9.6	10.714	15.133	37.904	107	n/a	n/a	n/a	n/a	n/a	n/a	n/a	n/a	n/a	n/a	n/a
35	Mm.20422	Nrl	3	19	24.5801	13.7483	15.7082	35.3546	26.4825	24.3373	116	0.0564653	0.0770661	0.0629791	0.0865327	0.258259	0.689727	1.90063	4.06571	2.45001	3.52146	4.73379
36	Mm.1372	Pde6b	3	30	28.6768	19.9975	10.4721	14.9989	43.507	37.4282	95	0.0541905	0.0732381	0.0360511	0.0543998	0.0841443	0.16855	0.67779	3.37676	2.05045	3.79671	5.67304
37	Mm.39200	Pde6g	3	15	9.0127	4.37445	5.23606	9.64217	14.1871	17.2563	79	0.020623	0.0425078	0.0342223	0.0442022	0.084189	0.129765	0.736279	2.97611	2.63465	4.30739	4.24014
38	Mm.26633	Plekhb1	3	4	10.6514	4.99938	7.85409	34.8189	24.5909	27.015	142	0.0543415	0.0604236	0.0938718	0.177986	0.281589	0.447905	1.23469	3.61938	2.67318	4.67292	2.91609
39	Mm.291370	Prph2	3	6	5.73535	9.99875	5.23606	18.7487	10.4039	15.1736	72	0.0372976	0.103874	0.0461955	0.0393048	0.050121	0.118732	0.550206	2.66983	2.68915	5.52575	7.38031
40	Mm.436622	Rbp3	3	9	5.73535	5.93676	3.49071	17.1416	28.3742	52.8398	127	0.0551692	0.117003	0.135685	0.195247	0.258737	0.625604	1.2033	3.13916	1.77398	3.93333	5.62154
41	Mm.439726	Rcvrn	3	14	18.0254	23.1221	13.0901	0.535676	8.51225	10.2942	134	0.0258832	0.0370575	0.0164354	0.031114	0.170291	0.0580904	0.249774	2.83693	2.55135	4.83975	4.87893
42	Mm.2965	Rho	3	4	9.83204	4.37445	10.4721	11.2492	10.4039	27.3125	58	0.0208871	0.0312398	0.0197283	0.0264031	0.0407879	0.0428991	0.257257	1.25017	2.075	6.04498	5.64732
43	Mm.300655	Rp1l1	3	19	18.0254	16.5604	17.4535	17.1416	8.51225	36.9522	94	0.345023	0.159251	0.094434	0.183269	0.239485	0.402151	1.10049	3.5454	2.12042	2.76679	3.07661
44	Mm.485092	Rpgrip1	3	7	10.6514	2.81215	7.85409	12.8562	7.56644	6.24795	75	0.507257	0.394505	0.293756	0.408458	0.473203	0.833795	0.665286	1.89988	2.18868	3.06365	3.37958
45	Mm.1276	Sag	3	6	9.83204	5.6243	4.36338	9.10649	15.1329	15.9472	53	0.0549233	0.0837629	0.0497965	0.0576112	0.128205	0.316485	1.00951	2.80653	2.95505	3.81036	5.21607
46	Mm.133687	Slco4a1	3	15	18.0254	10.9361	18.3262	15.5346	9.45805	28.7406	143	0.643338	0.487201	0.241625	0.39557	1.19524	0.539486	1.10408	1.96007	1.74571	2.76359	3.0737
47	Mm.116683	Tnfaip3	3	6	15.5674	12.186	7.85409	15.5346	13.2413	6.78349	152	0.588636	0.377713	0.348177	0.426249	0.540584	0.356342	0.435902	0.807505	0.701961	2.98316	5.41499
48	Mm.8983	Tnfsf12	3	18	18.0254	13.1234	7.85409	23.0341	15.1329	22.1356	60	0.672507	0.791054	0.256817	0.669406	0.595486	0.5448	0.68243	1.20163	2.09503	3.14638	3.53248
49	Mm.3667	Vtn	3	53	57.3535	31.5586	22.6896	56.246	51.0735	59.6233	193	0.0956061	0.0970381	0.0536505	0.0669718	0.0719669	0.108327	0.209255	0.496807	0.727852	4.88942	6.10863
50	Mm.273339	4930583H14Rik	4	9	12.29	8.43645	6.10874	51.4249	38.778	24.9918	96	0.931066	1.43754	0.816229	0.696092	0.617093	0.721825	0.630898	1.57109	1.29651	3.37431	3.87794
51	Mm.221038	Aak1	4	2	4.91602	5.6243	9.59944	124.277	82.2851	63.4316	158	0.108526	0.19356	0.116934	0.10517	0.229134	0.206155	0.860794	3.02436	1.97966	3.82448	5.44792
52	Mm.274243	Abcb10	4	19	17.2061	8.74891	15.7082	39.64	30.2658	41.1175	60	0.997796	0.779428	0.538621	0.731682	0.765777	0.936931	1.05311	1.67311	1.87356	3.40176	2.43428
53	Mm.259976	Adipor1	4	10	9.83204	6.56168	4.36338	70.1736	31.2116	26.8365	152	0.890961	0.709433	0.695998	0.527131	0.456085	0.503066	0.593435	1.37748	1.17829	2.70266	4.15518
54	Mm.485429	Ado	4	12	9.83204	13.1234	13.0901	74.459	49.1819	76.8201	96	0.27139	0.442369	0.110399	0.25852	0.308983	0.166903	0.422909	0.880629	0.671854	4.68185	6.05915
55	Mm.141230	Agpat3	4	5	6.55469	7.1866	6.98141	64.8168	46.3445	50.1026	95	0.735507	0.308703	0.314558	0.38261	0.584669	0.546641	1.37921	1.6264	1.21731	3.32747	4.22914
56	Mm.152952	Ankrd33	4	16	13.1094	15.623	6.98141	61.6027	51.0735	78.0102	98	0.235707	0.185695	0.144795	0.21576	0.299065	0.329194	0.670488	2.6632	1.88069	3.45504	3.02911
57	Mm.24186	Bin3	4	9	22.1221	15.3106	13.9628	68.5665	46.3445	30.5852	72	0.59956	0.51751	0.445959	0.4491	0.414813	0.507662	0.608922	1.56902	1.7349	4.65196	2.85851
58	Mm.237825	Bmpr1a	4	3	13.1094	6.24922	6.98141	79.2801	36.8864	44.5687	116	0.529198	0.59722	0.656503	0.751633	0.266431	0.561776	0.725421	1.66551	1.38101	3.44046	3.54329
59	Mm.285993	Calm1	4	2	5.73535	6.87414	3.49071	74.459	74.7186	89.3755	119	0.22663	0.423273	0.40469	0.453645	0.437303	0.457797	0.81978	2.57599	1.92044	3.76175	3.40498
60	Mm.39706	Ccnyl1	4	10	8.19336	9.68629	6.10874	84.1011	56.7483	38.3208	105	0.671661	0.482738	0.386497	0.483754	0.29968	0.364124	0.258612	0.521383	0.445416	4.51354	5.30419
61	Mm.200608	Clu	4	15	13.1094	8.74891	12.2175	29.9979	14.1871	37.5472	38	0.115808	0.0884436	0.162711	0.118026	0.126312	0.172066	0.323792	0.711089	0.983096	4.28598	3.84039
62	Mm.31395	Cpe	4	14	10.6514	8.12398	8.72676	52.4963	47.2903	37.0712	118	0.283238	0.622994	0.649406	0.666685	0.67586	0.546418	0.943649	2.46409	1.3989	3.27604	3.90865
63	Mm.26908	Csnk1a1	4	13	10.6514	18.4352	6.10874	89.4579	69.0438	41.653	110	0.69306	0.781862	0.685204	0.713115	0.699414	0.766248	0.936425	2.14876	1.64103	3.09421	3.36017
64	Mm.4263	Cst3	4	16	5.73535	4.99938	1.74535	65.8882	42.5612	37.1902	109	0.441088	0.612055	0.537855	0.407695	0.454523	0.763121	1.33706	2.5734	2.35949	3.37022	3.69883
65	Mm.28186	Dhx8	4	6	6.55469	9.99875	6.10874	69.6379	43.507	21.3025	62	0.864314	0.5826	0.278672	0.805324	0.421354	0.405549	0.599568	1.45311	1.49824	2.90347	4.94899
66	Mm.44736	Dnm1	4	26	23.7608	13.1234	12.2175	52.4963	24.5909	64.0267	88	0.583705	0.400428	0.360203	0.479293	1.45123	0.628422	0.724006	2.27859	1.54385	1.86535	3.06179
67	Mm.185453	Eif4g2	4	4	0.819336	2.81215	3.49071	78.7444	53.9109	46.8299	106	0.421462	0.425885	0.342805	0.21439	0.288118	0.351949	0.446414	1.57878	1.47375	3.85759	3.46817
68	Mm.83949	Elovl4	4	14	17.2061	15.9355	6.98141	92.672	52.0193	53.0184	95	0.306317	0.465332	0.411671	0.376019	0.367382	0.661804	0.929329	2.55953	1.59257	2.42063	3.46979
69	Mm.3913	Eno2	4	12	12.29	9.68629	8.72676	48.7465	34.9948	63.3721	121	0.126907	0.222531	0.219966	0.337645	0.534622	0.397688	0.882807	2.27261	1.64535	4.56236	4.32765
70	Mm.458280	Fam169a	4	17	18.8447	24.6844	4.36338	61.6027	39.7238	18.7439	91	0.550881	0.540201	0.583264	0.653263	0.662335	0.620063	0.741662	1.16276	1.45653	2.7912	4.28258
71	Mm.312276	Fam59a	4	11	8.19336	12.8109	13.0901	63.2098	26.4825	43.1406	62	0.392775	0.220368	0.108284	0.243503	0.249501	0.307871	0.326559	0.664256	1.85422	4.71056	4.59817
72	Mm.24783	Frmpd1	4	22	22.9414	26.2467	27.9256	56.246	38.778	47.3654	51	0.431107	0.334679	0.598621	0.364295	1.60858	0.570716	0.453248	0.800692	0.536483	4.42258	4.03087
73	Mm.439668	Gabra1	4	23	31.1348	34.0582	24.4349	67.4952	48.2361	15.7091	45	0.760193	0.565984	0.287048	0.447375	0.512264	0.451827	0.709538	1.80538	1.48393	3.22625	3.48611
74	Mm.210745	Glul	4	13	3.27735	5.31184	5.23606	78.7444	67.1522	94.4334	111	0.610673	0.679324	0.692903	0.798089	0.808249	0.570291	0.431818	1.09793	0.918192	3.58778	4.52335
75	Mm.32595	Gnaz	4	19	21.3027	23.4346	19.1989	65.3525	50.1277	82.4135	139	0.641574	0.813959	0.83551	1.00147	0.683631	0.724152	0.731268	1.81939	1.31881	3.04648	2.30005
76	Mm.19039	Got1	4	18	22.1221	19.0601	12.2175	73.9233	49.1819	36.7737	123	0.561506	0.734177	0.546184	0.565278	0.588539	0.550452	0.719078	1.49197	2.31441	3.40055	2.77659
77	Mm.589	Gpi1	4	5	4.91602	7.81152	10.4721	56.246	34.049	50.7572	130	0.961974	1.51124	1.124	0.856793	0.4234	0.571127	0.70169	1.60549	1.5715	3.05576	2.54355
78	Mm.185467	Gtf2h3	4	5	4.91602	8.12398	1.74535	80.8871	56.7483	26.5984	98	0.643967	0.349188	0.339373	0.390626	0.378371	0.481533	1.19862	1.46279	2.81594	4.23115	2.99865
79	Mm.39293	Haus1	4	13	5.73535	2.81215	6.98141	53.0319	33.1032	25.7059	54	0.461204	0.37177	0.36264	0.50881	0.412345	0.811347	0.837066	1.30433	2.68016	3.32118	3.90895
80	Mm.275130	Hexdc	4	6	5.73535	3.74953	2.61803	54.639	38.778	27.61	52	0.565894	0.568716	0.472938	0.562786	0.473261	0.674858	1.03588	2.16612	1.7293	2.53705	3.34465
81	Mm.277464	Icmt	4	41	49.1602	26.2467	12.2175	65.8882	59.5857	69.6201	123	0.27806	0.408994	0.360033	0.280086	0.335863	0.443482	0.782766	1.95575	1.90235	3.0366	3.61924
82	Mm.29870	Itm2c	4	18	8.19336	11.2486	20.9442	60.5314	38.778	47.0084	84	0.693073	0.843518	0.644082	0.81132	0.564306	0.650049	0.799308	1.93615	1.65497	3.35252	2.81346
83	Mm.88694	Kif3a	4	2	4.91602	8.12398	4.36338	65.3525	36.8864	30.0497	66	0.672504	0.584334	0.682761	0.39553	0.433503	0.657098	0.873388	1.27908	1.65837	3.20536	3.58962
84	Mm.89552	Kirrel	4	13	12.29	16.5604	13.9628	81.4228	63.369	58.5523	120	0.040821	0.0384793	0.023158	0.0401171	0.0355451	0.0467352	0.215735	1.31206	1.68251	4.66342	6.18817
85	Mm.272197	Mgll	4	26	17.2061	19.0601	19.1989	40.7114	40.6696	48.496	60	0.438049	0.357653	0.285054	0.464272	0.651519	0.711524	1.22086	1.93338	1.64828	3.02652	2.04768
86	Mm.151293	Nlgn2	4	10	9.0127	9.68629	5.23606	72.8519	38.778	81.0449	100	0.047255	0.053071	0.0366277	0.0575842	0.0844811	0.164724	0.682489	3.00516	2.66796	3.88308	4.01757
87	Mm.179243	Nxnl2	4	33	37.6895	17.8103	19.1989	46.0681	32.1574	55.6961	94	0.272994	0.296467	0.154729	0.21962	0.304805	0.558486	1.15699	3.05598	2.35313	2.60783	3.04859
88	Mm.236454	Obsl1	4	23	21.3027	23.747	28.7983	62.1384	38.778	71.2267	73	0.615305	0.282598	0.263258	1.17694	0.325983	0.372957	0.396615	2.02682	1.59625	2.4106	3.77268
89	Mm.239583	Opa3	4	6	9.0127	8.74891	6.10874	107.671	82.2851	63.7291	125	0.240441	0.216882	0.243945	0.223391	0.385725	0.330433	0.773664	1.91359	1.80613	3.03647	2.85506
90	Mm.234204	Pak2	4	4	6.55469	4.99938	6.10874	48.7465	46.3445	18.0893	57	0.332266	0.271097	0.183675	0.458993	0.481934	0.267918	0.716861	2.18722	2.0499	2.56446	3.35056
91	Mm.24742	Pank1	4	6	5.73535	19.0601	52.3606	72.3163	51.0735	55.6365	40	0.185277	0.25073	0.206117	0.463043	0.230422	0.376433	0.804132	2.44407	2.16543	3.56382	3.6426
92	Mm.241134	Pcif1	4	3	4.09668	6.24922	6.98141	76.066	60.5315	47.544	130	0.215677	0.3066	0.251238	0.279132	0.214846	0.312311	0.571676	2.74607	2.65059	3.54726	5.98876
93	Mm.338476	Pebp1	4	9	9.0127	3.43707	4.36338	58.3887	34.9948	54.2679	87	0.588382	0.59098	0.582268	0.561323	0.82111	0.706811	0.88744	2.55755	2.37162	3.31376	3.06345
94	Mm.249861	Pfkfb2	4	17	11.4707	10.3112	2.61803	82.4941	59.5857	76.5821	199	0.445358	0.342622	0.294565	0.428915	0.396938	0.434519	0.480031	0.721158	0.956681	2.54711	3.60355
95	Mm.221688	Phip	4	6	2.45801	9.37383	17.4535	87.3152	74.7186	39.9869	105	0.183306	0.398247	0.395129	0.468172	0.51219	0.639454	0.552061	0.977294	1.71238	3.84861	3.74131
96	Mm.253102	Prkar2a	4	8	13.1094	7.49906	11.3448	61.0671	40.6696	51.2332	97	0.255298	0.477055	0.48494	0.522265	0.497565	0.636152	0.774748	1.13324	1.81213	3.54743	3.53055
97	Mm.222178	Prkca	4	38	26.2188	14.6857	13.0901	63.2098	47.2903	76.5821	154	0.477834	0.454744	0.313986	0.380952	0.574606	0.667844	0.823414	2.69324	1.79991	3.00802	2.58723
98	Mm.648	Prnp	4	14	13.9287	4.06199	8.72676	54.1033	44.4529	34.3935	106	0.459512	0.705325	0.649148	0.590468	0.432353	0.53165	0.809123	1.8465	1.41079	2.58772	3.20058
99	Mm.151600	Rab3c	4	26	38.5088	37.8078	21.8169	58.3887	54.8567	36.6547	71	0.39454	0.562662	0.276695	0.321673	0.24671	0.425525	0.833799	1.84746	2.79074	3.56747	3.73886
100	Mm.293811	Rb1cc1	4	5	3.27735	6.24922	6.98141	84.6368	50.1277	26.5984	112	0.229397	0.310493	0.213567	0.41073	0.479706	0.493143	0.763804	1.46565	0.990343	3.66743	2.99177
101	Mm.304075	Rbm33	4	10	8.19336	7.81152	9.59944	72.8519	34.049	27.5505	80	0.317026	0.200869	0.147884	0.326068	0.46176	0.473447	0.490162	0.976071	1.65804	3.96942	3.34707
102	Mm.259254	Rnasel	4	8	6.55469	3.74953	11.3448	68.5665	68.098	41.296	23	0.525678	0.426459	0.179793	0.524403	0.386093	0.35168	0.748309	1.27098	1.28283	2.97777	3.59896
103	Mm.426094	Rom1	4	6	4.09668	4.68691	6.98141	43.3898	51.0735	72.7738	120	0.0441584	0.0552396	0.0364043	0.049696	0.0955202	0.372434	1.15524	3.66953	3.37276	4.73714	5.65292
104	Mm.192303	Sec24b	4	8	5.73535	6.56168	7.85409	80.8871	69.0438	33.3224	102	0.721103	0.856857	0.735078	0.779903	0.524519	0.564675	0.572399	1.74561	1.78505	4.08782	4.67875
105	Mm.200859	Sidt2	4	4	9.0127	4.37445	3.49071	55.1746	42.5612	44.9853	99	0.347403	0.313841	0.268323	0.349589	0.267156	0.401505	0.824566	2.79152	1.98162	3.45414	3.55329
106	Mm.4172	Slbp	4	7	10.6514	6.24922	2.61803	81.4228	68.098	48.615	69	0.543495	0.462784	0.410458	0.587411	0.392873	0.465791	1.01426	1.7964	1.69445	3.2804	2.81712
107	Mm.21002	Slc2a1	4	6	4.91602	4.37445	5.23606	43.3898	75.6644	65.5143	153	0.479895	0.771055	0.532373	0.62031	0.534713	0.428316	0.429538	0.949233	0.927362	3.28569	6.18853
108	Mm.292539	Slc31a2	4	5	7.37403	7.49906	5.23606	49.8179	35.9406	50.2812	144	0.463788	0.415498	0.324524	0.336631	1.10479	0.494863	0.83551	0.811388	1.15688	2.78103	3.49447
109	Mm.296560	Slc38a3	4	19	16.3867	9.68629	7.85409	85.1725	67.1522	79.9738	169	0.373676	0.352671	0.211208	0.344903	0.430622	0.543416	0.597182	1.17808	1.14281	2.7215	4.50424
110	Mm.395650	Slc6a6	4	7	6.55469	11.2486	6.98141	73.3876	49.1819	69.5011	85	0.134985	0.382782	0.234508	0.27526	0.487405	0.502796	0.511746	1.02254	1.00743	4.71207	4.63233
111	Mm.334766	Slc9a5	4	34	38.5088	31.5586	15.7082	99.1001	75.6644	120.02	138	0.551688	0.625115	0.688972	0.764709	0.641759	0.680429	0.668631	1.75164	1.93451	2.17461	3.41328
112	Mm.340955	Smurf2	4	14	13.9287	9.68629	3.49071	77.673	35.9406	44.4497	105	0.687965	0.884337	0.770464	0.77754	0.662558	1.08875	1.22365	1.46936	1.51594	2.71572	3.1006
113	Mm.276259	Srgap2	4	3	4.91602	2.49969	6.98141	106.6	69.0438	125.435	136	0.427717	0.338147	0.35804	0.371772	0.420939	0.388016	0.484268	0.670756	0.745862	3.26927	3.73219
114	Mm.278865	Stxbp1	4	8	8.19336	9.37383	6.10874	82.4941	36.8864	45.4018	108	0.437597	0.769223	0.704036	0.599681	0.670908	1.00463	1.31502	1.92616	1.31674	2.81496	3.16214
115	Mm.21662	Supt16h	4	7	2.45801	3.12461	8.72676	87.8509	63.369	44.6282	100	1.0597	0.906258	0.829173	0.944465	0.577255	0.799357	0.83179	1.99531	1.60006	2.39105	3.88101
116	Mm.278578	Suv420h1	4	11	8.19336	7.81152	7.85409	69.1022	65.2606	56.8861	72	0.267771	0.213257	0.172675	0.192673	0.157636	0.336992	0.705025	1.71208	2.76848	2.98433	4.45725
117	Mm.317515	Synpr	4	14	10.6514	11.8735	12.2175	30.5335	40.6696	20.5885	36	0.432041	0.495699	0.333029	0.566753	0.836568	0.868907	0.976338	0.894045	2.3081	3.1355	2.42824
118	Mm.340436	Taok1	4	8	15.5674	7.49906	6.10874	71.7806	46.3445	31.3588	82	0.608097	0.853136	0.654348	0.784449	0.340186	0.580932	1.15261	1.38501	1.37914	2.70679	3.421
119	Mm.391153	Tbc1d12	4	11	13.9287	9.37383	5.23606	41.2471	24.5909	19.9935	53	0.36823	0.400181	0.272025	0.245026	0.233282	0.261317	0.398728	1.63646	1.90629	3.82294	3.55656
120	Mm.101274	Tmub2	4	14	2.45801	8.74891	6.98141	46.6038	39.7238	19.5769	57	0.728895	0.775391	0.826255	0.658155	0.694368	0.764251	1.47984	1.10507	1.09813	1.79877	3.59868
121	Mm.308539	Tprn	4	49	39.3281	4.06199	10.4721	62.1384	48.2361	84.4366	80	0.385097	0.449474	0.375166	0.256184	0.333432	0.32771	0.498617	1.01755	1.68687	3.81156	4.09609
122	Mm.28643	Vamp2	4	8	7.37403	2.81215	6.10874	77.1373	50.1277	61.0514	115	0.33271	0.483768	0.436508	0.392065	0.39228	0.626121	0.741833	2.17948	1.7039	3.10556	3.32835
123	Mm.259879	Xiap	4	6	2.45801	2.49969	2.61803	20.3557	30.2658	24.2183	80	0.684217	0.955355	0.615548	1.66034	1.74786	1.30854	1.52934	1.71589	1.65504	2.93484	3.97971
