# Supplementary material for: Stage and Gene Specific Signatures Defined by Histones H3K4me2 and H3K27me3 Accompany Mammalian Retina Maturation In Vivo
Source: PLoS One. 2012 Oct 9;7(10):e46867. doi: 10.1371/journal.pone.0046867 (PMC3467275; doi:10.1371/journal.pone.0046867)
Supplement: Table S5 — Histone modification and gene expression profiles for genes down-regulated during retina development (cell proliferation enriched). (XLS) [file pone.0046867.s007.xls]

## Sheet: sTable 3
Supplementary Table 5. Histone modification and gene expression profiles for genes down-regulated during retina development (cell proliferation enriched)
Number indicates total gene in list, UG No. indicates Unigene numbers, Symbol indicates Unigene names, Cluster indicates hierarchical clusters of H3K4me2 and H3K27me3 occupancies as given in Figure 4
Histone Modification for H3K4me2 or H3K27me3: normalized occupancies +/- 2.5Kb around TSS
Gene expression prolifes during retina development from E12.5 to PN21: average fold higher at each time point compared to normalized average of total expression (Data taken from Zhang et al., 2006)
Number	UG No.	Symbol	Cluster	H3K27-E17.5	H3K27-PN1	H3K27-PN7	H3K27-PN15	H3K4-E17.5	H3K4-PN1	H3K4-PN7	H3K4-PN15	E12.5_Mean	E14.5_Mean	E16.5_Mean	E18.5_Mean	PN01_Mean	PN03_Mean	PN05_Mean	PN07_Mean	PN10_Mean	PN15_Mean	PN21_Mean
1	Mm.140988	Aldh1a3	1'	94	126.23	151.25	102.094	61.5961	35.9508	32.4308	20	1.92375	3.3644	2.35042	2.1647	2.29815	0.999945	0.828558	0.32953	0.365189	0.264717	0.226068
2	Mm.228661	Atoh7	1'	97	120.492	66.25	23.5602	62.6674	41.6272	41.1187	33	2.67651	7.90584	2.70391	1.3425	0.462676	0.658274	0.353213	0.29038	0.330445	0.521098	0.384323
3	Mm.99961	Cgnl1	1'	111	106.557	108.125	53.2286	32.1371	21.7597	28.801	22	1.94667	2.65372	2.06355	1.88454	1.9189	1.33485	1.11521	0.738861	0.714897	0.557014	0.523871
4	Mm.76648	Entpd3	1'	149	168.852	130.625	77.6614	14.4617	13.245	10.6516	12	4.01103	3.34548	2.17324	1.43622	0.988494	1.31419	1.146	0.682761	0.747749	0.55553	0.752315
5	Mm.4947	Fgf3	1'	74	119.672	174.688	110.82	51.4194	32.1665	53.377	24	1.9046	3.34398	2.58916	2.58328	1.7145	0.884559	0.730086	0.501635	0.549805	0.430677	0.406622
6	Mm.273117	Grb10	1'	264	298.361	250.625	107.33	44.4563	38.789	29.8126	34	5.18701	5.79633	4.06518	2.31692	1.0472	0.88554	0.473613	0.251732	0.259775	0.274962	0.306756
7	Mm.276251	Ina	1'	308	367.213	234.062	89.8778	36.9577	33.1126	44.6296	87	0.981491	3.23188	3.0625	2.90265	1.43793	0.569266	0.695922	0.664946	0.491462	0.614805	0.552306
8	Mm.6442	Pkd2	1'	48	56.5574	37.8125	21.815	55.7043	35.0047	35.4061	23	1.96845	2.47575	2.28163	2.12144	1.88454	1.68847	1.4209	0.858394	0.806171	0.52043	0.663108
9	Mm.246550	Pou4f1	1'	335	504.098	352.5	209.424	42.8495	24.5979	56.6498	32	2.83709	2.81699	2.14086	1.52288	1.58481	1.20192	1.41352	0.932591	0.685733	0.48933	0.568117
10	Mm.295194	Tbx1	1'	483	647.541	393.125	196.335	37.4933	25.544	28.2059	16	2.58058	2.93092	2.52246	2.43117	1.21761	1.18065	0.627319	0.696045	0.632246	0.559535	0.770247
11	Mm.371589	Tnr	1'	43	42.623	60.3125	34.904	17.6754	12.299	5.8911	17	1.2922	2.16987	2.15103	1.34463	1.36787	1.08955	1.13335	0.863796	0.848914	0.510049	0.905469
12	Mm.46701	Tspan6	1'	18	14.7541	16.875	17.452	16.6042	18.9215	9.40196	12	3.26255	2.7563	2.5245	2.24837	1.51662	1.79743	0.991828	1.14197	1.19695	0.462378	0.38198
13	Mm.2381	Aplp1	2'	19	25.4098	53.75	62.8272	40.707	31.2204	44.5106	39	5.27619	4.11988	2.96622	3.07365	2.6585	2.66009	1.47346	0.978225	0.676499	0.573107	0.575405
14	Mm.273049	Ccnd1	2'	71	134.426	222.188	125.654	118.372	72.8477	160.785	120	1.33546	4.0523	3.05385	1.79612	1.78928	1.25169	0.236634	0.0646642	0.0669226	0.0465922	0.0476149
15	Mm.257437	Cdh2	2'	15	18.0328	25.625	29.6684	48.2057	23.6518	19.2205	17	2.91081	3.39569	2.96119	2.09142	2.20772	1.31833	1.16807	0.928893	0.662638	0.568932	0.621439
16	Mm.4757	Crabp2	2'	23	18.8525	45.3125	84.6422	106.588	47.3037	35.2871	27	4.74873	7.90043	3.02705	1.50111	0.542448	0.313861	0.253068	0.175755	0.195163	0.244511	0.227048
17	Mm.17709	Foxn4	2'	28	53.2787	64.375	108.202	117.836	45.4115	41.2972	27	3.4162	3.49507	3.17935	2.83247	1.57809	0.851155	0.508613	0.309157	0.361386	0.2651	0.319469
18	Mm.19155	Sfrp2	2'	4	18.0328	79.6875	82.0244	89.9839	35.0047	66.7063	39	14.2393	16.2646	2.62038	1.10552	0.39555	0.281858	0.214259	0.109478	0.127923	0.10881	0.0918091
19	Mm.287052	Tbx2	2'	19	30.3279	72.1875	164.049	104.981	70.0095	100.03	34	2.1006	2.63805	2.41581	2.6539	2.79523	3.18998	0.783107	0.40181	0.379853	0.285264	0.299851
20	Mm.3019	Tead2	2'	20	32.7869	24.0625	75.9162	46.5988	45.4115	26.9563	9	1.45191	1.01404	2.01444	1.03318	1.22267	1.13402	0.740809	0.19093	0.191944	0.124544	0.113521
21	Mm.24937	1500001M20Rik	3'	19	14.7541	7.8125	8.726	44.4563	35.0047	16.7807	40	1.8242	2.43027	2.33924	1.44755	1.42168	1.01962	1.07364	0.960094	0.788234	0.472441	0.83892
22	Mm.274646	Acap2	3'	11	8.2	8.8	3.5	60.6	35	51.7	65	2.39421	3.14783	2.54368	1.76092	1.14036	1.73614	1.63452	1.51352	1.29324	0.566385	0.514083
23	Mm.26700	Ano1	3'	16	20.4918	26.25	25.3054	70.7017	33.1126	23.8619	36	1.16795	3.3208	2.1831	1.47708	1.00679	0.4961	0.471999	0.294701	0.343065	0.347588	0.2625
24	Mm.29680	Asf1b	3'	2	13.1148	9.0625	8.726	62.6674	46.3576	36.3582	53	2.18603	2.50436	2.04853	1.85276	1.31403	1.39371	0.394171	0.329262	0.274365	0.260528	0.403515
25	Mm.3488	Aurkb	3'	3	2.45902	5.625	5.2356	71.7729	47.3037	43.3204	60	1.45002	1.78185	2.42917	2.06739	2.49491	1.61645	0.651425	0.4297	0.428615	0.367908	0.36295
26	Mm.78250	C330006K01Rik	3'	4	4.09836	2.8125	11.3438	44.992	26.4901	31.8358	53	3.58023	2.6993	2.11608	2.0643	1.57788	1.5945	1.1797	0.870398	0.827272	0.521483	0.523138
27	Mm.29055	Cbx1	3'	27	24.5902	23.4375	8.726	75.5222	40.6812	25.8852	50	2.02566	2.51216	2.24459	1.86658	1.47274	1.23616	1.23388	0.764407	0.51266	0.526143	0.605282
28	Mm.4189	Ccna2	3'	6	3.27869	2.5	2.6178	84.0921	52.9801	35.7632	57	2.75283	2.52101	2.36454	1.82965	1.94778	2.41001	0.505043	0.948627	0.265701	0.242433	0.31089
29	Mm.260114	Ccnb1	3'	3	9.83607	7.1875	6.9808	62.6674	59.6026	23.981	46	4.19975	3.29744	2.39754	1.86491	1.6894	1.65531	0.536875	0.385108	0.348508	0.33429	0.444273
30	Mm.28038	Cdca8	3'	14	8.19672	4.0625	5.2356	74.9866	62.4409	22.3743	79	2.67399	3.57427	2.57373	1.89252	1.38367	1.30735	0.401856	0.208416	0.223037	0.304108	0.264519
31	Mm.6839	Cdk4	3'	22	16.3934	13.125	9.5986	71.7729	49.1958	52.3654	95	2.57195	3.25628	2.72688	3.1984	3.11854	2.28319	1.21067	0.480894	0.530658	0.289209	0.176216
32	Mm.147091	Celf2	3'	2	5.7377	6.875	1.7452	88.9127	68.1173	8.27135	36	4.40211	3.91185	2.73002	1.47129	1.25412	1.30052	1.01546	1.27164	0.82552	0.526699	0.712552
33	Mm.485081	Cenpo	3'	12	8.19672	6.5625	6.9808	72.8441	52.9801	19.5775	57	1.64412	3.63074	2.29944	2.29069	2.43375	1.21379	0.923726	0.568183	0.597225	0.574314	0.503166
34	Mm.260103	Cep164	3'	5	9.01639	3.4375	6.1082	56.7756	24.5979	25.2306	98	1.27425	2.08578	2.34101	1.9013	1.68984	1.84576	1.77227	0.804588	0.673818	0.509412	0.642547
35	Mm.159258	Clip3	3'	13	5.7377	5.9375	11.3438	50.3482	45.4115	44.7486	66	2.71029	3.97476	3.21235	1.81277	1.52408	1.43875	0.693921	0.450263	0.573986	0.506519	0.452242
36	Mm.275555	Cnn3	3'	11	17.2131	15.9375	19.1972	69.6304	39.7351	60.5772	63	1.16273	3.52939	2.44012	2.28767	1.94057	1.23647	0.96056	0.692311	0.506835	0.58177	0.503044
37	Mm.1457	Ddah2	3'	3	9.01639	5.9375	6.9808	55.1687	36.8969	62.6599	108	1.10645	3.59789	2.69966	2.133	2.01299	1.73715	1.30152	0.406805	0.420521	0.180473	0.13067
38	Mm.23695	Dhfr	3'	9	4.09836	5.625	6.9808	63.203	56.7644	37.0128	77	3.36657	3.4855	2.39155	1.94717	1.91155	1.47346	0.533264	0.442978	0.428788	0.352883	0.429121
39	Mm.294623	Eif1ay	3'	16	9.83607	20.3125	18.3246	27.3166	23.6518	17.4948	41	2.36732	2.45383	2.0665	1.81956	1.18451	1.48526	1.14991	0.762515	0.826082	0.58332	0.581586
40	Mm.6700	Eif4ebp1	3'	19	36.8852	31.25	41.0122	59.9893	45.4115	59.6846	59	3.46688	2.38068	2.72448	2.45721	1.17384	0.952621	0.754524	0.639134	0.614361	0.590204	0.491169
41	Mm.246551	Erh	3'	6	3.27869	1.875	4.363	124.799	82.3084	36.5963	132	3.02625	2.64965	2.26189	2.04146	1.8036	1.99916	0.799698	0.943893	0.686193	0.446584	0.438976
42	Mm.20271	Fbn2	3'	7	11.4754	22.1875	42.7574	70.7017	40.6812	98.6016	53	2.28127	3.21249	1.58155	1.26663	1.06005	0.579483	0.580631	0.5559	0.394641	0.230634	0.271716
43	Mm.3904	Fgf15	3'	17	24.5902	53.75	85.5148	103.91	99.3377	146.266	92	1.73354	6.43111	5.04116	2.8503	0.983369	0.257931	0.321491	0.185358	0.191476	0.137423	0.157429
44	Mm.209491	Fnbp1l	3'	19	13.9344	29.6875	24.4328	78.2003	53.9262	61.5888	62	2.05525	2.26858	2.11132	1.91426	1.60778	1.61535	0.827709	0.668801	0.606896	0.268068	0.260235
45	Mm.278922	Fubp1	3'	6	3.27869	7.5	7.8534	110.337	81.3623	37.9649	153	1.71002	2.954	2.55562	1.35212	1.09379	0.784424	0.872465	0.899068	0.926896	0.496848	0.9583
46	Mm.271670	Galnt10	3'	15	15.5738	22.8125	10.4712	81.414	49.1958	63.255	102	1.97229	2.19538	2.08599	1.98687	2.15767	1.82009	1.45056	0.680846	0.653354	0.323208	0.287572
47	Mm.1222	Gap43	3'	23	21.3115	26.5625	27.9232	77.6647	37.843	22.3148	28	1.42114	4.38486	4.75116	3.64244	1.36234	1.10328	0.738736	0.636484	0.506523	0.290387	0.198775
48	Mm.140804	Gng5	3'	7	9.01639	5.625	6.1082	71.2373	37.843	32.3118	92	3.14674	3.50713	2.69421	1.23734	1.0269	0.95868	0.789301	0.689871	0.49141	0.486636	0.481412
49	Mm.171335	Golm1	3'	7	7.37705	10	17.452	68.0236	42.5733	36.2987	30	5.43407	3.81722	2.22635	2.20396	1.56731	1.17582	0.752303	0.508489	0.458023	0.351306	0.335681
50	Mm.290834	Gpr56	3'	6	6.55738	16.5625	14.8342	32.1371	26.4901	8.56888	6	2.75571	3.73467	2.74476	2.21887	1.12469	1.04702	0.557401	0.443428	0.33047	0.403686	0.377069
51	Mm.117541	H2afz	3'	1	4.91803	3.4375	5.2356	58.9181	32.1665	44.0345	68	1.20998	2.99238	2.67964	2.41037	2.18066	2.69392	0.923887	0.392472	0.33698	0.298129	0.326717
52	Mm.207047	Hmgb1	3'	6	5.7377	5.625	8.726	51.4194	44.4655	56.2928	67	2.15373	2.5869	2.23349	2.75133	2.88833	2.80018	1.21614	0.747447	0.683932	0.496968	0.497707
53	Mm.1775	Hn1	3'	11	4.91803	3.75	5.2356	81.414	51.088	72.5974	74	1.43552	2.74505	2.28784	1.45724	1.40909	1.14886	1.22317	0.596662	0.831829	0.23114	0.193084
54	Mm.299367	Hnrnpa1	3'	5	6.55738	8.125	11.3438	95.3401	60.5487	34.7516	90	4.16762	4.22375	3.28067	2.65403	2.26372	2.24447	1.05566	0.90818	0.626471	0.308242	0.371112
55	Mm.155896	Hnrnpa2b1	3'	3	4.91803	2.8125	1.7452	98.5538	73.7938	40.9997	151	2.57876	4.20251	3.38828	1.75955	1.31438	1.5592	0.632827	1.18071	1.03458	0.5886	0.745318
56	Mm.331491	Hnrnpa3	3'	8	1.63934	2.1875	1.7452	79.8072	67.1712	32.9069	87	3.10868	2.29253	2.4268	2.15056	1.89977	2.22475	0.778068	0.934659	0.789837	0.524694	0.546914
57	Mm.42203	Kif11	3'	6	1.63934	6.875	6.9808	78.7359	60.5487	27.0158	83	2.37647	1.98782	2.00622	2.19325	1.79187	1.26544	0.659778	0.521813	0.397878	0.416787	0.361391
58	Mm.251013	Kpnb1	3'	14	4.09836	4.0625	5.2356	86.2346	42.5733	59.5656	82	2.95919	3.26449	2.12799	2.28926	1.66829	0.899134	0.816714	0.791472	0.63022	0.577948	0.536145
59	Mm.288179	Lig1	3'	7	8.19672	2.5	14.8342	56.7756	38.789	27.0753	63	2.80065	3.38171	3.19166	1.70142	1.55946	0.96324	0.465182	0.324184	0.312613	0.25798	0.296176
60	Mm.30059	Marcks	3'	1	2.45902	0.9375	3.4904	86.2346	75.6859	99.3157	221	1.66408	2.28012	2.08923	1.07732	1.19498	1.40248	0.638303	0.723121	0.510226	0.394887	0.234997
61	Mm.4502	Mcm3	3'	3	7.37705	7.5	8.726	33.2084	29.3283	11.9012	36	4.08681	3.55043	3.15694	2.68212	1.29466	1.0695	0.52665	0.339722	0.321639	0.32602	0.262321
62	Mm.241714	Mcm7	3'	10	4.09836	6.5625	2.6178	101.232	72.8477	68.3725	155	2.65265	3.33699	2.22798	1.53869	1.52211	1.35771	0.600608	0.326987	0.365908	0.256312	0.242478
63	Mm.906	Mdk	3'	12	9.83607	21.875	42.7574	79.2716	44.4655	41.9518	16	5.36255	4.01509	2.81724	1.54242	1.39064	1.12541	0.75964	0.444372	0.396862	0.188806	0.230137
64	Mm.139176	Mff9	3'	17	16.3934	10.9375	7.8534	53.5619	34.0587	37.3103	60	3.722	3.09725	2.44101	1.86762	0.930916	0.672397	0.525458	0.624449	0.518354	0.435048	0.583643
65	Mm.103246	Mfhas1	3'	26	32.7869	18.75	15.7068	44.992	33.1126	84.3796	104	2.55844	2.32003	2.05804	1.71013	1.55602	1.65926	1.20806	0.905836	0.646776	0.580165	0.746212
66	Mm.257181	Nasp	3'	5	11.4754	4.0625	5.2356	74.451	61.4948	23.9215	88	2.70295	3.26351	2.75055	1.95878	1.43285	1.25258	0.470086	0.466355	0.42528	0.257545	0.333964
67	Mm.257590	Ncapd2	3'	5	4.09836	1.875	6.9808	100.696	67.1712	35.1681	86	3.86449	3.98099	3.14453	2.52412	1.46786	1.3629	0.604836	0.371309	0.310277	0.256502	0.254334
68	Mm.423029	Nkain1	3'	18	12.2951	21.5625	43.63	54.6331	22.7058	46.2362	40	2.75745	2.89686	2.00139	1.36286	1.63095	1.63013	0.974016	0.439775	0.36796	0.270818	0.174314
69	Mm.41787	Nme4	3'	10	9.01639	6.875	7.8534	33.744	18.9215	27.4918	20	5.45841	2.69538	2.04114	1.97945	1.31804	1.09721	0.907687	0.586921	0.537298	0.420998	0.47109
70	Mm.233903	Nnat	3'	11	10.6557	6.25	5.2356	54.0975	37.843	31.5382	37	0.990413	2.72704	3.23889	1.90541	1.55082	2.17578	1.76652	1.00121	0.852682	0.191471	0.10773
71	Mm.261681	Nt5dc2	3'	4	4.91803	3.4375	6.9808	33.2084	21.7597	15.2931	12	2.36608	2.17075	2.10661	2.0476	1.11223	1.31597	1.18921	0.847689	0.670819	0.554498	0.321693
72	Mm.276504	Nudcd2	3'	10	4.09836	3.75	7.8534	95.8757	63.3869	33.6805	76	2.30586	2.57757	2.39661	1.88113	1.81693	1.68803	1.01756	0.571486	0.739872	0.464487	0.492622
73	Mm.196290	Obfc2a	3'	15	11.4754	9.6875	10.4712	67.4879	40.6812	47.7834	53	4.85678	3.57475	2.36553	2.26562	1.42848	1.40379	0.811079	0.544048	0.433896	0.402619	0.454253
74	Mm.4742	Pa2g4	3'	9	4.09836	5.3125	10.4712	72.3085	46.3576	56.8878	82	2.07006	1.82758	2.07716	1.38413	1.23736	1.20244	0.881313	0.903649	0.668506	0.577352	0.727323
75	Mm.277779	Parp1	3'	10	3.27869	7.1875	6.1082	76.0578	44.4655	54.2696	83	4.12255	3.2938	2.61973	1.7597	0.948582	0.843148	0.771919	0.850305	0.625715	0.435282	0.653071
76	Mm.24337	Pbk	3'	22	8.19672	0.9375	10.4712	61.0605	41.6272	23.2669	43	2.75016	2.06496	2.03396	1.76272	1.50435	1.81159	0.678261	0.317892	0.347284	0.425301	0.357084
77	Mm.353792	Pcna	3'	10	4.09836	1.875	6.1082	83.0209	53.9262	27.3133	110	1.53294	3.35417	2.98773	2.72545	1.8503	1.49943	1.25735	0.869912	0.70365	0.507407	0.457838
78	Mm.251794	Pcnt	3'	9	3.27869	5.3125	15.7068	62.1318	34.0587	35.8822	75	2.25021	1.57695	2.10785	1.56521	1.63842	2.03002	1.56496	0.770117	0.772628	0.56452	0.454301
79	Mm.9199	Pole2	3'	6	4.91803	3.4375	6.9808	42.3139	28.3822	14.9955	35	3.57338	2.83706	2.0041	1.99716	1.56621	1.30889	2.31228	0.525212	0.649596	0.46919	0.335008
80	Mm.105331	Psip1	3'	5	4.09836	5	4.363	86.2346	39.7351	48.795	76	1.76184	2.13668	2.16493	1.79438	1.3323	1.54475	0.70724	1.02817	0.902804	0.532822	0.730001
81	Mm.265610	Ptbp1	3'	10	3.27869	6.875	2.6178	149.973	88.9309	88.188	128	1.6254	2.43598	2.20231	3.07157	2.59717	1.82171	0.931518	0.755356	0.602379	0.462091	0.468276
82	Mm.19187	Ptma	3'	1	0.819672	1.25	6.1082	83.0209	52.9801	113.3	113	2.3769	4.03744	2.8027	1.77282	1.43051	2.45783	0.940834	0.920753	0.74398	0.474159	0.532031
83	Mm.3414	Ptpn13	3'	12	13.9344	20.625	30.541	67.4879	51.088	63.493	77	2.83984	2.89353	2.35558	2.51961	1.54057	1.73485	0.940229	0.868494	0.624834	0.556546	0.806858
84	Mm.4860	Ptpru	3'	20	21.3115	40.3125	65.445	73.3798	35.9508	112.705	95	2.28432	2.72211	2.58024	2.23295	1.34806	0.853629	0.363848	0.277892	0.439397	0.444266	0.424627
85	Mm.335096	Pvrl1	3'	3	6.55738	10	6.9808	98.0182	72.8477	118.774	159	4.79785	3.67067	2.94016	2.0132	1.53115	1.61913	0.896241	0.826875	0.688333	0.414783	0.457731
86	Mm.297440	Ran	3'	5	5.7377	4.6875	6.1082	79.8072	61.4948	47.4264	65	3.13825	3.19745	3.14174	2.72232	1.84494	1.55192	0.808843	0.667538	0.609517	0.571942	0.57188
87	Mm.3752	Ranbp1	3'	5	5.7377	5	1.7452	113.551	62.4409	91.1038	121	3.48388	3.25914	2.76846	2.43255	1.635	1.86368	0.701967	0.597099	0.494567	0.298887	0.37913
88	Mm.28275	Rbmx	3'	3	3.27869	3.75	8.726	41.7783	31.2204	7.43826	35	2.291	2.23907	2.06337	1.82927	1.40132	1.35646	0.90682	0.890166	0.755321	0.538937	0.766894
89	Mm.12553	Rfc3	3'	9	4.91803	5	2.6178	41.2426	35.9508	24.338	42	2.71564	2.27188	2.0608	1.61441	1.71047	1.5847	0.88272	0.782444	0.666001	0.536356	0.604833
90	Mm.250030	Rpl12	3'	5	4.09836	6.25	6.9808	86.7702	48.2498	63.612	61	5.96751	4.0965	3.07011	1.83957	1.48185	1.74859	0.810213	0.808883	0.669192	0.476455	0.487228
91	Mm.2050	Rpl15	3'	3	6.55738	3.75	1.7452	71.7729	36.8969	40.0476	69	2.69545	2.44784	2.36194	1.77657	1.28175	1.15292	0.926623	1.17619	0.911486	0.53637	0.601048
92	Mm.307846	Rpl22	3'	19	25.4098	12.8125	8.726	54.6331	44.4655	33.9185	72	3.05113	1.93224	2.22482	1.69671	1.99043	1.98683	1.3046	0.861013	0.942404	0.534857	0.558792
93	Mm.140380	Rpl23	3'	12	8.19672	3.4375	2.6178	67.4879	56.7644	37.6079	72	2.42196	1.2994	2.53146	1.54057	1.68819	1.51598	1.29132	0.74394	0.884233	0.537073	0.563429
94	Mm.104368	Rpl32	3'	6	6.55738	3.75	0.8726	71.2373	46.3576	24.1595	55	3.92612	2.98914	2.43204	1.96883	1.37936	1.5211	1.02803	0.775313	0.712389	0.458344	0.454172
95	Mm.4419	Rpl5	3'	22	20.4918	23.75	11.3438	51.4194	41.6272	13.7459	61	2.7874	2.60128	2.56381	2.6689	2.06438	2.01037	1.30108	0.889558	0.828292	0.567536	0.55129
96	Mm.5286	Rplp0	3'	6	6.55738	4.0625	8.726	47.1344	27.4361	17.6733	61	3.85962	3.74248	2.60007	2.29294	2.47047	2.30129	1.86687	0.941291	0.762703	0.519762	0.367
97	Mm.5291	Rps5	3'	5	7.37705	5.9375	10.4712	70.7017	59.6026	36.5367	77	2.70324	1.6931	2.48602	1.72511	1.69905	1.88664	1.58086	0.740357	0.722281	0.504744	0.360538
98	Mm.4071	Rpsa	3'	11	8.19672	6.5625	4.363	65.3455	36.8969	21.4222	68	3.18572	1.92079	2.55547	1.5828	1.60435	1.6122	1.29757	0.78754	0.7342	0.576202	0.468196
99	Mm.298091	Samd1	3'	10	3.27869	6.5625	4.363	36.9577	34.0587	68.7295	65	2.91094	2.39119	2.29612	2.24847	1.2958	1.34043	0.808089	0.822039	0.62392	0.57826	0.445539
100	Mm.33903	Sema4d	3'	9	9.01639	10.625	7.8534	63.7386	53.9262	53.0199	62	0.861824	1.7431	2.00318	2.36281	2.02388	1.58438	0.842096	0.553403	0.752557	0.594255	0.589815
101	Mm.276802	Snrpg	3'	9	2.45902	2.5	3.4904	83.0209	52.0341	35.1681	94	3.47356	3.63701	2.9439	2.00831	1.8542	1.43412	0.926915	0.734611	0.551691	0.283952	0.321509
102	Mm.271947	Stmn1	3'	3	9.83607	4.0625	6.1082	85.699	71.9016	79.5001	94	0.80432	2.27334	2.14744	1.88858	1.60152	1.89681	1.8181	0.591962	0.539203	0.324484	0.254686
103	Mm.29580	Stmn2	3'	47	36.0656	48.4375	41.8848	69.0948	56.7644	81.7019	38	1.19467	2.68279	2.74189	1.91291	1.4154	1.06731	0.864393	1.06144	0.929589	0.545046	0.504039
104	Mm.289702	Syt1	3'	3	4.91803	7.5	4.363	104.446	65.2791	76.2868	172	2.42285	2.87713	2.13796	2.34414	2.50205	1.35454	0.574866	0.30578	0.27439	0.236057	0.272353
105	Mm.130982	Tmeff1	3'	9	3.27869	6.875	8.726	72.3085	52.0341	53.3175	65	1.82576	5.5704	4.13784	2.36591	1.45455	0.628322	0.711638	0.658046	0.492198	0.449555	0.507401
106	Mm.6932	Tomm20	3'	7	5.7377	4.0625	6.1082	79.8072	54.8723	43.618	55	2.009	2.44206	2.15089	1.4259	1.08327	1.23117	1.11122	0.767759	0.95157	0.567207	0.534295
107	Mm.154994	Tor1a	3'	4	11.4754	5	6.1082	53.5619	50.1419	46.0577	56	1.25808	2.63287	2.17286	2.27806	1.74133	1.98845	0.927731	0.716289	0.701789	0.586076	0.583493
108	Mm.87051	Tox	3'	4	4.09836	4.375	9.5986	78.2003	61.4948	76.7629	106	1.4446	2.26085	2.28757	1.98069	1.9208	1.893	0.98564	1.13582	0.723933	0.524525	0.488368
109	Mm.295124	Tpm4	3'	6	7.37705	9.6875	13.089	66.9523	61.4948	80.0357	52	2.05767	3.1894	2.59109	1.33703	1.30676	1.17899	0.761287	0.544405	0.501026	0.294551	0.374432
110	Mm.15701	Trim28	3'	5	8.19672	6.25	6.1082	102.839	59.6026	85.3317	139	2.76427	3.4805	2.9168	2.13624	1.21489	1.15325	0.892505	0.81485	0.719971	0.568452	0.585474
111	Mm.176695	Trim59	3'	5	11.4754	10.625	6.9808	67.4879	53.9262	43.737	64	1.92757	3.08269	2.04563	1.93015	1.91622	1.83664	0.899175	0.347762	0.318902	0.535265	0.269133
112	Mm.41033	Trp53i11	3'	19	19.6721	16.875	51.4834	57.3112	46.3576	88.3666	56	2.03893	2.67699	2.59215	2.25254	1.34036	1.78244	1.00695	0.900506	0.51901	0.491979	0.438977
113	Mm.273538	Tubb5	3'	6	4.09836	1.875	6.9808	94.8045	59.6026	69.3246	121	2.33404	4.10344	3.6121	2.45998	1.83074	1.58944	0.94849	0.950224	0.931647	0.598563	0.413169
114	Mm.28251	Tulp4	3'	4	10.6557	6.5625	3.4904	74.451	54.8723	33.2044	63	3.05572	3.57175	2.45414	1.42037	2.18805	0.812139	0.831605	0.70987	0.564806	0.410334	0.498537
115	Mm.260618	Txn1	3'	19	16.3934	17.1875	12.2164	77.1291	52.9801	55.4597	110	3.16084	3.56249	2.51078	1.65001	1.46683	1.71688	1.06961	0.913149	0.830523	0.574083	0.615581
116	Mm.42196	Uhrf1	3'	5	9.01639	13.125	20.0698	78.7359	57.7105	61.8863	58	1.91974	3.41017	2.30991	1.6009	1.38576	1.12573	0.389339	1.09945	0.385475	0.378875	0.415698
117	Mm.15868	Uso1	3'	8	15.5738	8.75	5.2356	70.7017	43.5194	33.3234	104	2.09819	2.79882	2.24907	1.92235	1.15154	1.39754	1.08364	0.842867	0.78123	0.515598	0.641285
118	Mm.216101	Vash1	3'	8	8.19672	6.5625	9.5986	86.7702	79.4702	77.4769	137	3.39122	3.1599	2.60704	2.51604	2.07609	1.89909	1.40485	0.940491	0.79908	0.53185	0.467732
119	Mm.29210	Vat1	3'	4	4.09836	4.6875	6.9808	114.087	74.7398	90.6873	101	1.57165	2.48874	2.04643	1.46978	0.942539	0.754577	1.11368	0.72003	0.710276	0.593985	0.557209
