# Supplementary material for: Stage and Gene Specific Signatures Defined by Histones H3K4me2 and H3K27me3 Accompany Mammalian Retina Maturation In Vivo
Source: PLoS One. 2012 Oct 9;7(10):e46867. doi: 10.1371/journal.pone.0046867 (PMC3467275; doi:10.1371/journal.pone.0046867)
Supplement: Table S7 — DAVID GO analysis for genes up-regulated during later retina development. (XLS) [file pone.0046867.s009.xls]

## Sheet: sTable 4
Supplementary Table 7. DAVID GO analysis for genes up-regulated during later retina development
Cluster classification was based on H3K4me2 and H3K27me3 occupancies arround TSS through retina development from E17.5, PN1, PN7, and PN15 from Fig. 2a
Database for Annotation, Visualization and Integrated Discovery (DAVID) default setting for gene ontology (GO) was used for categories Biological Process (GOTERM_BP_FAT); Molecular Functions (GOTERM_MF_FAT); Cellular Component (GOTERM_CC_FAT) analysis.
P Value was Fisher Exact P-Value (http://david.abcc.ncifcrf.gov/helps/functional_annotation.html#GC), Benjamini scores (P <0.05) were used for identification of significant enrichments
Other information please see http://david.abcc.ncifcrf.gov/
Cluster-1
Annotation Cluster 1	Enrichment Score: 2.5043099930824093
Category	Term	Count	%	PValue	Genes	List Total	Pop Hits	Pop Total	Fold Enrichment	Bonferroni	Benjamini	FDR
GOTERM_BP_FAT	GO:0007601~visual perception	4	26.6667	6.3e-05	MM.156124, MM.42102, MM.3918, MM.16224	12	101	13588	44.8449	0.0072174	0.0072174	0.0717223
GOTERM_BP_FAT	GO:0050953~sensory perception of light stimulus	4	26.6667	6.49e-05	MM.156124, MM.42102, MM.3918, MM.16224	12	102	13588	44.4052	0.00743202	0.00372294	0.0738622
GOTERM_BP_FAT	GO:0050877~neurological system process	6	40	0.00698509	MM.156124, MM.42102, MM.3918, MM.16224, MM.252987, MM.272120	12	1681	13588	4.04164	0.553405	0.235629	7.67406
GOTERM_BP_FAT	GO:0007600~sensory perception	4	26.6667	0.0963763	MM.156124, MM.42102, MM.3918, MM.16224	12	1402	13588	3.23062	0.999991	0.94572	68.4744
GOTERM_BP_FAT	GO:0050890~cognition	4	26.6667	0.109409	MM.156124, MM.42102, MM.3918, MM.16224	12	1480	13588	3.06036	0.999998	0.930401	73.2825
Annotation Cluster 2	Enrichment Score: 1.0455398125288695
Category	Term	Count	%	PValue	Genes	List Total	Pop Hits	Pop Total	Fold Enrichment	Bonferroni	Benjamini	FDR
GOTERM_MF_FAT	GO:0046872~metal ion binding	6	40	0.0866506	MM.46764, MM.235550, MM.16224, MM.252987, MM.182654, MM.17613	10	3850	13288	2.07086	0.997695	0.997695	60.5288
GOTERM_MF_FAT	GO:0043169~cation binding	6	40	0.0896581	MM.46764, MM.235550, MM.16224, MM.252987, MM.182654, MM.17613	10	3885	13288	2.0522	0.998152	0.957011	61.8417
GOTERM_MF_FAT	GO:0043167~ion binding	6	40	0.0939766	MM.46764, MM.235550, MM.16224, MM.252987, MM.182654, MM.17613	10	3934	13288	2.02664	0.998656	0.889648	63.658
Cluster-2
Annotation Cluster 1	Enrichment Score: 0.6843322830259139
Category	Term	Count	%	PValue	Genes	List Total	Pop Hits	Pop Total	Fold Enrichment	Bonferroni	Benjamini	FDR
GOTERM_MF_FAT	GO:0046872~metal ion binding	3	27.2727	0.203175	MM.27005, MM.387390, MM.44261	4	3850	13288	2.58857	0.997828	0.997828	84.7662
GOTERM_MF_FAT	GO:0043169~cation binding	3	27.2727	0.206436	MM.27005, MM.387390, MM.44261	4	3885	13288	2.56525	0.998056	0.955909	85.2751
GOTERM_MF_FAT	GO:0043167~ion binding	3	27.2727	0.211031	MM.27005, MM.387390, MM.44261	4	3934	13288	2.5333	0.998338	0.881549	85.9667
Cluster-3
Annotation Cluster 1	Enrichment Score: 5.888920781689688
Category	Term	Count	%	PValue	Genes	List Total	Pop Hits	Pop Total	Fold Enrichment	Bonferroni	Benjamini	FDR
GOTERM_BP_FAT	GO:0009583~detection of light stimulus	5	23.8095	6.34232e-08	MM.95707, MM.95398, MM.1372, MM.439726, MM.2965	20	29	13588	117.138	1.46507e-05	4.88357e-06	8.13675e-05
GOTERM_BP_FAT	GO:0009416~response to light stimulus	6	28.5714	1.88973e-07	MM.95707, MM.95398, MM.1372, MM.439726, MM.2965, MM.257501	20	98	13588	41.5959	4.36519e-05	1.09131e-05	0.000242439
GOTERM_BP_FAT	GO:0009582~detection of abiotic stimulus	5	23.8095	7.08368e-07	MM.95707, MM.95398, MM.1372, MM.439726, MM.2965	20	52	13588	65.3269	0.00016362	3.27261e-05	0.000908783
GOTERM_BP_FAT	GO:0009314~response to radiation	6	28.5714	1.24279e-06	MM.95707, MM.95398, MM.1372, MM.439726, MM.2965, MM.257501	20	143	13588	28.5063	0.000287044	4.78464e-05	0.0015944
GOTERM_BP_FAT	GO:0009581~detection of external stimulus	5	23.8095	1.26693e-06	MM.95707, MM.95398, MM.1372, MM.439726, MM.2965	20	60	13588	56.6167	0.000292617	4.18077e-05	0.00162536
GOTERM_BP_FAT	GO:0007602~phototransduction	4	19.0476	4.60527e-06	MM.95707, MM.95398, MM.439726, MM.2965	20	24	13588	113.233	0.00106325	0.000132969	0.00590808
GOTERM_BP_FAT	GO:0051606~detection of stimulus	5	23.8095	6.46465e-06	MM.95707, MM.95398, MM.1372, MM.439726, MM.2965	20	90	13588	37.7444	0.00149223	0.000149323	0.00829338
GOTERM_BP_FAT	GO:0009628~response to abiotic stimulus	6	28.5714	1.94436e-05	MM.95707, MM.95398, MM.1372, MM.439726, MM.2965, MM.257501	20	251	13588	16.2406	0.00448144	0.000374222	0.0249419
Annotation Cluster 2	Enrichment Score: 4.476301628084913
Category	Term	Count	%	PValue	Genes	List Total	Pop Hits	Pop Total	Fold Enrichment	Bonferroni	Benjamini	FDR
GOTERM_BP_FAT	GO:0007601~visual perception	7	33.3333	3.6418e-09	MM.300655, MM.291370, MM.1372, MM.439726, MM.2965, MM.1276, MM.39200	20	101	13588	47.0871	8.41255e-07	8.41255e-07	4.67217e-06
GOTERM_BP_FAT	GO:0050953~sensory perception of light stimulus	7	33.3333	3.86622e-09	MM.300655, MM.291370, MM.1372, MM.439726, MM.2965, MM.1276, MM.39200	20	102	13588	46.6255	8.93097e-07	4.46548e-07	4.96009e-06
GOTERM_BP_FAT	GO:0007600~sensory perception	7	33.3333	0.00993119	MM.300655, MM.291370, MM.1372, MM.439726, MM.2965, MM.1276, MM.39200	20	1402	13588	3.39215	0.900298	0.120224	12.0188
GOTERM_BP_FAT	GO:0050890~cognition	7	33.3333	0.0128434	MM.300655, MM.291370, MM.1372, MM.439726, MM.2965, MM.1276, MM.39200	20	1480	13588	3.21338	0.949513	0.145433	15.2818
GOTERM_BP_FAT	GO:0050877~neurological system process	7	33.3333	0.0231317	MM.300655, MM.291370, MM.1372, MM.439726, MM.2965, MM.1276, MM.39200	20	1681	13588	2.82915	0.995511	0.217871	25.9367
Annotation Cluster 3	Enrichment Score: 3.238253597103506
Category	Term	Count	%	PValue	Genes	List Total	Pop Hits	Pop Total	Fold Enrichment	Bonferroni	Benjamini	FDR
GOTERM_BP_FAT	GO:0042461~photoreceptor cell development	4	19.0476	5.90541e-06	MM.95398, MM.103641, MM.257501, MM.20422	20	26	13588	104.523	0.00136322	0.000151561	0.00757597
GOTERM_BP_FAT	GO:0046530~photoreceptor cell differentiation	4	19.0476	7.42768e-06	MM.95398, MM.103641, MM.257501, MM.20422	20	28	13588	97.0571	0.00171433	0.00015597	0.00952878
GOTERM_BP_FAT	GO:0001654~eye development	5	23.8095	5.80762e-05	MM.95398, MM.291370, MM.103641, MM.257501, MM.20422	20	157	13588	21.6369	0.0133264	0.00103147	0.0744821
GOTERM_BP_FAT	GO:0007423~sensory organ development	5	23.8095	0.000387351	MM.95398, MM.291370, MM.103641, MM.257501, MM.20422	20	257	13588	13.2179	0.0856076	0.00637215	0.495808
GOTERM_BP_FAT	GO:0060041~retina development in camera-type eye	3	14.2857	0.000896114	MM.291370, MM.103641, MM.257501	20	32	13588	63.6937	0.187058	0.0137115	1.14358
GOTERM_BP_FAT	GO:0048592~eye morphogenesis	3	14.2857	0.00458865	MM.95398, MM.257501, MM.20422	20	73	13588	27.9205	0.65438	0.0642445	5.72975
GOTERM_BP_FAT	GO:0048666~neuron development	4	19.0476	0.00737472	MM.95398, MM.103641, MM.257501, MM.20422	20	292	13588	9.30685	0.819111	0.095688	9.05935
GOTERM_BP_FAT	GO:0043010~camera-type eye development	3	14.2857	0.0139639	MM.291370, MM.103641, MM.257501	20	130	13588	15.6785	0.961164	0.149916	16.5072
GOTERM_BP_FAT	GO:0030182~neuron differentiation	4	19.0476	0.0171676	MM.95398, MM.103641, MM.257501, MM.20422	20	399	13588	6.81103	0.981687	0.17344	19.9213
Annotation Cluster 4	Enrichment Score: 0.827746998381187
Category	Term	Count	%	PValue	Genes	List Total	Pop Hits	Pop Total	Fold Enrichment	Bonferroni	Benjamini	FDR
GOTERM_BP_FAT	GO:0006915~apoptosis	3	14.2857	0.136465	MM.116683, MM.8983, MM.257501	20	465	13588	4.38323	1	0.689231	84.7764
GOTERM_BP_FAT	GO:0012501~programmed cell death	3	14.2857	0.140292	MM.116683, MM.8983, MM.257501	20	473	13588	4.30909	1	0.68775	85.6197
GOTERM_BP_FAT	GO:0008219~cell death	3	14.2857	0.156826	MM.116683, MM.8983, MM.257501	20	507	13588	4.02012	1	0.697016	88.791
GOTERM_BP_FAT	GO:0016265~death	3	14.2857	0.162757	MM.116683, MM.8983, MM.257501	20	519	13588	3.92717	1	0.700881	89.7614
Annotation Cluster 5	Enrichment Score: 0.7237581042006868
Category	Term	Count	%	PValue	Genes	List Total	Pop Hits	Pop Total	Fold Enrichment	Bonferroni	Benjamini	FDR
GOTERM_BP_FAT	GO:0045935~positive regulation of nucleobase, nucleoside, nucleotide and nucleic acid metabolic process	4	19.0476	0.0325623	MM.8983, MM.103641, MM.20422, MM.441911	20	510	13588	5.32863	0.999523	0.282858	34.6037
GOTERM_BP_FAT	GO:0051173~positive regulation of nitrogen compound metabolic process	4	19.0476	0.0352304	MM.8983, MM.103641, MM.20422, MM.441911	20	526	13588	5.16654	0.999748	0.291928	36.8802
GOTERM_BP_FAT	GO:0010604~positive regulation of macromolecule metabolic process	4	19.0476	0.0559356	MM.8983, MM.103641, MM.20422, MM.441911	20	633	13588	4.29321	0.999998	0.41249	52.2153
GOTERM_BP_FAT	GO:0045944~positive regulation of transcription from RNA polymerase II promoter	3	14.2857	0.088201	MM.103641, MM.20422, MM.441911	20	358	13588	5.6933	1	0.55973	69.4132
GOTERM_BP_FAT	GO:0045893~positive regulation of transcription, DNA-dependent	3	14.2857	0.113632	MM.103641, MM.20422, MM.441911	20	416	13588	4.89952	1	0.643706	78.7223
GOTERM_BP_FAT	GO:0051254~positive regulation of RNA metabolic process	3	14.2857	0.114998	MM.103641, MM.20422, MM.441911	20	419	13588	4.86444	1	0.635001	79.139
GOTERM_BP_FAT	GO:0045941~positive regulation of transcription	3	14.2857	0.141253	MM.103641, MM.20422, MM.441911	20	475	13588	4.29095	1	0.678493	85.8245
GOTERM_BP_FAT	GO:0010628~positive regulation of gene expression	3	14.2857	0.147535	MM.103641, MM.20422, MM.441911	20	488	13588	4.17664	1	0.684083	87.0988
GOTERM_MF_FAT	GO:0043565~sequence-specific DNA binding	3	14.2857	0.15742	MM.103641, MM.20422, MM.441911	18	556	13288	3.98321	0.999999	0.999999	84.0268
GOTERM_BP_FAT	GO:0010557~positive regulation of macromolecule biosynthetic process	3	14.2857	0.168233	MM.103641, MM.20422, MM.441911	20	530	13588	3.84566	1	0.703509	90.5881
GOTERM_BP_FAT	GO:0031328~positive regulation of cellular biosynthetic process	3	14.2857	0.179289	MM.103641, MM.20422, MM.441911	20	552	13588	3.69239	1	0.718559	92.0728
GOTERM_BP_FAT	GO:0009891~positive regulation of biosynthetic process	3	14.2857	0.18182	MM.103641, MM.20422, MM.441911	20	557	13588	3.65925	1	0.71431	92.3807
GOTERM_BP_FAT	GO:0006357~regulation of transcription from RNA polymerase II promoter	3	14.2857	0.212101	MM.103641, MM.20422, MM.441911	20	616	13588	3.30877	1	0.765225	95.3033
GOTERM_MF_FAT	GO:0003700~transcription factor activity	3	14.2857	0.261374	MM.103641, MM.20422, MM.441911	18	776	13288	2.85395	1	0.999997	96.1006
GOTERM_MF_FAT	GO:0003677~DNA binding	4	19.0476	0.403395	MM.116683, MM.103641, MM.20422, MM.441911	18	1781	13288	1.65799	1	0.999999	99.6038
GOTERM_MF_FAT	GO:0030528~transcription regulator activity	3	14.2857	0.465029	MM.103641, MM.20422, MM.441911	18	1206	13288	1.83637	1	0.999998	99.8768
GOTERM_BP_FAT	GO:0006355~regulation of transcription, DNA-dependent	3	14.2857	0.622933	MM.103641, MM.20422, MM.441911	20	1465	13588	1.39126	1	0.995319	99.9996
GOTERM_BP_FAT	GO:0051252~regulation of RNA metabolic process	3	14.2857	0.631836	MM.103641, MM.20422, MM.441911	20	1488	13588	1.36976	1	0.995336	99.9997
GOTERM_BP_FAT	GO:0006350~transcription	3	14.2857	0.729578	MM.103641, MM.20422, MM.441911	20	1772	13588	1.15023	1	0.998957	100
GOTERM_BP_FAT	GO:0045449~regulation of transcription	3	14.2857	0.842682	MM.103641, MM.20422, MM.441911	20	2227	13588	0.915222	1	0.999925	100
Annotation Cluster 6	Enrichment Score: 0.5379282617361002
Category	Term	Count	%	PValue	Genes	List Total	Pop Hits	Pop Total	Fold Enrichment	Bonferroni	Benjamini	FDR
GOTERM_BP_FAT	GO:0006468~protein amino acid phosphorylation	3	14.2857	0.224597	MM.2965, MM.257501, MM.39200	20	640	13588	3.18469	1	0.778352	96.1742
GOTERM_BP_FAT	GO:0016310~phosphorylation	3	14.2857	0.26564	MM.2965, MM.257501, MM.39200	20	718	13588	2.83872	1	0.831879	98.0958
GOTERM_BP_FAT	GO:0006793~phosphorus metabolic process	3	14.2857	0.343791	MM.2965, MM.257501, MM.39200	20	866	13588	2.35358	1	0.906849	99.5504
GOTERM_BP_FAT	GO:0006796~phosphate metabolic process	3	14.2857	0.343791	MM.2965, MM.257501, MM.39200	20	866	13588	2.35358	1	0.906849	99.5504
Annotation Cluster 7	Enrichment Score: 0.1082055748564836
Category	Term	Count	%	PValue	Genes	List Total	Pop Hits	Pop Total	Fold Enrichment	Bonferroni	Benjamini	FDR
GOTERM_MF_FAT	GO:0046872~metal ion binding	5	23.8095	0.771566	MM.116683, MM.103641, MM.439726, MM.1276, MM.68170	18	3850	13288	0.95873	1	1	100
GOTERM_MF_FAT	GO:0043169~cation binding	5	23.8095	0.778633	MM.116683, MM.103641, MM.439726, MM.1276, MM.68170	18	3885	13288	0.950093	1	1	100
GOTERM_MF_FAT	GO:0043167~ion binding	5	23.8095	0.788274	MM.116683, MM.103641, MM.439726, MM.1276, MM.68170	18	3934	13288	0.938259	1	1	100
Cluster-4
Annotation Cluster 1	Enrichment Score: 2.9472531462854166
Category	Term	Count	%	PValue	Genes	List Total	Pop Hits	Pop Total	Fold Enrichment	Bonferroni	Benjamini	FDR
GOTERM_MF_FAT	GO:0032555~purine ribonucleotide binding	19	24.6753	2.68621e-05	MM.340436, MM.274243, MM.234204, MM.28186, MM.253102, MM.249861, MM.26908, MM.237825, MM.338476, MM.210745, MM.221038, MM.151600, MM.32595, MM.44736, MM.88694, MM.259254, MM.24742, MM.222178, MM.29870	49	1796	13288	2.86887	0.00543824	0.00543824	0.0337457
GOTERM_MF_FAT	GO:0032553~ribonucleotide binding	19	24.6753	2.68621e-05	MM.340436, MM.274243, MM.234204, MM.28186, MM.253102, MM.249861, MM.26908, MM.237825, MM.338476, MM.210745, MM.221038, MM.151600, MM.32595, MM.44736, MM.88694, MM.259254, MM.24742, MM.222178, MM.29870	49	1796	13288	2.86887	0.00543824	0.00543824	0.0337457
GOTERM_MF_FAT	GO:0017076~purine nucleotide binding	19	24.6753	4.69412e-05	MM.340436, MM.274243, MM.234204, MM.28186, MM.253102, MM.249861, MM.26908, MM.237825, MM.338476, MM.210745, MM.221038, MM.151600, MM.32595, MM.44736, MM.88694, MM.259254, MM.24742, MM.222178, MM.29870	49	1871	13288	2.75387	0.00948402	0.00475331	0.0589633
GOTERM_MF_FAT	GO:0032559~adenyl ribonucleotide binding	16	20.7792	0.000123805	MM.340436, MM.274243, MM.234204, MM.28186, MM.253102, MM.249861, MM.26908, MM.237825, MM.338476, MM.210745, MM.221038, MM.259254, MM.88694, MM.24742, MM.222178, MM.29870	49	1460	13288	2.97188	0.0248208	0.008343	0.155444
GOTERM_MF_FAT	GO:0030554~adenyl nucleotide binding	16	20.7792	0.000217471	MM.340436, MM.274243, MM.234204, MM.28186, MM.253102, MM.249861, MM.26908, MM.237825, MM.338476, MM.210745, MM.221038, MM.259254, MM.88694, MM.24742, MM.222178, MM.29870	49	1535	13288	2.82667	0.0431909	0.0109772	0.272898
GOTERM_MF_FAT	GO:0001883~purine nucleoside binding	16	20.7792	0.000238853	MM.340436, MM.274243, MM.234204, MM.28186, MM.253102, MM.249861, MM.26908, MM.237825, MM.338476, MM.210745, MM.221038, MM.259254, MM.88694, MM.24742, MM.222178, MM.29870	49	1548	13288	2.80293	0.047336	0.00965172	0.299693
GOTERM_MF_FAT	GO:0001882~nucleoside binding	16	20.7792	0.00025653	MM.340436, MM.274243, MM.234204, MM.28186, MM.253102, MM.249861, MM.26908, MM.237825, MM.338476, MM.210745, MM.221038, MM.259254, MM.88694, MM.24742, MM.222178, MM.29870	49	1558	13288	2.78494	0.0507492	0.00864281	0.32184
GOTERM_MF_FAT	GO:0000166~nucleotide binding	19	24.6753	0.000354637	MM.340436, MM.274243, MM.234204, MM.28186, MM.253102, MM.249861, MM.26908, MM.237825, MM.338476, MM.210745, MM.221038, MM.151600, MM.32595, MM.44736, MM.88694, MM.259254, MM.24742, MM.222178, MM.29870	49	2183	13288	2.36028	0.0694729	0.0102336	0.444671
GOTERM_MF_FAT	GO:0005524~ATP binding	15	19.4805	0.000407619	MM.340436, MM.274243, MM.234204, MM.28186, MM.249861, MM.26908, MM.237825, MM.338476, MM.210745, MM.221038, MM.259254, MM.88694, MM.24742, MM.222178, MM.29870	49	1443	13288	2.81896	0.0794312	0.0102921	0.510948
GOTERM_MF_FAT	GO:0004674~protein serine/threonine kinase activity	7	9.09091	0.00388404	MM.185467, MM.340436, MM.221038, MM.234204, MM.26908, MM.237825, MM.222178	49	421	13288	4.50899	0.546153	0.0840351	4.77199
GOTERM_MF_FAT	GO:0004672~protein kinase activity	8	10.3896	0.00464882	MM.185467, MM.340436, MM.221038, MM.234204, MM.259254, MM.26908, MM.237825, MM.222178	49	583	13288	3.72122	0.611674	0.0902552	5.68655
GOTERM_BP_FAT	GO:0006468~protein amino acid phosphorylation	7	9.09091	0.0405551	MM.340436, MM.221038, MM.234204, MM.259254, MM.26908, MM.237825, MM.222178	55	640	13588	2.70216	1	0.999989	45.3471
GOTERM_BP_FAT	GO:0016310~phosphorylation	7	9.09091	0.0641784	MM.340436, MM.221038, MM.234204, MM.259254, MM.26908, MM.237825, MM.222178	55	718	13588	2.40861	1	0.999322	62.015
GOTERM_BP_FAT	GO:0006793~phosphorus metabolic process	7	9.09091	0.127623	MM.340436, MM.221038, MM.234204, MM.259254, MM.26908, MM.237825, MM.222178	55	866	13588	1.99698	1	0.998085	86.3643
GOTERM_BP_FAT	GO:0006796~phosphate metabolic process	7	9.09091	0.127623	MM.340436, MM.221038, MM.234204, MM.259254, MM.26908, MM.237825, MM.222178	55	866	13588	1.99698	1	0.998085	86.3643
Annotation Cluster 2	Enrichment Score: 1.0047221466264105
Category	Term	Count	%	PValue	Genes	List Total	Pop Hits	Pop Total	Fold Enrichment	Bonferroni	Benjamini	FDR
GOTERM_CC_FAT	GO:0030135~coated vesicle	4	5.19481	0.0155538	MM.192303, MM.151600, MM.317515, MM.28643	54	124	12504	7.46953	0.859072	0.859072	16.5798
GOTERM_CC_FAT	GO:0030662~coated vesicle membrane	3	3.8961	0.0211631	MM.192303, MM.317515, MM.28643	54	53	12504	13.1069	0.931009	0.737338	21.914
GOTERM_CC_FAT	GO:0008021~synaptic vesicle	3	3.8961	0.0336078	MM.151600, MM.317515, MM.28643	54	68	12504	10.2157	0.986063	0.759346	32.6539
GOTERM_CC_FAT	GO:0045202~synapse	5	6.49351	0.0458334	MM.151293, MM.439668, MM.151600, MM.317515, MM.28643	54	319	12504	3.6294	0.997162	0.769189	41.8738
GOTERM_CC_FAT	GO:0030659~cytoplasmic vesicle membrane	3	3.8961	0.0524679	MM.192303, MM.317515, MM.28643	54	87	12504	7.98467	0.998814	0.740075	46.3797
GOTERM_CC_FAT	GO:0044456~synapse part	4	5.19481	0.0606826	MM.439668, MM.151600, MM.317515, MM.28643	54	212	12504	4.36897	0.9996	0.728612	51.5159
GOTERM_CC_FAT	GO:0044433~cytoplasmic vesicle part	3	3.8961	0.0613072	MM.192303, MM.317515, MM.28643	54	95	12504	7.31228	0.999632	0.676892	51.8875
GOTERM_CC_FAT	GO:0012506~vesicle membrane	3	3.8961	0.0635921	MM.192303, MM.317515, MM.28643	54	97	12504	7.16151	0.999729	0.641786	53.2244
GOTERM_CC_FAT	GO:0030136~clathrin-coated vesicle	3	3.8961	0.0718109	MM.151600, MM.317515, MM.28643	54	104	12504	6.67949	0.99991	0.644773	57.758
GOTERM_CC_FAT	GO:0016023~cytoplasmic membrane-bounded vesicle	5	6.49351	0.0978381	MM.192303, MM.151600, MM.21002, MM.317515, MM.28643	54	414	12504	2.79656	0.999997	0.723906	69.5978
GOTERM_CC_FAT	GO:0031988~membrane-bounded vesicle	5	6.49351	0.101794	MM.192303, MM.151600, MM.21002, MM.317515, MM.28643	54	420	12504	2.75661	0.999999	0.704757	71.1043
GOTERM_CC_FAT	GO:0031410~cytoplasmic vesicle	5	6.49351	0.167705	MM.192303, MM.151600, MM.21002, MM.317515, MM.28643	54	508	12504	2.27909	1	0.852241	88.0305
GOTERM_CC_FAT	GO:0031982~vesicle	5	6.49351	0.17686	MM.192303, MM.151600, MM.21002, MM.317515, MM.28643	54	519	12504	2.23079	1	0.846097	89.4676
GOTERM_CC_FAT	GO:0044459~plasma membrane part	9	11.6883	0.388459	MM.24783, MM.439668, MM.151600, MM.395650, MM.21002, MM.32595, MM.296560, MM.317515, MM.28643	54	1633	12504	1.27618	1	0.953745	99.661
GOTERM_CC_FAT	GO:0012505~endomembrane system	4	5.19481	0.397038	MM.192303, MM.221038, MM.317515, MM.28643	54	535	12504	1.73126	1	0.943552	99.7121
GOTERM_CC_FAT	GO:0030054~cell junction	3	3.8961	0.597595	MM.439668, MM.317515, MM.28643	54	470	12504	1.47801	1	0.989448	99.9973
GOTERM_CC_FAT	GO:0031090~organelle membrane	4	5.19481	0.675507	MM.192303, MM.274243, MM.317515, MM.28643	54	809	12504	1.1449	1	0.990809	99.9998
Annotation Cluster 3	Enrichment Score: 0.9970494863849755
Category	Term	Count	%	PValue	Genes	List Total	Pop Hits	Pop Total	Fold Enrichment	Bonferroni	Benjamini	FDR
GOTERM_BP_FAT	GO:0006916~anti-apoptosis	3	3.8961	0.0477573	MM.648, MM.259879, MM.200608	55	88	13588	8.42231	1	0.999873	51.0382
GOTERM_BP_FAT	GO:0043066~negative regulation of apoptosis	4	5.19481	0.0693007	MM.293811, MM.648, MM.259879, MM.200608	55	239	13588	4.1348	1	0.998617	64.9388
GOTERM_BP_FAT	GO:0043069~negative regulation of programmed cell death	4	5.19481	0.0727648	MM.293811, MM.648, MM.259879, MM.200608	55	244	13588	4.05007	1	0.997357	66.7959
GOTERM_BP_FAT	GO:0060548~negative regulation of cell death	4	5.19481	0.0734669	MM.293811, MM.648, MM.259879, MM.200608	55	245	13588	4.03354	1	0.994731	67.1609
GOTERM_BP_FAT	GO:0042981~regulation of apoptosis	5	6.49351	0.176516	MM.293811, MM.648, MM.259879, MM.200608, MM.222178	55	553	13588	2.23377	1	0.998133	94.1234
GOTERM_BP_FAT	GO:0043067~regulation of programmed cell death	5	6.49351	0.182056	MM.293811, MM.648, MM.259879, MM.200608, MM.222178	55	560	13588	2.20584	1	0.99602	94.6746
GOTERM_BP_FAT	GO:0010941~regulation of cell death	5	6.49351	0.184448	MM.293811, MM.648, MM.259879, MM.200608, MM.222178	55	563	13588	2.19409	1	0.995204	94.8975
Annotation Cluster 4	Enrichment Score: 0.9217240568439131
Category	Term	Count	%	PValue	Genes	List Total	Pop Hits	Pop Total	Fold Enrichment	Bonferroni	Benjamini	FDR
GOTERM_BP_FAT	GO:0000902~cell morphogenesis	5	6.49351	0.0340966	MM.24186, MM.278865, MM.88694, MM.26908, MM.200608	55	309	13588	3.99765	1	1	39.7256
GOTERM_BP_FAT	GO:0032989~cellular component morphogenesis	5	6.49351	0.050437	MM.24186, MM.278865, MM.88694, MM.26908, MM.200608	55	351	13588	3.5193	1	0.999188	53.0109
GOTERM_BP_FAT	GO:0048858~cell projection morphogenesis	3	3.8961	0.191508	MM.278865, MM.88694, MM.200608	55	202	13588	3.66913	1	0.993802	95.5055
GOTERM_BP_FAT	GO:0032990~cell part morphogenesis	3	3.8961	0.205976	MM.278865, MM.88694, MM.200608	55	212	13588	3.49605	1	0.994936	96.5466
GOTERM_BP_FAT	GO:0030030~cell projection organization	3	3.8961	0.363008	MM.278865, MM.88694, MM.200608	55	319	13588	2.3234	1	0.997973	99.8614
Annotation Cluster 5	Enrichment Score: 0.728803253413751
Category	Term	Count	%	PValue	Genes	List Total	Pop Hits	Pop Total	Fold Enrichment	Bonferroni	Benjamini	FDR
GOTERM_BP_FAT	GO:0001932~regulation of protein amino acid phosphorylation	3	3.8961	0.0834495	MM.293811, MM.253102, MM.222178	55	121	13588	6.12532	1	0.995132	71.9626
GOTERM_BP_FAT	GO:0032268~regulation of cellular protein metabolic process	4	5.19481	0.0998995	MM.293811, MM.185453, MM.253102, MM.222178	55	280	13588	3.52935	1	0.996938	78.4744
GOTERM_BP_FAT	GO:0031399~regulation of protein modification process	3	3.8961	0.139603	MM.293811, MM.253102, MM.222178	55	165	13588	4.4919	1	0.998273	88.856
GOTERM_BP_FAT	GO:0042325~regulation of phosphorylation	3	3.8961	0.320822	MM.293811, MM.253102, MM.222178	55	290	13588	2.55574	1	0.998416	99.6467
GOTERM_BP_FAT	GO:0019220~regulation of phosphate metabolic process	3	3.8961	0.336913	MM.293811, MM.253102, MM.222178	55	301	13588	2.46234	1	0.998121	99.751
GOTERM_BP_FAT	GO:0051174~regulation of phosphorus metabolic process	3	3.8961	0.336913	MM.293811, MM.253102, MM.222178	55	301	13588	2.46234	1	0.998121	99.751
Annotation Cluster 6	Enrichment Score: 0.6016225516952342
Category	Term	Count	%	PValue	Genes	List Total	Pop Hits	Pop Total	Fold Enrichment	Bonferroni	Benjamini	FDR
GOTERM_BP_FAT	GO:0055080~cation homeostasis	3	3.8961	0.165878	MM.648, MM.334766, MM.222178	55	184	13588	4.02806	1	0.998707	92.9127
GOTERM_BP_FAT	GO:0048878~chemical homeostasis	4	5.19481	0.176682	MM.19039, MM.648, MM.334766, MM.222178	55	365	13588	2.70745	1	0.997369	94.1406
GOTERM_BP_FAT	GO:0050801~ion homeostasis	3	3.8961	0.325219	MM.648, MM.334766, MM.222178	55	293	13588	2.52957	1	0.997933	99.6787
GOTERM_BP_FAT	GO:0042592~homeostatic process	4	5.19481	0.411484	MM.19039, MM.648, MM.334766, MM.222178	55	584	13588	1.69215	1	0.999185	99.9563
Annotation Cluster 7	Enrichment Score: 0.426076524943376
Category	Term	Count	%	PValue	Genes	List Total	Pop Hits	Pop Total	Fold Enrichment	Bonferroni	Benjamini	FDR
GOTERM_MF_FAT	GO:0005525~GTP binding	3	3.8961	0.367125	MM.151600, MM.32595, MM.44736	49	354	13288	2.29817	1	0.997953	99.6811
GOTERM_MF_FAT	GO:0019001~guanyl nucleotide binding	3	3.8961	0.37886	MM.151600, MM.32595, MM.44736	49	363	13288	2.24119	1	0.997623	99.7479
GOTERM_MF_FAT	GO:0032561~guanyl ribonucleotide binding	3	3.8961	0.37886	MM.151600, MM.32595, MM.44736	49	363	13288	2.24119	1	0.997623	99.7479
Annotation Cluster 8	Enrichment Score: 0.3918525082815895
Category	Term	Count	%	PValue	Genes	List Total	Pop Hits	Pop Total	Fold Enrichment	Bonferroni	Benjamini	FDR
GOTERM_CC_FAT	GO:0005624~membrane fraction	4	5.19481	0.367951	MM.32595, MM.317515, MM.28643, MM.29870	54	510	12504	1.81612	1	0.951118	99.5036
GOTERM_CC_FAT	GO:0005626~insoluble fraction	4	5.19481	0.38892	MM.32595, MM.317515, MM.28643, MM.29870	54	528	12504	1.75421	1	0.946694	99.6639
GOTERM_CC_FAT	GO:0000267~cell fraction	4	5.19481	0.466436	MM.32595, MM.317515, MM.28643, MM.29870	54	596	12504	1.55406	1	0.967091	99.93
Annotation Cluster 9	Enrichment Score: 0.3787612720539715
Category	Term	Count	%	PValue	Genes	List Total	Pop Hits	Pop Total	Fold Enrichment	Bonferroni	Benjamini	FDR
GOTERM_BP_FAT	GO:0001701~in utero embryonic development	3	3.8961	0.286941	MM.88694, MM.277464, MM.237825	55	267	13588	2.77589	1	0.997971	99.2812
GOTERM_BP_FAT	GO:0043009~chordate embryonic development	3	3.8961	0.502087	MM.88694, MM.277464, MM.237825	55	421	13588	1.76048	1	0.999801	99.9962
GOTERM_BP_FAT	GO:0009792~embryonic development ending in birth or egg hatching	3	3.8961	0.507159	MM.88694, MM.277464, MM.237825	55	425	13588	1.74391	1	0.999788	99.9967
Annotation Cluster 10	Enrichment Score: 0.3643890353623874
Category	Term	Count	%	PValue	Genes	List Total	Pop Hits	Pop Total	Fold Enrichment	Bonferroni	Benjamini	FDR
GOTERM_BP_FAT	GO:0006397~mRNA processing	3	3.8961	0.279551	MM.28186, MM.4172, MM.259254	55	262	13588	2.82887	1	0.998404	99.1645
GOTERM_BP_FAT	GO:0016071~mRNA metabolic process	3	3.8961	0.338371	MM.28186, MM.4172, MM.259254	55	302	13588	2.45418	1	0.997845	99.7589
GOTERM_BP_FAT	GO:0006396~RNA processing	3	3.8961	0.522179	MM.28186, MM.4172, MM.259254	55	437	13588	1.69603	1	0.999824	99.9979
GOTERM_MF_FAT	GO:0003723~RNA binding	3	3.8961	0.705944	MM.28186, MM.4172, MM.259254	49	672	13288	1.21064	1	0.999996	100
Annotation Cluster 11	Enrichment Score: 0.3076683322440829
Category	Term	Count	%	PValue	Genes	List Total	Pop Hits	Pop Total	Fold Enrichment	Bonferroni	Benjamini	FDR
GOTERM_CC_FAT	GO:0005874~microtubule	3	3.8961	0.270644	MM.39293, MM.44736, MM.88694	54	240	12504	2.89444	1	0.91504	97.3997
GOTERM_CC_FAT	GO:0015630~microtubule cytoskeleton	4	5.19481	0.297705	MM.285993, MM.39293, MM.44736, MM.88694	54	450	12504	2.05827	1	0.925618	98.3207
GOTERM_CC_FAT	GO:0005856~cytoskeleton	6	7.79221	0.52246	MM.24186, MM.285993, MM.24783, MM.39293, MM.44736, MM.88694	54	1122	12504	1.23827	1	0.97871	99.9806
GOTERM_CC_FAT	GO:0044430~cytoskeletal part	4	5.19481	0.64551	MM.285993, MM.39293, MM.44736, MM.88694	54	774	12504	1.19667	1	0.991781	99.9994
GOTERM_CC_FAT	GO:0043232~intracellular non-membrane-bounded organelle	8	10.3896	0.72431	MM.24186, MM.285993, MM.24783, MM.39293, MM.21662, MM.44736, MM.88694, MM.278578	54	1919	12504	0.965318	1	0.992408	100
GOTERM_CC_FAT	GO:0043228~non-membrane-bounded organelle	8	10.3896	0.72431	MM.24186, MM.285993, MM.24783, MM.39293, MM.21662, MM.44736, MM.88694, MM.278578	54	1919	12504	0.965318	1	0.992408	100
Annotation Cluster 12	Enrichment Score: 0.2516978394904688
Category	Term	Count	%	PValue	Genes	List Total	Pop Hits	Pop Total	Fold Enrichment	Bonferroni	Benjamini	FDR
GOTERM_BP_FAT	GO:0030001~metal ion transport	3	3.8961	0.52835	MM.292539, MM.296560, MM.334766	55	442	13588	1.67684	1	0.999818	99.9983
GOTERM_BP_FAT	GO:0006811~ion transport	4	5.19481	0.543221	MM.292539, MM.439668, MM.296560, MM.334766	55	712	13588	1.38795	1	0.999849	99.9989
GOTERM_BP_FAT	GO:0006812~cation transport	3	3.8961	0.612362	MM.292539, MM.296560, MM.334766	55	515	13588	1.43915	1	0.999956	99.9999
Annotation Cluster 13	Enrichment Score: 0.23867591140661853
Category	Term	Count	%	PValue	Genes	List Total	Pop Hits	Pop Total	Fold Enrichment	Bonferroni	Benjamini	FDR
GOTERM_BP_FAT	GO:0008104~protein localization	5	6.49351	0.350948	MM.24186, MM.192303, MM.151600, MM.278865, MM.277464	55	753	13588	1.64047	1	0.998081	99.8178
GOTERM_BP_FAT	GO:0015031~protein transport	3	3.8961	0.738278	MM.192303, MM.151600, MM.278865	55	651	13588	1.1385	1	0.999998	100
GOTERM_BP_FAT	GO:0045184~establishment of protein localization	3	3.8961	0.742181	MM.192303, MM.151600, MM.278865	55	656	13588	1.12982	1	0.999998	100
Annotation Cluster 14	Enrichment Score: 0.16446864479010942
Category	Term	Count	%	PValue	Genes	List Total	Pop Hits	Pop Total	Fold Enrichment	Bonferroni	Benjamini	FDR
GOTERM_MF_FAT	GO:0043167~ion binding	15	19.4805	0.580859	MM.185467, MM.285993, MM.241134, MM.648, MM.296560, MM.3913, MM.237825, MM.292539, MM.192303, MM.31395, MM.439668, MM.275130, MM.259254, MM.259879, MM.222178	49	3934	13288	1.034	1	0.999969	99.9982
GOTERM_MF_FAT	GO:0046914~transition metal ion binding	10	12.987	0.618394	MM.185467, MM.292539, MM.192303, MM.31395, MM.241134, MM.648, MM.259254, MM.259879, MM.237825, MM.222178	49	2608	13288	1.03981	1	0.999981	99.9994
GOTERM_MF_FAT	GO:0043169~cation binding	14	18.1818	0.680774	MM.185467, MM.285993, MM.241134, MM.648, MM.296560, MM.3913, MM.237825, MM.292539, MM.192303, MM.31395, MM.275130, MM.259254, MM.259879, MM.222178	49	3885	13288	0.977238	1	0.999995	99.9999
GOTERM_MF_FAT	GO:0046872~metal ion binding	13	16.8831	0.775631	MM.185467, MM.285993, MM.241134, MM.648, MM.296560, MM.3913, MM.237825, MM.292539, MM.192303, MM.31395, MM.259254, MM.259879, MM.222178	49	3850	13288	0.915685	1	0.999999	100
GOTERM_MF_FAT	GO:0008270~zinc ion binding	7	9.09091	0.79371	MM.185467, MM.192303, MM.31395, MM.241134, MM.259254, MM.259879, MM.222178	49	2105	13288	0.901798	1	1	100
Annotation Cluster 15	Enrichment Score: 0.10997024422591344
Category	Term	Count	%	PValue	Genes	List Total	Pop Hits	Pop Total	Fold Enrichment	Bonferroni	Benjamini	FDR
GOTERM_BP_FAT	GO:0033554~cellular response to stress	3	3.8961	0.480176	MM.185467, MM.293811, MM.21662	55	404	13588	1.83456	1	0.999719	99.9929
GOTERM_BP_FAT	GO:0006350~transcription	4	5.19481	0.978368	MM.185467, MM.293811, MM.21662, MM.278578	55	1772	13588	0.557685	1	1	100
GOTERM_BP_FAT	GO:0045449~regulation of transcription	4	5.19481	0.995833	MM.185467, MM.293811, MM.21662, MM.278578	55	2227	13588	0.443744	1	1	100
