# Supplementary material for: Stage and Gene Specific Signatures Defined by Histones H3K4me2 and H3K27me3 Accompany Mammalian Retina Maturation In Vivo
Source: PLoS One. 2012 Oct 9;7(10):e46867. doi: 10.1371/journal.pone.0046867 (PMC3467275; doi:10.1371/journal.pone.0046867)
Supplement: Table S8 — Gene cluster with the same epigenetic signature as known rod-specific genes identified from whole genome and their expression in retina or eye as defined in the six listed data sources. (XLS) [file pone.0046867.s010.xls]

## Sheet: sTable 5
Supplementary Table 8. Gene cluster with the same epigenetic signature as known rod-specific genes identified from whole genome and their expression in retina or eye as defined in the six listed data sources
Basic gene information from NCBI Unigene database, Acc. No. indicates NCBI RefSeq accession numbers, UG No. indicates Unigene numbers, Symbol indicates Unigene names
Percentage of EST enrichment from whole EST database from Stanford SOURCE (version 12.21.2012)
Genomic Institute of the Novartis Research Foundation (GNF) alignments of probes from Affymetrix GNF1M Chip and U74A Chip (Su et al., Proc Natl Acad Sci USA. 2002 Apr 2;99(7):4465-70. Epub 2002 Mar 19)
Mouse Genome Informatics (MGI) RNA in situ experimental database were used to identify gene expression in retina or photoreceptor (The Jackson Lab)
NCBI published information (PubMed) were used to identify gene expression in retina by Feb, 2012
Note: nonspecific accumulations of reads, probably on repeats area, were confirmed by anti-GFP ChIP-Seq at same loci
					Expression in Eye/ Retina/ Rod
Acc. No.	UG No.	Symbol	EST Enrichment (% Stanford)	Microarray (GNF1M)	Microarray (U74A)	Retina in Situ (MGI)	Photoreceptor in Situ (MGI)	Publication (PubMed)	Notes
NM_028637	Mm.284114	1110034g24rik	8.5
NM_025488	Mm.273316	1700001k19rik	2.69
NM_027001	Mm.246732	2610034m16rik	49.93	+	+		+	+
NM_029455	Mm.444732	4930525f21rik	0						nonspecific
NM_028908	Mm.41709	4933403g14rik	7.83	+	+
NM_178688	Mm.217161	Ablim1	5.11	+				+
NM_053245	Mm.95707	Aipl1	96.79	+			+	+
NM_009657	Mm.7729	Aldoc	7.53
NM_144790	Mm.152952	Ankrd33	95.8			+		+
NM_007454	Mm.274816	Ap1b1	0		+
NM_007472	Mm.18625	Aqp1	0	+				+
NM_025404	Mm.266840	Arl4d	3.76	+				+
NM_146082	Mm.134151	BC027072	89.82	+				+
AK133189	Mm.296405	BC030499	91
NM_001127685	Mm.134213	BC048943	86.63	+	+
NM_144532	Mm.379226	Cabp4	74.48	+		+		+
NM_019582	Mm.289647	Cacna1f	91.69	+				+
NM_001033382	Mm.440773	Cacna2d4	62.53	+				+
NM_001034876	Mm.440118	Ccdc24	10.79		+
NM_007723	Mm.436652	Cnga1	88.47		+	+	+	+
NM_001195413	Mm.484049	Cngb1 (BC016201)	38.01	+		+		+
NM_145493	Mm.192285	Cplx4	88.17	+		+		+
NM_172122	Mm.80685	Crocc	29.12	+	+	+		+
NM_007770	Mm.441911	Crx	39.58	+	+	+		+
NM_030246	Mm.38238	Dcaf4	5.76
NM_008748	Mm.392103	Dusp8	7.49	+	+	+
NM_013511	Mm.306026	Epb4.1l2	7.95	+	+	+
NM_007943	Mm.318250	Eps15	0			+		+
NM_029310	Mm.47052	Fabp12	47.23	+				+
NM_028672	Mm.252406	Fam161a	32.96	+	+			+
NM_138587	Mm.400193	Fam3c	0		+	+		+
NM_175268	Mm.225649	Fam53b	6.26	+		+
NM_010185	Mm.22673	Fcer1g	0
NM_172802	Mm.481403	Fscn2	56.16	+			+	+
NM_008076	Mm.6227	Gabrr2	7.53	+	+			+
NM_001163318	Mm.390349	Gm11744	11.83		+			+
NM_001111145	Mm.291862	Gm514	92.34		+
NM_001101600	Mm.335214	Gm7616	100
NM_008140	Mm.284853	Gnat1	99.24	+	+	+	+	+
NM_138719	Mm.17604	Gnb5	9.47	+				+
NM_010314	Mm.95398	Gngt1	68.36	+				+
NM_030035	Mm.244815	Golgb1	0
NM_206973	Mm.131677	Gpr152	81.13	+
NM_011881	Mm.257501	Grk1	95.88	+				+
NM_008193	Mm.3624	Guk1	0			+
NM_008232	Mm.7411	Hdgfl1	0						nonspecific
NM_028705	Mm.191892	Herc3	11.82	+	+
NM_022016	Mm.422780	Impg1	77.53	+				+
NM_174876	Mm.151998	Impg2	79.75	+		+		+
NM_029634	Mm.276336	Ip6k2	7.66	+	+	+
NM_001018013	Mm.380445	Izumo1	0						nonspecific
NM_145963	Mm.68170	Kcnj14	67.86	+	+	+		+
NM_183179	Mm.269759	Kcnv2	100	+		+		+
NM_001172095	Mm.209059	Kdm4c	4.51	+	+
NM_008477	Mm.3110	Ktn1	8.47
NM_001113545	Mm.33207	Lima1	0	+
NM_146245	Mm.37907	Lrit1	82.68	+	+			+
NM_173418	Mm.134302	Lrit2	100		+	+
NM_010794	Mm.196933	Mgat1	0			+
NM_145143	Mm.474049	Mpp4	95.38	+		+	+	+
NM_026831	Mm.75201	Mybphl	9.93	+
NM_013708	Mm.103641	Nr2e3	83.44	+			+	+
NM_008736	Mm.20422	Nrl	97.91		+		+	+
NM_175024	Mm.133990	Nrn1l	1.7			+
NM_145598	Mm.213208	Nxnl1	92.72	+		+	+	+
NM_033580	Mm.247203	Pcdhgb8	6.03
NM_024458	Mm.440883	Pdc	99.32	+	+			+
NM_146086	Mm.391106	Pde6a	97.72	+	+		+	+
NM_008806	Mm.1372	Pde6b	58.92	+	+		+	+
NM_012065	Mm.39200	Pde6g	33.42	+	+		+	+
NM_172267	Mm.297949	Phyhd1	0	+
NM_001077495	Mm.259333	Pik3r1	0			+		+
NM_145378	Mm.41467	Pla2g4b	0			+
NM_001122954	Mm.23347	Pla2g5	4.07	+				+
NM_175556	Mm.379458	Plch2	32.04		+			+
NM_001164361	Mm.35416	Plekha8	0	+	+
NM_013746	Mm.26633	Plekhb1	1.04	+	+			+
NM_011148	Mm.87155	Ppef2	63.86	+	+			+
NM_011151	Mm.249695	Ppm1b	0
NM_008935	Mm.6250	Prom1	4.97	+	+		+	+
NM_008938	Mm.291370	Prph2	98.9	+	+		+	+
NM_001166388	Mm.390807	Ptp4a3	8.6			+
NM_019983	Mm.288639	Rabgef1	10.88	+
NM_015745	Mm.436622	Rbp3	54.39	+				+
NM_009038	Mm.439726	Rcvrn	100	+	+	+	+	+
NM_001177900	Mm.274393	Rd3	7.18			+	+	+
NM_030017	Mm.274373	Rdh12	23.42	+	+	+	+	+
NM_001030290	Mm.297661	Rdh8	100					+
NM_021374	Mm.103771	Rgs20	11.28	+				+
NM_145383	Mm.2965	Rho	99.07	+		+	+	+
NM_146095	Mm.485649	Rorb	14.48	+	+	+		+
NM_011283	Mm.294263	Rp1	92.88	+			+	+
NM_146246	Mm.300655	Rp1l1	98.98	+		+		+
NM_023879	Mm.485092	Rpgrip1	45.07	+	+		+	+
NM_194054	Mm.192580	Rtn4	3.37
NM_009118	Mm.1276	Sag	66.61	+	+		+	+
NM_029489	Mm.308084	Samd7	41.36	+		+
NM_133649	Mm.475370	Slc12a6	0
NM_146255	Mm.192040	Slc1a7	81.39	+		+		+
NM_001013820	Mm.24053	Slc22a28 (Gm5631)	0.64
NM_177002	Mm.426083	Slc22a30 (C730048c13rik)	0	+
NM_148933	Mm.133687	Slco4a1	5.84	+		+		+
NM_028035	Mm.294166	Snx10	0
NM_001079686	Mm.331626	Syne1	6.28					+
NM_199455	Mm.472783	Tepp	0						nonspecific
NM_178745	Mm.341747	Tmem229b	4.07
NM_009397	Mm.116683	Tnfaip3	2.55	+	+	+		+
NM_001159505	Mm.8983	Tnfsf13	8.13	+	+	+		+
NM_021408	Mm.331238	Ush2a	31.74					+
NM_001080548	Mm.40673	Usp6nl	7.5
NM_028220	Mm.95281	Wdr17	22.71	+				+
NM_145577	Mm.360403	Zfp772	4.18
NM_009571	Mm.411381	Zfy2	0						nonspecific
