# Supplementary material for: Stage and Gene Specific Signatures Defined by Histones H3K4me2 and H3K27me3 Accompany Mammalian Retina Maturation In Vivo
Source: PLoS One. 2012 Oct 9;7(10):e46867. doi: 10.1371/journal.pone.0046867 (PMC3467275; doi:10.1371/journal.pone.0046867)
Supplement: Table S9 — DAVID GO analysis of the gene functions from Table S8. (XLS) [file pone.0046867.s011.xls]

## Sheet: t2t_223433E7D1011327065860195.t
Supplementary Table 9. DAVID GO analysis of the gene functions from Supplementary Table 8
Database for Annotation, Visualization and Integrated Discovery (DAVID) default setting for gene ontology (GO) was used for categories Biological Process (GOTERM_BP_FAT); Molecular Functions (GOTERM_MF_FAT); Cellular Component GOTERM_CC_FAT() analysis.
P Value was Fisher Exact P-Value (http://david.abcc.ncifcrf.gov/helps/functional_annotation.html#GC), Benjamini scores (p<0.05) were used for identification of significant enrichments
Other information please see http://david.abcc.ncifcrf.gov/
Annotation Cluster 1	Enrichment Score: 12.924535465948328
Category	Term	Count	%	PValue	Genes	List Total	Pop Hits	Pop Total	Fold Enrichment	Bonferroni	Benjamini	FDR
GOTERM_BP_FAT	GO:0007601~visual perception	22	17.4603	2.73023e-27	MM.294263, MM.269759, MM.300655, MM.331238, MM.291370, MM.87155, MM.6227, MM.390349, MM.439726, MM.1276, MM.39200, MM.289647, MM.440773, MM.436652, MM.440883, MM.1372, MM.284853, MM.274373, MM.274393, MM.2965, MM.391106, MM.297661	83	101	13588	35.6598	1.63814e-24	1.63814e-24	4.03234e-24
GOTERM_BP_FAT	GO:0050953~sensory perception of light stimulus	22	17.4603	3.42252e-27	MM.294263, MM.269759, MM.300655, MM.331238, MM.291370, MM.87155, MM.6227, MM.390349, MM.439726, MM.1276, MM.39200, MM.289647, MM.440773, MM.436652, MM.440883, MM.1372, MM.284853, MM.274373, MM.274393, MM.2965, MM.391106, MM.297661	83	102	13588	35.3102	2.05351e-24	1.02676e-24	5.0548e-24
GOTERM_BP_FAT	GO:0007600~sensory perception	22	17.4603	6.29725e-05	MM.294263, MM.269759, MM.300655, MM.331238, MM.291370, MM.87155, MM.6227, MM.390349, MM.439726, MM.1276, MM.39200, MM.289647, MM.440773, MM.436652, MM.440883, MM.1372, MM.284853, MM.274373, MM.274393, MM.2965, MM.391106, MM.297661	83	1402	13588	2.56893	0.0370798	0.00198669	0.0929654
GOTERM_BP_FAT	GO:0050890~cognition	22	17.4603	0.000137348	MM.294263, MM.269759, MM.300655, MM.331238, MM.291370, MM.87155, MM.6227, MM.390349, MM.439726, MM.1276, MM.39200, MM.289647, MM.440773, MM.436652, MM.440883, MM.1372, MM.284853, MM.274373, MM.274393, MM.2965, MM.391106, MM.297661	83	1480	13588	2.43354	0.0791098	0.00373911	0.202661
GOTERM_BP_FAT	GO:0050877~neurological system process	23	18.254	0.000294988	MM.294263, MM.269759, MM.300655, MM.331238, MM.291370, MM.87155, MM.6227, MM.474049, MM.390349, MM.439726, MM.1276, MM.39200, MM.289647, MM.440773, MM.436652, MM.440883, MM.1372, MM.284853, MM.274373, MM.274393, MM.2965, MM.391106, MM.297661	83	1681	13588	2.23995	0.162236	0.00705574	0.434791
Annotation Cluster 2	Enrichment Score: 6.8092566234173955
Category	Term	Count	%	PValue	Genes	List Total	Pop Hits	Pop Total	Fold Enrichment	Bonferroni	Benjamini	FDR
GOTERM_BP_FAT	GO:0007156~homophilic cell adhesion	12	9.52381	1.00265e-10	MM.247203	83	117	13588	16.7909	6.01593e-08	2.00531e-08	1.48085e-07
GOTERM_MF_FAT	GO:0005509~calcium ion binding	22	17.4603	3.15934e-09	MM.23347, MM.87155, MM.247203, MM.439726, MM.379226, MM.41467, MM.379458, MM.1276, MM.318250, MM.289647, MM.440773	75	840	13288	4.64025	6.12911e-07	6.12911e-07	3.94015e-06
GOTERM_CC_FAT	GO:0005624~membrane fraction	16	12.6984	1.58116e-07	MM.436652, MM.247203, MM.284853, MM.474049, MM.289647	73	510	12504	5.37373	2.24523e-05	2.24523e-05	0.000187025
GOTERM_BP_FAT	GO:0016337~cell-cell adhesion	12	9.52381	1.62664e-07	MM.247203	83	236	13588	8.32428	9.75939e-05	1.39426e-05	0.000240243
GOTERM_CC_FAT	GO:0000267~cell fraction	17	13.4921	1.98421e-07	MM.294263, MM.436652, MM.247203, MM.284853, MM.474049, MM.289647	73	596	12504	4.88572	2.81753e-05	1.40878e-05	0.000234699
GOTERM_CC_FAT	GO:0005626~insoluble fraction	16	12.6984	2.47487e-07	MM.436652, MM.247203, MM.284853, MM.474049, MM.289647	73	528	12504	5.19054	3.51426e-05	1.17143e-05	0.000292736
GOTERM_BP_FAT	GO:0007155~cell adhesion	14	11.1111	2.86988e-05	MM.380445, MM.291370, MM.247203	83	561	13588	4.08548	0.0170721	0.00107564	0.0423775
GOTERM_BP_FAT	GO:0022610~biological adhesion	14	11.1111	2.92367e-05	MM.380445, MM.291370, MM.247203	83	562	13588	4.07821	0.0173893	0.00103137	0.0431717
Annotation Cluster 3	Enrichment Score: 5.7112160836043655
Category	Term	Count	%	PValue	Genes	List Total	Pop Hits	Pop Total	Fold Enrichment	Bonferroni	Benjamini	FDR
GOTERM_BP_FAT	GO:0009583~detection of light stimulus	7	5.55556	1.70551e-08	MM.95707, MM.95398, MM.1372, MM.284853, MM.439726, MM.2965, MM.379226	83	29	13588	39.5164	1.0233e-05	1.70551e-06	2.51891e-05
GOTERM_BP_FAT	GO:0007602~phototransduction	6	4.7619	2.74812e-07	MM.95707, MM.95398, MM.284853, MM.439726, MM.2965, MM.379226	83	24	13588	40.9277	0.000164873	2.06107e-05	0.000405875
GOTERM_BP_FAT	GO:0009582~detection of abiotic stimulus	7	5.55556	6.54527e-07	MM.95707, MM.95398, MM.1372, MM.284853, MM.439726, MM.2965, MM.379226	83	52	13588	22.038	0.000392639	4.36342e-05	0.000966682
GOTERM_BP_FAT	GO:0051606~detection of stimulus	8	6.34921	1.12175e-06	MM.95707, MM.95398, MM.87155, MM.1372, MM.284853, MM.439726, MM.2965, MM.379226	83	90	13588	14.5521	0.000672823	6.73026e-05	0.00165672
GOTERM_BP_FAT	GO:0009581~detection of external stimulus	7	5.55556	1.54894e-06	MM.95707, MM.95398, MM.1372, MM.284853, MM.439726, MM.2965, MM.379226	83	60	13588	19.0996	0.000928931	8.4484e-05	0.00228764
GOTERM_BP_FAT	GO:0009416~response to light stimulus	8	6.34921	1.99824e-06	MM.95707, MM.95398, MM.1372, MM.284853, MM.439726, MM.2965, MM.379226, MM.257501	83	98	13588	13.3642	0.00119823	9.99073e-05	0.00295122
GOTERM_BP_FAT	GO:0009314~response to radiation	8	6.34921	2.42861e-05	MM.95707, MM.95398, MM.1372, MM.284853, MM.439726, MM.2965, MM.379226, MM.257501	83	143	13588	9.15865	0.0144662	0.000970982	0.0358627
GOTERM_BP_FAT	GO:0009628~response to abiotic stimulus	8	6.34921	0.000789804	MM.95707, MM.95398, MM.1372, MM.284853, MM.439726, MM.2965, MM.379226, MM.257501	83	251	13588	5.21788	0.377536	0.0180682	1.16016
Annotation Cluster 4	Enrichment Score: 4.6205813318269735
Category	Term	Count	%	PValue	Genes	List Total	Pop Hits	Pop Total	Fold Enrichment	Bonferroni	Benjamini	FDR
GOTERM_BP_FAT	GO:0042461~photoreceptor cell development	7	5.55556	8.38618e-09	MM.95398, MM.6227, MM.284853, MM.103641, MM.379226, MM.20422, MM.257501	83	26	13588	44.076	5.03169e-06	1.25793e-06	1.23857e-05
GOTERM_BP_FAT	GO:0046530~photoreceptor cell differentiation	7	5.55556	1.35916e-08	MM.95398, MM.6227, MM.284853, MM.103641, MM.379226, MM.20422, MM.257501	83	28	13588	40.9277	8.15493e-06	1.63099e-06	2.00738e-05
GOTERM_BP_FAT	GO:0042462~eye photoreceptor cell development	5	3.96825	6.81856e-06	MM.95398, MM.6227, MM.284853, MM.379226, MM.20422	83	21	13588	38.9788	0.00408279	0.000314654	0.01007
GOTERM_BP_FAT	GO:0001754~eye photoreceptor cell differentiation	5	3.96825	9.99603e-06	MM.95398, MM.6227, MM.284853, MM.379226, MM.20422	83	23	13588	35.5893	0.0059797	0.000428311	0.0147624
GOTERM_BP_FAT	GO:0001654~eye development	8	6.34921	4.42368e-05	MM.95398, MM.291370, MM.6227, MM.284853, MM.103641, MM.379226, MM.20422, MM.257501	83	157	13588	8.34195	0.0261935	0.00147351	0.0653145
GOTERM_BP_FAT	GO:0048666~neuron development	10	7.93651	6.40993e-05	MM.95398, MM.6227, MM.284853, MM.474049, MM.217161, MM.103641, MM.379226, MM.20422, MM.257501, MM.289647	83	292	13588	5.60654	0.0377306	0.00192119	0.0946281
GOTERM_BP_FAT	GO:0048592~eye morphogenesis	6	4.7619	7.70636e-05	MM.95398, MM.6227, MM.284853, MM.379226, MM.20422, MM.257501	83	73	13588	13.4557	0.0451872	0.00219948	0.113757
GOTERM_BP_FAT	GO:0030182~neuron differentiation	11	8.73016	0.00013823	MM.95398, MM.331238, MM.6227, MM.284853, MM.474049, MM.217161, MM.103641, MM.379226, MM.20422, MM.257501, MM.289647	83	399	13588	4.51333	0.0795973	0.00359977	0.203962
GOTERM_BP_FAT	GO:0007423~sensory organ development	9	7.14286	0.000156393	MM.95398, MM.331238, MM.291370, MM.6227, MM.284853, MM.103641, MM.379226, MM.20422, MM.257501	83	257	13588	5.73306	0.0895744	0.0039025	0.230732
GOTERM_BP_FAT	GO:0060041~retina development in camera-type eye	4	3.1746	0.000926045	MM.291370, MM.103641, MM.379226, MM.257501	83	32	13588	20.4639	0.426435	0.0203778	1.35901
GOTERM_BP_FAT	GO:0043010~camera-type eye development	4	3.1746	0.0438844	MM.291370, MM.103641, MM.379226, MM.257501	83	130	13588	5.03726	1	0.617734	48.459
Annotation Cluster 5	Enrichment Score: 4.038778341809045
Category	Term	Count	%	PValue	Genes	List Total	Pop Hits	Pop Total	Fold Enrichment	Bonferroni	Benjamini	FDR
GOTERM_MF_FAT	GO:0005509~calcium ion binding	22	17.4603	3.15934e-09	MM.23347, MM.87155, MM.247203, MM.439726, MM.379226, MM.41467, MM.379458, MM.1276, MM.318250, MM.289647, MM.440773	75	840	13288	4.64025	6.12911e-07	6.12911e-07	3.94015e-06
GOTERM_MF_FAT	GO:0043167~ion binding	35	27.7778	0.00210416	MM.269759, MM.33207, MM.116683, MM.87155, MM.6227, MM.297949, MM.103641, MM.439726, MM.379226, MM.1276, MM.379458, MM.68170, MM.289647, MM.209059, MM.288639, MM.440773, MM.23347, MM.247203, MM.249695, MM.411381, MM.217161, MM.41467, MM.318250, MM.360403	75	3934	13288	1.57628	0.335445	0.184798	2.59275
GOTERM_MF_FAT	GO:0046872~metal ion binding	34	26.9841	0.00299783	MM.269759, MM.33207, MM.116683, MM.87155, MM.297949, MM.103641, MM.439726, MM.379226, MM.1276, MM.379458, MM.68170, MM.289647, MM.209059, MM.288639, MM.440773, MM.23347, MM.247203, MM.249695, MM.411381, MM.217161, MM.41467, MM.318250, MM.360403	75	3850	13288	1.56465	0.441473	0.176466	3.67511
GOTERM_MF_FAT	GO:0043169~cation binding	34	26.9841	0.00351078	MM.269759, MM.33207, MM.116683, MM.87155, MM.297949, MM.103641, MM.439726, MM.379226, MM.1276, MM.379458, MM.68170, MM.289647, MM.209059, MM.288639, MM.440773, MM.23347, MM.247203, MM.249695, MM.411381, MM.217161, MM.41467, MM.318250, MM.360403	75	3885	13288	1.55055	0.494542	0.156818	4.29135
Annotation Cluster 6	Enrichment Score: 3.2165108762779417
Category	Term	Count	%	PValue	Genes	List Total	Pop Hits	Pop Total	Fold Enrichment	Bonferroni	Benjamini	FDR
GOTERM_CC_FAT	GO:0001750~photoreceptor outer segment	4	3.1746	0.000260617	MM.436652, MM.440883, MM.284853, MM.2965	73	22	12504	31.1432	0.0363359	0.00614976	0.307833
GOTERM_CC_FAT	GO:0031513~nonmotile primary cilium	4	3.1746	0.000805454	MM.436652, MM.440883, MM.284853, MM.2965	73	32	12504	21.411	0.108117	0.0162129	0.948576
GOTERM_CC_FAT	GO:0005929~cilium	6	4.7619	0.00106764	MM.294263, MM.436652, MM.80685, MM.440883, MM.284853, MM.2965	73	135	12504	7.61279	0.140741	0.018782	1.25556
Annotation Cluster 7	Enrichment Score: 2.1017971844452443
Category	Term	Count	%	PValue	Genes	List Total	Pop Hits	Pop Total	Fold Enrichment	Bonferroni	Benjamini	FDR
GOTERM_MF_FAT	GO:0008081~phosphoric diester hydrolase activity	4	3.1746	0.00751055	MM.1372, MM.391106, MM.379458, MM.39200	75	72	13288	9.84296	0.768354	0.253611	8.97361
GOTERM_MF_FAT	GO:0004114~3',5'-cyclic-nucleotide phosphodiesterase activity	3	2.38095	0.00780084	MM.1372, MM.391106, MM.39200	75	24	13288	22.1467	0.781134	0.2237	9.3051
GOTERM_MF_FAT	GO:0004112~cyclic-nucleotide phosphodiesterase activity	3	2.38095	0.00844881	MM.1372, MM.391106, MM.39200	75	25	13288	21.2608	0.807187	0.209546	10.041
Annotation Cluster 8	Enrichment Score: 1.9421520935207643
Category	Term	Count	%	PValue	Genes	List Total	Pop Hits	Pop Total	Fold Enrichment	Bonferroni	Benjamini	FDR
GOTERM_BP_FAT	GO:0048666~neuron development	10	7.93651	6.40993e-05	MM.95398, MM.6227, MM.284853, MM.474049, MM.217161, MM.103641, MM.379226, MM.20422, MM.257501, MM.289647	83	292	13588	5.60654	0.0377306	0.00192119	0.0946281
GOTERM_BP_FAT	GO:0030182~neuron differentiation	11	8.73016	0.00013823	MM.95398, MM.331238, MM.6227, MM.284853, MM.474049, MM.217161, MM.103641, MM.379226, MM.20422, MM.257501, MM.289647	83	399	13588	4.51333	0.0795973	0.00359977	0.203962
GOTERM_BP_FAT	GO:0048667~cell morphogenesis involved in neuron differentiation	4	3.1746	0.0974594	MM.217161, MM.379226, MM.257501, MM.289647	83	182	13588	3.59804	1	0.862575	78.0073
GOTERM_BP_FAT	GO:0000902~cell morphogenesis	5	3.96825	0.11654	MM.474049, MM.217161, MM.379226, MM.257501, MM.289647	83	309	13588	2.64904	1	0.894905	83.9593
GOTERM_BP_FAT	GO:0000904~cell morphogenesis involved in differentiation	4	3.1746	0.136352	MM.217161, MM.379226, MM.257501, MM.289647	83	212	13588	3.08888	1	0.918972	88.5252
GOTERM_BP_FAT	GO:0032989~cellular component morphogenesis	5	3.96825	0.162059	MM.474049, MM.217161, MM.379226, MM.257501, MM.289647	83	351	13588	2.33206	1	0.947492	92.6562
Annotation Cluster 9	Enrichment Score: 1.0590628275455898
Category	Term	Count	%	PValue	Genes	List Total	Pop Hits	Pop Total	Fold Enrichment	Bonferroni	Benjamini	FDR
GOTERM_MF_FAT	GO:0004620~phospholipase activity	3	2.38095	0.0480457	MM.23347, MM.41467, MM.379458	75	63	13288	8.43683	0.999929	0.548879	45.8857
GOTERM_BP_FAT	GO:0006644~phospholipid metabolic process	4	3.1746	0.0756454	MM.23347, MM.259333, MM.41467, MM.379458	83	163	13588	4.01744	1	0.803568	68.7059
GOTERM_MF_FAT	GO:0016298~lipase activity	3	2.38095	0.0796596	MM.23347, MM.41467, MM.379458	75	84	13288	6.32762	1	0.63451	64.4871
GOTERM_BP_FAT	GO:0019637~organophosphate metabolic process	4	3.1746	0.0903148	MM.23347, MM.259333, MM.41467, MM.379458	83	176	13588	3.7207	1	0.849401	75.2911
GOTERM_BP_FAT	GO:0016042~lipid catabolic process	3	2.38095	0.193754	MM.23347, MM.41467, MM.379458	83	134	13588	3.66517	1	0.966644	95.8448
Annotation Cluster 10	Enrichment Score: 0.9967725792159302
Category	Term	Count	%	PValue	Genes	List Total	Pop Hits	Pop Total	Fold Enrichment	Bonferroni	Benjamini	FDR
GOTERM_MF_FAT	GO:0022838~substrate specific channel activity	7	5.55556	0.0149835	MM.269759, MM.436652, MM.6227, MM.18625, MM.289647, MM.68170, MM.440773	75	360	13288	3.44504	0.946538	0.306566	17.1617
GOTERM_MF_FAT	GO:0015267~channel activity	7	5.55556	0.0159372	MM.269759, MM.436652, MM.6227, MM.18625, MM.289647, MM.68170, MM.440773	75	365	13288	3.39784	0.955698	0.292701	18.1564
GOTERM_MF_FAT	GO:0022803~passive transmembrane transporter activity	7	5.55556	0.0159372	MM.269759, MM.436652, MM.6227, MM.18625, MM.289647, MM.68170, MM.440773	75	365	13288	3.39784	0.955698	0.292701	18.1564
GOTERM_MF_FAT	GO:0005216~ion channel activity	6	4.7619	0.0448976	MM.269759, MM.436652, MM.6227, MM.289647, MM.68170, MM.440773	75	349	13288	3.04596	0.999865	0.555211	43.611
GOTERM_CC_FAT	GO:0034702~ion channel complex	4	3.1746	0.0627917	MM.269759, MM.436652, MM.6227, MM.289647	73	158	12504	4.3364	0.9999	0.507548	53.5626
GOTERM_MF_FAT	GO:0022836~gated channel activity	5	3.96825	0.0714523	MM.269759, MM.6227, MM.289647, MM.68170, MM.440773	75	281	13288	3.15255	0.999999	0.64202	60.3291
GOTERM_MF_FAT	GO:0005244~voltage-gated ion channel activity	4	3.1746	0.0779487	MM.269759, MM.289647, MM.68170, MM.440773	75	179	13288	3.95918	1	0.649921	63.6549
GOTERM_MF_FAT	GO:0022832~voltage-gated channel activity	4	3.1746	0.0779487	MM.269759, MM.289647, MM.68170, MM.440773	75	179	13288	3.95918	1	0.649921	63.6549
GOTERM_CC_FAT	GO:0034703~cation channel complex	3	2.38095	0.103812	MM.269759, MM.436652, MM.289647	73	95	12504	5.40908	1	0.645693	72.6497
GOTERM_MF_FAT	GO:0022843~voltage-gated cation channel activity	3	2.38095	0.159492	MM.269759, MM.289647, MM.68170	75	128	13288	4.1525	1	0.862314	88.5467
GOTERM_MF_FAT	GO:0005261~cation channel activity	4	3.1746	0.16011	MM.269759, MM.289647, MM.68170, MM.440773	75	248	13288	2.85763	1	0.847494	88.6513
GOTERM_MF_FAT	GO:0046873~metal ion transmembrane transporter activity	4	3.1746	0.219104	MM.269759, MM.289647, MM.68170, MM.440773	75	290	13288	2.44377	1	0.887055	95.424
GOTERM_BP_FAT	GO:0006811~ion transport	7	5.55556	0.259175	MM.269759, MM.436652, MM.133687, MM.6227, MM.289647, MM.68170, MM.440773	83	712	13588	1.60952	1	0.987601	98.8093
GOTERM_BP_FAT	GO:0030001~metal ion transport	4	3.1746	0.501554	MM.269759, MM.289647, MM.68170, MM.440773	83	442	13588	1.48155	1	0.999159	99.9966
GOTERM_BP_FAT	GO:0055085~transmembrane transport	4	3.1746	0.528559	MM.269759, MM.436652, MM.18625, MM.289647	83	460	13588	1.42357	1	0.999387	99.9985
GOTERM_BP_FAT	GO:0006812~cation transport	4	3.1746	0.605879	MM.269759, MM.289647, MM.68170, MM.440773	83	515	13588	1.27154	1	0.999761	99.9999
Annotation Cluster 11	Enrichment Score: 0.640042957648207
Category	Term	Count	%	PValue	Genes	List Total	Pop Hits	Pop Total	Fold Enrichment	Bonferroni	Benjamini	FDR
GOTERM_BP_FAT	GO:0000902~cell morphogenesis	5	3.96825	0.11654	MM.474049, MM.217161, MM.379226, MM.257501, MM.289647	83	309	13588	2.64904	1	0.894905	83.9593
GOTERM_BP_FAT	GO:0030030~cell projection organization	5	3.96825	0.126806	MM.33207, MM.80685, MM.474049, MM.217161, MM.289647	83	319	13588	2.566	1	0.908635	86.5025
GOTERM_BP_FAT	GO:0032989~cellular component morphogenesis	5	3.96825	0.162059	MM.474049, MM.217161, MM.379226, MM.257501, MM.289647	83	351	13588	2.33206	1	0.947492	92.6562
GOTERM_BP_FAT	GO:0048812~neuron projection morphogenesis	3	2.38095	0.287276	MM.474049, MM.217161, MM.289647	83	176	13588	2.79053	1	0.992077	99.3274
GOTERM_BP_FAT	GO:0048858~cell projection morphogenesis	3	2.38095	0.345046	MM.474049, MM.217161, MM.289647	83	202	13588	2.43135	1	0.995994	99.807
GOTERM_BP_FAT	GO:0032990~cell part morphogenesis	3	2.38095	0.366914	MM.474049, MM.217161, MM.289647	83	212	13588	2.31666	1	0.997079	99.8831
GOTERM_BP_FAT	GO:0031175~neuron projection development	3	2.38095	0.379905	MM.474049, MM.217161, MM.289647	83	218	13588	2.2529	1	0.996768	99.9139
Annotation Cluster 12	Enrichment Score: 0.5401036181167652
Category	Term	Count	%	PValue	Genes	List Total	Pop Hits	Pop Total	Fold Enrichment	Bonferroni	Benjamini	FDR
GOTERM_BP_FAT	GO:0016044~membrane organization	4	3.1746	0.226142	MM.380445, MM.22673, MM.274816, MM.288639	83	272	13588	2.40751	1	0.980632	97.7322
GOTERM_BP_FAT	GO:0016192~vesicle-mediated transport	5	3.96825	0.309862	MM.22673, MM.274816, MM.192285, MM.474049, MM.288639	83	466	13588	1.75655	1	0.994343	99.582
GOTERM_BP_FAT	GO:0010324~membrane invagination	3	2.38095	0.314064	MM.22673, MM.274816, MM.288639	83	188	13588	2.61241	1	0.994145	99.618
GOTERM_BP_FAT	GO:0006897~endocytosis	3	2.38095	0.314064	MM.22673, MM.274816, MM.288639	83	188	13588	2.61241	1	0.994145	99.618
Annotation Cluster 13	Enrichment Score: 0.47625327547598323
Category	Term	Count	%	PValue	Genes	List Total	Pop Hits	Pop Total	Fold Enrichment	Bonferroni	Benjamini	FDR
GOTERM_MF_FAT	GO:0008092~cytoskeletal protein binding	7	5.55556	0.0276005	MM.331238, MM.33207, MM.80685, MM.331626, MM.306026, MM.217161, MM.3110	75	414	13288	2.99568	0.995616	0.418984	29.4647
GOTERM_BP_FAT	GO:0030030~cell projection organization	5	3.96825	0.126806	MM.33207, MM.80685, MM.474049, MM.217161, MM.289647	83	319	13588	2.566	1	0.908635	86.5025
GOTERM_MF_FAT	GO:0003779~actin binding	4	3.1746	0.216191	MM.33207, MM.331626, MM.306026, MM.217161	75	288	13288	2.46074	1	0.894633	95.2065
GOTERM_BP_FAT	GO:0007010~cytoskeleton organization	4	3.1746	0.314311	MM.33207, MM.80685, MM.306026, MM.217161	83	326	13588	2.00872	1	0.993468	99.6201
GOTERM_CC_FAT	GO:0015629~actin cytoskeleton	3	2.38095	0.330994	MM.33207, MM.306026, MM.217161	73	205	12504	2.50665	1	0.916397	99.1388
GOTERM_CC_FAT	GO:0043228~non-membrane-bounded organelle	9	7.14286	0.881423	MM.331238, MM.33207, MM.80685, MM.266840, MM.306026, MM.6250, MM.474049, MM.217161, MM.379226	73	1919	12504	0.803329	1	0.999721	100
GOTERM_CC_FAT	GO:0043232~intracellular non-membrane-bounded organelle	9	7.14286	0.881423	MM.331238, MM.33207, MM.80685, MM.266840, MM.306026, MM.6250, MM.474049, MM.217161, MM.379226	73	1919	12504	0.803329	1	0.999721	100
GOTERM_CC_FAT	GO:0005856~cytoskeleton	5	3.96825	0.897213	MM.33207, MM.80685, MM.306026, MM.474049, MM.217161	73	1122	12504	0.763314	1	0.999797	100
GOTERM_CC_FAT	GO:0044430~cytoskeletal part	3	2.38095	0.942725	MM.33207, MM.80685, MM.474049	73	774	12504	0.663906	1	0.999961	100
Annotation Cluster 14	Enrichment Score: 0.3760579934095742
Category	Term	Count	%	PValue	Genes	List Total	Pop Hits	Pop Total	Fold Enrichment	Bonferroni	Benjamini	FDR
GOTERM_CC_FAT	GO:0042175~nuclear envelope-endoplasmic reticulum network	3	2.38095	0.235031	MM.213208, MM.192580, MM.37907	73	160	12504	3.21164	1	0.836616	95.7957
GOTERM_CC_FAT	GO:0012505~endomembrane system	5	3.96825	0.371211	MM.213208, MM.196933, MM.192580, MM.331626, MM.37907	73	535	12504	1.60082	1	0.935758	99.5863
GOTERM_CC_FAT	GO:0031090~organelle membrane	4	3.1746	0.853255	MM.213208, MM.196933, MM.192580, MM.37907	73	809	12504	0.846911	1	0.999484	100
Annotation Cluster 15	Enrichment Score: 0.3413495370791724
Category	Term	Count	%	PValue	Genes	List Total	Pop Hits	Pop Total	Fold Enrichment	Bonferroni	Benjamini	FDR
GOTERM_MF_FAT	GO:0005096~GTPase activator activity	3	2.38095	0.289927	MM.40673, MM.103771, MM.474049	75	192	13288	2.76833	1	0.944311	98.6019
GOTERM_MF_FAT	GO:0008047~enzyme activator activity	3	2.38095	0.405179	MM.40673, MM.103771, MM.474049	75	249	13288	2.13462	1	0.976071	99.8464
GOTERM_MF_FAT	GO:0030695~GTPase regulator activity	3	2.38095	0.601294	MM.40673, MM.103771, MM.474049	75	361	13288	1.47235	1	0.997869	99.999
GOTERM_MF_FAT	GO:0060589~nucleoside-triphosphatase regulator activity	3	2.38095	0.61035	MM.40673, MM.103771, MM.474049	75	367	13288	1.44828	1	0.997746	99.9992
Annotation Cluster 16	Enrichment Score: 0.31377766381951594
Category	Term	Count	%	PValue	Genes	List Total	Pop Hits	Pop Total	Fold Enrichment	Bonferroni	Benjamini	FDR
GOTERM_CC_FAT	GO:0005635~nuclear envelope	3	2.38095	0.220159	MM.213208, MM.192580, MM.331626	73	153	12504	3.35858	1	0.828902	94.7203
GOTERM_CC_FAT	GO:0012505~endomembrane system	5	3.96825	0.371211	MM.213208, MM.196933, MM.192580, MM.331626, MM.37907	73	535	12504	1.60082	1	0.935758	99.5863
GOTERM_CC_FAT	GO:0031967~organelle envelope	3	2.38095	0.823845	MM.213208, MM.192580, MM.331626	73	540	12504	0.951598	1	0.999291	100
GOTERM_CC_FAT	GO:0031975~envelope	3	2.38095	0.825443	MM.213208, MM.192580, MM.331626	73	542	12504	0.948087	1	0.99916	100
Annotation Cluster 17	Enrichment Score: 0.2686926097809007
Category	Term	Count	%	PValue	Genes	List Total	Pop Hits	Pop Total	Fold Enrichment	Bonferroni	Benjamini	FDR
GOTERM_BP_FAT	GO:0042325~regulation of phosphorylation	3	2.38095	0.525284	MM.474049, MM.257501, MM.39200	83	290	13588	1.69356	1	0.999419	99.9983
GOTERM_BP_FAT	GO:0019220~regulation of phosphate metabolic process	3	2.38095	0.545462	MM.474049, MM.257501, MM.39200	83	301	13588	1.63167	1	0.999452	99.9991
GOTERM_BP_FAT	GO:0051174~regulation of phosphorus metabolic process	3	2.38095	0.545462	MM.474049, MM.257501, MM.39200	83	301	13588	1.63167	1	0.999452	99.9991
Annotation Cluster 18	Enrichment Score: 0.2159132450240533
Category	Term	Count	%	PValue	Genes	List Total	Pop Hits	Pop Total	Fold Enrichment	Bonferroni	Benjamini	FDR
GOTERM_BP_FAT	GO:0043066~negative regulation of apoptosis	3	2.38095	0.42446	MM.22673, MM.95707, MM.259333	83	239	13588	2.05495	1	0.998295	99.9714
GOTERM_BP_FAT	GO:0043069~negative regulation of programmed cell death	3	2.38095	0.434834	MM.22673, MM.95707, MM.259333	83	244	13588	2.01284	1	0.998435	99.9781
GOTERM_BP_FAT	GO:0060548~negative regulation of cell death	3	2.38095	0.436897	MM.22673, MM.95707, MM.259333	83	245	13588	2.00462	1	0.998307	99.9793
GOTERM_BP_FAT	GO:0042981~regulation of apoptosis	3	2.38095	0.852397	MM.22673, MM.95707, MM.259333	83	553	13588	0.888124	1	0.999999	100
GOTERM_BP_FAT	GO:0043067~regulation of programmed cell death	3	2.38095	0.857327	MM.22673, MM.95707, MM.259333	83	560	13588	0.877022	1	0.999999	100
GOTERM_BP_FAT	GO:0010941~regulation of cell death	3	2.38095	0.859393	MM.22673, MM.95707, MM.259333	83	563	13588	0.872349	1	0.999999	100
Annotation Cluster 19	Enrichment Score: 0.1930935422032103
Category	Term	Count	%	PValue	Genes	List Total	Pop Hits	Pop Total	Fold Enrichment	Bonferroni	Benjamini	FDR
GOTERM_CC_FAT	GO:0005578~proteinaceous extracellular matrix	3	2.38095	0.513169	MM.331238, MM.436622, MM.151998	73	297	12504	1.73018	1	0.97731	99.9799
GOTERM_CC_FAT	GO:0031012~extracellular matrix	3	2.38095	0.534558	MM.331238, MM.436622, MM.151998	73	309	12504	1.66299	1	0.979318	99.9882
GOTERM_CC_FAT	GO:0044421~extracellular region part	5	3.96825	0.659053	MM.331238, MM.436622, MM.8983, MM.151998, MM.6250	73	774	12504	1.10651	1	0.992766	99.9997
GOTERM_CC_FAT	GO:0005576~extracellular region	7	5.55556	0.934223	MM.331238, MM.436622, MM.23347, MM.8983, MM.151998, MM.422780, MM.6250	73	1680	12504	0.713699	1	0.99995	100
Annotation Cluster 20	Enrichment Score: 0.18526857647740896
Category	Term	Count	%	PValue	Genes	List Total	Pop Hits	Pop Total	Fold Enrichment	Bonferroni	Benjamini	FDR
GOTERM_BP_FAT	GO:0008104~protein localization	6	4.7619	0.479466	MM.95398, MM.274816, MM.474049, MM.35416, MM.318250, MM.288639	83	753	13588	1.30447	1	0.998834	99.9935
GOTERM_BP_FAT	GO:0015031~protein transport	4	3.1746	0.759285	MM.274816, MM.35416, MM.318250, MM.288639	83	651	13588	1.0059	1	0.99999	100
GOTERM_BP_FAT	GO:0045184~establishment of protein localization	4	3.1746	0.763891	MM.274816, MM.35416, MM.318250, MM.288639	83	656	13588	0.998237	1	0.99999	100
Annotation Cluster 21	Enrichment Score: 0.16512061004629305
Category	Term	Count	%	PValue	Genes	List Total	Pop Hits	Pop Total	Fold Enrichment	Bonferroni	Benjamini	FDR
GOTERM_BP_FAT	GO:0045944~positive regulation of transcription from RNA polymerase II promoter	4	3.1746	0.367335	MM.217161, MM.103641, MM.20422, MM.441911	83	358	13588	1.82917	1	0.996729	99.8843
GOTERM_BP_FAT	GO:0045935~positive regulation of nucleobase, nucleoside, nucleotide and nucleic acid metabolic process	5	3.96825	0.37051	MM.8983, MM.217161, MM.103641, MM.20422, MM.441911	83	510	13588	1.60501	1	0.996544	99.8925
GOTERM_BP_FAT	GO:0051173~positive regulation of nitrogen compound metabolic process	5	3.96825	0.392588	MM.8983, MM.217161, MM.103641, MM.20422, MM.441911	83	526	13588	1.55619	1	0.997164	99.9366
GOTERM_BP_FAT	GO:0045893~positive regulation of transcription, DNA-dependent	4	3.1746	0.461271	MM.217161, MM.103641, MM.20422, MM.441911	83	416	13588	1.57414	1	0.998826	99.9892
GOTERM_BP_FAT	GO:0051254~positive regulation of RNA metabolic process	4	3.1746	0.465989	MM.217161, MM.103641, MM.20422, MM.441911	83	419	13588	1.56287	1	0.998795	99.9905
GOTERM_BP_FAT	GO:0010604~positive regulation of macromolecule metabolic process	5	3.96825	0.535075	MM.8983, MM.217161, MM.103641, MM.20422, MM.441911	83	633	13588	1.29313	1	0.999396	99.9988
GOTERM_BP_FAT	GO:0045941~positive regulation of transcription	4	3.1746	0.550452	MM.217161, MM.103641, MM.20422, MM.441911	83	475	13588	1.37862	1	0.999444	99.9993
GOTERM_BP_FAT	GO:0010628~positive regulation of gene expression	4	3.1746	0.56895	MM.217161, MM.103641, MM.20422, MM.441911	83	488	13588	1.34189	1	0.999577	99.9996
GOTERM_BP_FAT	GO:0010557~positive regulation of macromolecule biosynthetic process	4	3.1746	0.625493	MM.217161, MM.103641, MM.20422, MM.441911	83	530	13588	1.23555	1	0.999828	99.9999
GOTERM_BP_FAT	GO:0031328~positive regulation of cellular biosynthetic process	4	3.1746	0.653062	MM.217161, MM.103641, MM.20422, MM.441911	83	552	13588	1.18631	1	0.999899	100
GOTERM_BP_FAT	GO:0009891~positive regulation of biosynthetic process	4	3.1746	0.659126	MM.217161, MM.103641, MM.20422, MM.441911	83	557	13588	1.17566	1	0.999888	100
GOTERM_BP_FAT	GO:0006357~regulation of transcription from RNA polymerase II promoter	4	3.1746	0.725037	MM.217161, MM.103641, MM.20422, MM.441911	83	616	13588	1.06306	1	0.999979	100
GOTERM_MF_FAT	GO:0043565~sequence-specific DNA binding	3	2.38095	0.821813	MM.103641, MM.20422, MM.441911	75	556	13288	0.955971	1	0.999979	100
GOTERM_MF_FAT	GO:0003700~transcription factor activity	3	2.38095	0.935415	MM.103641, MM.20422, MM.441911	75	776	13288	0.684948	1	1	100
GOTERM_MF_FAT	GO:0046914~transition metal ion binding	11	8.73016	0.935515	MM.33207, MM.116683, MM.87155, MM.249695, MM.411381, MM.297949, MM.217161, MM.103641, MM.209059, MM.360403, MM.288639	75	2608	13288	0.74728	1	1	100
GOTERM_MF_FAT	GO:0008270~zinc ion binding	8	6.34921	0.960176	MM.33207, MM.116683, MM.411381, MM.217161, MM.103641, MM.209059, MM.360403, MM.288639	75	2105	13288	0.673343	1	1	100
GOTERM_MF_FAT	GO:0030528~transcription regulator activity	4	3.1746	0.96942	MM.411381, MM.103641, MM.20422, MM.441911	75	1206	13288	0.58764	1	1	100
GOTERM_MF_FAT	GO:0003677~DNA binding	6	4.7619	0.977078	MM.116683, MM.411381, MM.103641, MM.20422, MM.288639, MM.441911	75	1781	13288	0.596878	1	1	100
GOTERM_BP_FAT	GO:0006355~regulation of transcription, DNA-dependent	5	3.96825	0.981584	MM.217161, MM.103641, MM.20422, MM.360403, MM.441911	83	1465	13588	0.55874	1	1	100
GOTERM_BP_FAT	GO:0051252~regulation of RNA metabolic process	5	3.96825	0.983493	MM.217161, MM.103641, MM.20422, MM.360403, MM.441911	83	1488	13588	0.550104	1	1	100
GOTERM_BP_FAT	GO:0006350~transcription	6	4.7619	0.986772	MM.411381, MM.103641, MM.20422, MM.209059, MM.360403, MM.441911	83	1772	13588	0.554326	1	1	100
GOTERM_BP_FAT	GO:0045449~regulation of transcription	7	5.55556	0.995327	MM.411381, MM.217161, MM.103641, MM.20422, MM.209059, MM.360403, MM.441911	83	2227	13588	0.514583	1	1	100
Annotation Cluster 22	Enrichment Score: 0.16246002266462112
Category	Term	Count	%	PValue	Genes	List Total	Pop Hits	Pop Total	Fold Enrichment	Bonferroni	Benjamini	FDR
GOTERM_BP_FAT	GO:0006793~phosphorus metabolic process	6	4.7619	0.605617	MM.390807, MM.249695, MM.259333, MM.2965, MM.257501, MM.39200	83	866	13588	1.13426	1	0.999788	99.9999
GOTERM_BP_FAT	GO:0006796~phosphate metabolic process	6	4.7619	0.605617	MM.390807, MM.249695, MM.259333, MM.2965, MM.257501, MM.39200	83	866	13588	1.13426	1	0.999788	99.9999
GOTERM_BP_FAT	GO:0006468~protein amino acid phosphorylation	4	3.1746	0.748902	MM.259333, MM.2965, MM.257501, MM.39200	83	640	13588	1.02319	1	0.999988	100
GOTERM_BP_FAT	GO:0016310~phosphorylation	4	3.1746	0.81534	MM.259333, MM.2965, MM.257501, MM.39200	83	718	13588	0.912038	1	0.999998	100
Annotation Cluster 23	Enrichment Score: 0.11476446600044574
Category	Term	Count	%	PValue	Genes	List Total	Pop Hits	Pop Total	Fold Enrichment	Bonferroni	Benjamini	FDR
GOTERM_MF_FAT	GO:0032561~guanyl ribonucleotide binding	4	3.1746	0.329208	MM.436652, MM.284853, MM.266840, MM.39200	75	363	13288	1.95232	1	0.954885	99.3125
GOTERM_MF_FAT	GO:0019001~guanyl nucleotide binding	4	3.1746	0.329208	MM.436652, MM.284853, MM.266840, MM.39200	75	363	13288	1.95232	1	0.954885	99.3125
GOTERM_BP_FAT	GO:0007242~intracellular signaling cascade	7	5.55556	0.478154	MM.294263, MM.300655, MM.284853, MM.266840, MM.474049, MM.379458, MM.39200	83	915	13588	1.25243	1	0.998936	99.9933
GOTERM_MF_FAT	GO:0032553~ribonucleotide binding	7	5.55556	0.946315	MM.276336, MM.436652, MM.284853, MM.266840, MM.3624, MM.257501, MM.39200	75	1796	13288	0.690542	1	1	100
GOTERM_MF_FAT	GO:0032555~purine ribonucleotide binding	7	5.55556	0.946315	MM.276336, MM.436652, MM.284853, MM.266840, MM.3624, MM.257501, MM.39200	75	1796	13288	0.690542	1	1	100
GOTERM_MF_FAT	GO:0017076~purine nucleotide binding	7	5.55556	0.959204	MM.276336, MM.436652, MM.284853, MM.266840, MM.3624, MM.257501, MM.39200	75	1871	13288	0.662861	1	1	100
GOTERM_MF_FAT	GO:0001883~purine nucleoside binding	5	3.96825	0.978682	MM.276336, MM.436652, MM.3624, MM.257501, MM.39200	75	1548	13288	0.572265	1	1	100
GOTERM_MF_FAT	GO:0001882~nucleoside binding	5	3.96825	0.979595	MM.276336, MM.436652, MM.3624, MM.257501, MM.39200	75	1558	13288	0.568592	1	1	100
GOTERM_MF_FAT	GO:0000166~nucleotide binding	7	5.55556	0.988121	MM.276336, MM.436652, MM.284853, MM.266840, MM.3624, MM.257501, MM.39200	75	2183	13288	0.568123	1	1	100
GOTERM_MF_FAT	GO:0005524~ATP binding	3	2.38095	0.998015	MM.276336, MM.3624, MM.257501	75	1443	13288	0.368344	1	1	100
GOTERM_MF_FAT	GO:0032559~adenyl ribonucleotide binding	3	2.38095	0.998194	MM.276336, MM.3624, MM.257501	75	1460	13288	0.364055	1	1	100
GOTERM_MF_FAT	GO:0030554~adenyl nucleotide binding	3	2.38095	0.998815	MM.276336, MM.3624, MM.257501	75	1535	13288	0.346267	1	1	100
Annotation Cluster 24	Enrichment Score: 0.09668271219943499
Category	Term	Count	%	PValue	Genes	List Total	Pop Hits	Pop Total	Fold Enrichment	Bonferroni	Benjamini	FDR
GOTERM_BP_FAT	GO:0006915~apoptosis	3	2.38095	0.776193	MM.116683, MM.8983, MM.257501	83	465	13588	1.0562	1	0.999993	100
GOTERM_BP_FAT	GO:0012501~programmed cell death	3	2.38095	0.784314	MM.116683, MM.8983, MM.257501	83	473	13588	1.03834	1	0.999994	100
GOTERM_BP_FAT	GO:0008219~cell death	3	2.38095	0.816044	MM.116683, MM.8983, MM.257501	83	507	13588	0.968703	1	0.999997	100
GOTERM_BP_FAT	GO:0016265~death	3	2.38095	0.826221	MM.116683, MM.8983, MM.257501	83	519	13588	0.946305	1	0.999998	100
Annotation Cluster 25	Enrichment Score: 0.06357234282703668
Category	Term	Count	%	PValue	Genes	List Total	Pop Hits	Pop Total	Fold Enrichment	Bonferroni	Benjamini	FDR
GOTERM_BP_FAT	GO:0019941~modification-dependent protein catabolic process	3	2.38095	0.816911	MM.116683, MM.191892, MM.288639	83	508	13588	0.966796	1	0.999997	100
GOTERM_BP_FAT	GO:0043632~modification-dependent macromolecule catabolic process	3	2.38095	0.816911	MM.116683, MM.191892, MM.288639	83	508	13588	0.966796	1	0.999997	100
GOTERM_BP_FAT	GO:0051603~proteolysis involved in cellular protein catabolic process	3	2.38095	0.83824	MM.116683, MM.191892, MM.288639	83	534	13588	0.919724	1	0.999998	100
GOTERM_BP_FAT	GO:0044257~cellular protein catabolic process	3	2.38095	0.840553	MM.116683, MM.191892, MM.288639	83	537	13588	0.914586	1	0.999998	100
GOTERM_BP_FAT	GO:0030163~protein catabolic process	3	2.38095	0.854528	MM.116683, MM.191892, MM.288639	83	556	13588	0.883332	1	0.999999	100
GOTERM_BP_FAT	GO:0044265~cellular macromolecule catabolic process	3	2.38095	0.887873	MM.116683, MM.191892, MM.288639	83	609	13588	0.806457	1	1	100
GOTERM_BP_FAT	GO:0009057~macromolecule catabolic process	3	2.38095	0.910537	MM.116683, MM.191892, MM.288639	83	654	13588	0.750967	1	1	100
GOTERM_BP_FAT	GO:0006508~proteolysis	4	3.1746	0.954472	MM.436622, MM.116683, MM.191892, MM.288639	83	1034	13588	0.633311	1	1	100
Annotation Cluster 26	Enrichment Score: 0.006241601999730102
Category	Term	Count	%	PValue	Genes	List Total	Pop Hits	Pop Total	Fold Enrichment	Bonferroni	Benjamini	FDR
GOTERM_CC_FAT	GO:0031981~nuclear lumen	3	2.38095	0.967157	MM.266840, MM.103641, MM.441911	73	883	12504	0.581951	1	0.99999	100
GOTERM_CC_FAT	GO:0070013~intracellular organelle lumen	3	2.38095	0.991372	MM.266840, MM.103641, MM.441911	73	1133	12504	0.453542	1	1	100
GOTERM_CC_FAT	GO:0043233~organelle lumen	3	2.38095	0.991513	MM.266840, MM.103641, MM.441911	73	1136	12504	0.452344	1	1	100
GOTERM_CC_FAT	GO:0031974~membrane-enclosed lumen	3	2.38095	0.99312	MM.266840, MM.103641, MM.441911	73	1174	12504	0.437703	1	1	100
