# Supplementary material for: Stage and Gene Specific Signatures Defined by Histones H3K4me2 and H3K27me3 Accompany Mammalian Retina Maturation In Vivo
Source: PLoS One. 2012 Oct 9;7(10):e46867. doi: 10.1371/journal.pone.0046867 (PMC3467275; doi:10.1371/journal.pone.0046867)
Supplement: Table S10 — Genes expressed in retina cell types other than rod photoreceptors. (XLS) [file pone.0046867.s012.xls]

## Sheet: sTable 8
Supplementary Table 10. Genes expressed in retina cell types other than rod photoreceptors
Basic information for genes, Number indicates total gene in list, UG No. indicates Unigene numbers, Symbol indicates Unigene names, Strand indicates strand direction
Gene expression specifically in retina cell types and their original references from PubMed
Occupancy of H3K4me2 or H3K27me3 in embryonic day 17.5 (E17) retinas, value indicates the normalized occupancy around +/-2.5kb TSS
Occupancy of H3K4me2 or H3K27me3 in postnatal day 1 (PN1) retinas, value indicates the normalized occupancy around +/-2.5kb TSS
Occupancy of H3K4me2 or H3K27me3 in postnatal day 7 (PN7) retinas, value indicates the normalized occupancy around +/-2.5kb TSS
Occupancy of H3K4me2 or H3K27me3 in postnatal day 15 (PN15) retinas, value indicates the normalized occupancy around +/-2.5kb TSS
Occupancy of H3K4me2 in postnatal day 30 (PN30) retinas of rd1/rd1 mice, value indicates the normalized occupancy around +/-2.5kb TSS
Occupancy of anti-GFP control in adult retinas, value indicates the normalized occupancy around +/-2.5kb TSS
Number	UG No.	Symbol	Cell Specificity in Retina	References	E17_H3K4me2	PN1_H3K4me2	PN7_H3K4me2	PN15_H3K4me2	E17_H3K27me3	PN1_H3K27me3	PN7_H3K27me3	PN15_H3K27me3	PN30_rd1_H3K4me2p	Anti-GFP Control
1	Mm.228661	Atoh7	Retinal gangglion cell (RGC), Bipolar cell	Harada T, Harada C, Parada LF. Genes Dev. 2007 Feb 15;21(4):367-78.	62.6674	41.6272	41.1187	33	97	120.492	66.25	23.5602	30	10.1664
2	Mm.134062	Bhlhe23	Bipolar cell	Kim DS, Ross SE, Trimarchi JM, et al. J Comp Neurol. 2008 Apr 10;507(5):1795-810.	10.7124	4.73037	6.06962	13	540	607.377	404.062	185.864	26.1905	9.24214
3	Mm.277665	Calb1	Amacrine cell, Horizontal cell	Fujitani Y, Fujitani S, Luo H,et al. Development. 2006 Nov;133(22):4439-50.	20.3535	11.3529	14.5195	16	50	100	88.125	63.6998	21.9048	6.4695
4	Mm.442817	Chat	Amacrine cell	Stewart L, Potok MA, Camper SA, Stifani S. J Neurochem. 2005 Sep;94(6):1739-45.	28.9234	16.0833	32.2523	13	379	508.197	291.562	153.578	12.8571	6.4695
5	Mm.3896	Dlx2	Amacrine cell, late RGC,	de Melo J, Qiu X, Du G, et al. J Comp Neurol. 2003 Jun 23;461(2):187-204	69.0948	45.4115	75.9298	29	171	322.131	265.938	203.316	19.5238	7.39372
6	Mm.134265	Grm6	Bipolar cell	Kim DS, Ross SE, Trimarchi JM, et al. J Comp Neurol. 2008 Apr 10;507(5):1795-810	29.9946	16.0833	20.3511	33	451	457.377	293.125	121.291	52.8571	4.62107
7	Mm.42242	Isl1	Amacrine cell, RGC, Bipolar cell , Horizontal cell	Trimarchi JM, Stadler MB, Roska B, et al. J Comp Neurol. 2007 Jun 20;502(6):1047-65.	44.4563	31.2204	31.6572	15	316	438.525	372.188	143.979	22.381	7.39372
8	Mm.234261	Pou4f2	RGC	Trimarchi JM, Stadler MB, Roska B, et al. J Comp Neurol. 2007 Jun 20;502(6):1047-65.	63.7386	42.5733	62.3624	20	365	506.557	411.562	222.513	23.8095	8.31793
9	Mm.69647	Ptf1a	Horizontal cell	Fujitani Y, Fujitani S, Luo H,et al. Development. 2006 Nov;133(22):4439-50.	58.3824	41.6272	31.5977	24	315	390.164	323.438	148.342	17.619	11.0906
10	Mm.4081	Runx1	Amacrine cell	Stewart L, Potok MA, Camper SA, Stifani S. J Neurochem. 2005 Sep;94(6):1739-45.	77.6647	32.1665	55.7572	21	301	429.508	360	191.972	17.619	6.4695
11	Mm.137021	Tcfap2b	Amacrine cell	Trimarchi JM, Stadler MB, Roska B, etal. J Comp Neurol. 2007 Jun 20;502(6):1047-65.	64.2742	37.843	14.4005	20	201	301.639	351.25	157.941	11.4286	10.1664
12	Mm.3951	Thy1	RGC	Dabin I, Barnstable CJ.Glia. 1995 May;14(1):23-32.	25.7097	22.7058	17.2568	24	263	283.607	193.75	86.3874	39.5238	5.54529
