# Supplementary material for: Stage and Gene Specific Signatures Defined by Histones H3K4me2 and H3K27me3 Accompany Mammalian Retina Maturation In Vivo
Source: PLoS One. 2012 Oct 9;7(10):e46867. doi: 10.1371/journal.pone.0046867 (PMC3467275; doi:10.1371/journal.pone.0046867)
Supplement: Table S11 — Clustering H3K4me3 and H3K27me3 accumulation at TSS in the genes expressed in retina other than rod photoreceptors throughout retina maturation. (XLS) [file pone.0046867.s013.xls]

## Sheet: Sheet1
Supplementary Table 11. Clustering H3K4me3 and H3K27me3 accumulation at TSS in the genes expressed in retina other than rod photoreceptors throughout retina maturation.
NCBI RefSeq indicates RefSeq accession numbers for each gene, Symbol indicates Unigene names
Cell Type include amacrine, bipolar, horizontal, and retina ganglion cells. Genes labeled in red are specifically expressed in particular cell types from PubMed information as shown in Supplemental Table 10.
Except genes labeled in red, all other genes are adopted from Siegert et al., 2012, which are identified as highly expressed genes in specific cell types. Cluster indicates
Cluster indicates hierarchical clusters of H3K4me2 and H3K27me3 occupancies as shown in Figure 6
Occupancy of H3K4me2 or H3K27me3 in embryonic day 17.5 (E17) retinas, value indicates the normalized occupancy around +/-2.5kb TSS
Occupancy of H3K4me2 or H3K27me3 in postnatal day 1 (PN1) retinas, value indicates the normalized occupancy around +/-2.5kb TSS
Occupancy of H3K4me2 or H3K27me3 in postnatal day 7 (PN7) retinas, value indicates the normalized occupancy around +/-2.5kb TSS
Occupancy of H3K4me2 or H3K27me3 in postnatal day 15 (PN15) retinas, value indicates the normalized occupancy around +/-2.5kb TSS
Occupancy of H3K4me2 in postnatal day 30 (PN30) retinas of rd1/rd1 mice, value indicates the normalized occupancy around +/-2.5kb TSS
Occupancy of H3K4me2 in postnatal day 30 (PN30) retinas of rd1/rd1 mice, value indicates the normalized occupancy around +/-2.5kb TSS
NCBI RefSeq	Symbol	Cell Type	Cluster	E17_H3K4me2	PN1_H3K4me2	PN7_H3K4me2	PN15_H34Kme2	E17_H3K27me3	PN1_H3K27me3	PN7_H3K27me3	PN15_H3K27me3	RD1_H3K4me2	Anti-GFP
NM_009063	Rgs5	Amacrine cell	1	5.89181	7.56859	2.85629	1	13	11.4754	10.3125	16.5794	6.66667	8.31793
NM_080433	Fezf2	Amacrine cell	1	119.443	78.5241	69.9197	29	66	129.508	279.688	179.756	37.1429	10.1664
NM_011443	Sox2	Amacrine cell	1	103.91	55.8184	124.368	36	26	75.4098	111.875	181.501	28.5714	6.4695
NM_009718	Neurog2	Amacrine cell	1	91.0552	64.333	128.712	65	101	152.459	232.188	166.667	60	9.24214
NM_009717	Neurod6	Amacrine cell	1	9.64114	11.3529	0.535555	8	30	13.1148	21.25	13.089	7.61905	9.24214
NM_018790	Arc	Amacrine cell	1	43.9207	26.4901	50.9372	40	60	78.6885	38.75	49.7382	34.7619	3.69686
NM_145129	Chrna3	Amacrine cell	1	56.24	27.4361	42.1303	24	54	75.4098	69.375	95.986	30.9524	6.4695
NM_008311	Htr2b	Amacrine cell	1	4.28495	5.67644	0	5	5	3.27869	3.4375	4.363	13.3333	8.31793
NM_008993	Pxmp2	Amacrine cell	1	62.1318	52.0341	44.8676	57	52	67.2131	26.875	11.3438	49.0476	3.69686
NM_013879	Cabp1	Amacrine cell	1	83.0209	46.3576	41.5948	43	18	13.1148	20.3125	86.3874	80	11.0906
NM_027147	Enho (2310040a07rik)	Amacrine cell	1	38.5645	26.4901	28.2654	33	14	9.01639	23.4375	68.9354	43.8095	7.39372
NM_134094	Ncald	Amacrine cell	1	38.0289	36.8969	50.7587	58	64	56.5574	54.375	27.9232	31.4286	7.39372
NM_172913	Tox3	Amacrine cell	1	83.5565	70.9555	72.5379	48	9	9.01639	10	31.4136	53.8095	10.1664
NM_008553	Ascl1	Amacrine cell	1	113.016	74.7398	101.16	65	23	23.7705	52.8125	94.2408	57.1429	7.39372
NM_013685	Tcf4	Amacrine cell	1	80.3428	56.7644	28.2654	90	3	4.91803	5	4.363	44.7619	12.939
NM_146015	Efemp1	Amacrine cell	1	40.707	21.7597	15.4716	12	19	18.0328	20.3125	19.1972	31.4286	12.0148
NM_010500	Ier5	Amacrine cell	1	56.7756	40.6812	60.9938	72	8	5.7377	5.625	9.5986	40	8.31793
NM_009506	Vegfc	Amacrine cell	1	39.1002	26.4901	35.8227	39	13	17.2131	23.75	26.178	36.1905	7.39372
NM_026346	Fbxo32	Amacrine cell	1	80.3428	57.7105	66.4683	91	27	40.1639	19.6875	20.9424	64.7619	5.54529
NM_029784	Fam81a	Amacrine cell	1	46.0632	40.6812	29.634	29	36	45.082	46.5625	34.904	23.8095	15.7116
NM_153384	Clrn1	Amacrine cell	1	32.1371	19.8675	5.05802	11	6	7.37705	12.8125	13.089	17.619	11.0906
NM_008342	Igfbp2	Amacrine cell	1	75.5222	56.7644	64.3856	62	11	9.01639	26.875	38.3944	36.1905	8.31793
NM_009368	Tgfb3	Amacrine cell	1	84.0921	49.1958	75.7513	72	8	16.3934	14.0625	12.2164	43.3333	10.1664
NM_027294	Cmtm8	Amacrine cell	1	65.3455	39.7351	60.0417	52	34	36.0656	36.25	30.541	39.0476	7.39372
NM_025693	Tmem41a	Amacrine cell	1	51.4194	25.544	34.0375	38	13	13.1148	10	9.5986	43.8095	6.4695
NM_031166	Id4	Amacrine cell	1	94.2689	56.7644	110.503	111	5	8.19672	16.5625	22.6876	45.7143	4.62107
NM_008657	Myf6	Amacrine cell	1	18.7467	19.8675	9.28295	6	11	16.3934	10.625	6.9808	10	11.0906
NM_021546	Necab3	Amacrine cell	1	24.6385	27.4361	20.8866	14	6	5.7377	10.3125	9.5986	32.8571	5.54529
NM_024413	Plekhf1	Amacrine cell	1	54.6331	29.3283	24.7545	24	30	22.1311	22.8125	19.1972	28.5714	12.0148
NM_008135	Slc6a9	Amacrine cell	1	49.2769	48.2498	71.9429	104	14	13.9344	6.5625	12.2164	42.8571	5.54529
NM_011634	Traip	Amacrine cell	1	55.7043	35.0047	19.4585	41	6	4.91803	12.5	12.2164	26.6667	8.31793
NM_009508	Slc32a1	Amacrine cell	2	39.1002	36.8969	24.814	25	481	565.574	407.5	187.609	32.8571	2.77264
NM_009891	Chat	Amacrine cell	2	28.9234	16.0833	32.2523	13	379	508.197	291.562	153.578	12.8571	6.4695
NM_010054	Dlx2	Amacrine cell	2	69.0948	45.4115	75.9298	29	171	322.131	265.938	203.316	19.5238	7.39372
NM_010262	Gbx2	Amacrine cell	2	29.459	18.9215	13.0318	14	617	799.18	539.688	277.487	13.8095	4.62107
NM_205769	Crh	Amacrine cell	2	35.3508	20.8136	28.92	23	111	118.852	176.562	109.075	13.3333	12.0148
NM_011255	Rbp4	Amacrine cell	2	27.8522	21.7597	21.3627	17	82	81.9672	105.625	71.5532	35.7143	52.6802
NM_001033212	Rprml	Amacrine cell	2	18.211	9.46074	15.5311	10	502	503.279	414.375	184.991	23.8095	1.84843
NM_153400	P2rx2	Amacrine cell	2	25.1741	14.1911	38.2624	15	187	180.328	142.188	77.6614	23.3333	10.1664
NM_008072	Gabrd	Amacrine cell	2	17.1398	14.1911	11.7227	31	266	263.934	298.125	86.3874	26.6667	4.62107
NM_008895	Pomc	Amacrine cell	2	5.35619	5.67644	0.654567	4	120	118.033	102.5	56.719	5.2381	11.0906
NM_021712	Slc18a3	Amacrine cell	2	32.1371	19.8675	32.6688	14	492	652.459	397.5	191.099	16.6667	8.31793
NM_009994	Cyp1b1	Amacrine cell	2	84.0921	50.1419	85.5103	51	156	222.131	170	102.094	48.5714	8.31793
NM_009334	Tcfap2b	Amacrine cell	2	64.2742	37.843	14.4005	20	201	301.639	351.25	157.941	11.4286	10.1664
Mm.277665	Calb1	Amacrine cell	2	20.3535	11.3529	14.5195	16	50	100	88.125	63.6998	21.9048	6.4695
NM_011547	Tcfap2a	Amacrine cell	2	63.7386	56.7644	47.0098	44	378	586.066	441.25	229.494	31.9048	9.24214
NM_008077	Gad1	Amacrine cell	2	53.5619	36.8969	36.0012	23	457	569.672	449.688	239.092	28.0952	11.0906
NM_029530	6330527o06rik	Amacrine cell	2	28.9234	17.9754	14.222	21	267	269.672	214.375	90.7504	28.0952	9.24214
NM_008011	Fgfr4	Amacrine cell	2	30.5303	17.0293	23.2074	21	79	93.4426	61.5625	53.2286	20	7.39372
NM_019564	Htra1	Amacrine cell	2	34.2796	21.7597	77.1199	105	380	463.115	128.125	44.5026	44.2857	7.39372
NM_008076	Gabrr2	Bipolar cell	1	4.28495	2.83822	1.9042	31	10	10.6557	2.8125	10.4712	36.1905	8.31793
NM_001033382	Cacna2d4	Bipolar cell	1	16.6042	25.544	38.8575	117	9	7.37705	4.375	4.363	41.9048	10.1664
NM_011633	Traf5	Bipolar cell	1	43.9207	38.789	43.4395	89	47	50.8197	25.625	11.3438	56.1905	11.0906
NM_001045522	BC030499	Bipolar cell	1	3.74933	4.73037	0.654567	34	4	9.83607	3.4375	5.2356	54.7619	8.31793
NM_010158	Khdrbs3	Bipolar cell	1	89.9839	64.333	65.6947	101	7	10.6557	13.125	6.1082	68.0952	9.24214
NM_172869	Frmd3	Bipolar cell	1	51.4194	56.7644	45.8197	63	7	8.19672	18.125	18.3246	68.5714	11.0906
NM_026653	Rpa1	Bipolar cell	1	63.7386	34.0587	47.0098	95	5	6.55738	6.25	3.4904	59.0476	8.31793
NM_027547	Prdm5	Bipolar cell	1	31.6015	23.6518	18.9824	34	7	11.4754	7.1875	13.9616	40	7.39372
NM_019582	Cacna1f	Bipolar cell	1	29.459	18.9215	10.1755	73	26	51.6393	17.5	12.2164	30.9524	1.84843
NM_177175	Tmem215	Bipolar cell	2	23.5672	17.9754	20.1726	44	43	49.1803	22.1875	20.9424	44.7619	9.24214
NM_008075	Gabrr1	Bipolar cell	2	2.14247	4.73037	2.08271	14	10	11.4754	16.25	11.3438	27.619	7.39372
NM_183000	Accn3	Bipolar cell	2	12.3192	9.46074	5.47456	34	31	39.3443	18.75	11.3438	38.5714	10.1664
NM_013877	Cabp5	Bipolar cell	2	5.89181	9.46074	0.178518	6	6	9.01639	12.1875	25.3054	24.7619	9.24214
NM_181796	Gstp2	Bipolar cell	2	5.89181	10.4068	0.714073	18	21	21.3115	6.5625	9.5986	13.3333	8.31793
NM_144841	Otx2	Bipolar cell	2	72.8441	57.7105	33.2639	140	212	289.344	130.312	46.2478	50.9524	7.39372
NM_175024	Nrn1l	Bipolar cell	2	6.42742	9.46074	8.15234	33	9	5.7377	6.25	5.2356	41.9048	12.0148
NM_176920	Lrtm1	Bipolar cell	2	7.49866	12.299	1.13062	21	18	14.7541	10.3125	6.9808	41.9048	7.39372
NM_145399	Scgn	Bipolar cell	2	17.6754	9.46074	6.8432	18	155	186.885	168.438	77.6614	42.8571	19.4085
NM_008790	Pcp2	Bipolar cell	2	14.4617	13.245	5.11752	22	23	18.8525	18.125	12.2164	29.5238	9.24214
NM_025734	Kcng4	Bipolar cell	2	13.9261	10.4068	4.40345	25	20	26.2295	22.8125	15.7068	43.8095	8.31793
NM_008759	Sebox	Bipolar cell	2	4.82057	7.56859	3.15382	56	34	36.8852	27.8125	12.2164	25.7143	7.39372
NM_010712	Lhx4	Bipolar cell	2	74.451	69.0634	106.873	42	354	431.148	240	201.571	50.9524	10.1664
NM_173372	Grm6	Bipolar cell	2	29.9946	16.0833	20.3511	33	451	457.377	293.125	121.291	52.8571	4.62107
NM_001039104	Trpm1	Bipolar cell	2	9.64114	10.4068	2.55876	24	19	14.7541	17.5	12.2164	48.0952	8.31793
NM_080641	Bhlhe23	Bipolar cell	2	10.7124	4.73037	6.06962	13	540	607.377	404.062	185.864	26.1905	9.24214
NM_001081361	Mosc1	Horizontal cell	1	14.4617	15.1372	10.4136	20	81	85.2459	55.3125	30.541	14.7619	12.0148
NM_001039501	Wfdc10	Horizontal cell	1	3.74933	7.56859	1.0116	4	22	25.4098	33.4375	41.0122	4.7619	11.0906
NM_008498	Lhx1	Horizontal cell	1	70.7017	37.843	31.8358	19	564	796.721	474.062	303.665	11.9048	6.4695
NM_008262	Onecut1	Horizontal cell	1	70.7017	52.0341	112.526	42	240	377.049	210.625	171.03	45.2381	4.62107
NM_010289	Gja10	Horizontal cell	1	3.21371	5.67644	0.952098	2	37	45.9016	51.25	28.7958	4.28571	6.4695
NM_178280	Sall3	Horizontal cell	1	55	29	85	59	320	457	412	182	27	9
NM_027442	Ddo	Horizontal cell	1	5.35619	6.62252	1.66617	3	9	10.6557	27.8125	38.3944	16.1905	11.0906
NM_022314	Tpm3	Horizontal cell	1	5.89181	6.62252	0.416543	4	19	22.1311	70	73.2984	3.33333	7.39372
NM_018809	Ptf1a	Horizontal cell	1	58.3824	41.6272	31.5977	24	315	390.164	323.438	148.342	17.619	11.0906
NM_021459	Isl1	Horizontal cell	1	44.4563	31.2204	31.6572	15	316	438.525	372.188	143.979	22.381	7.39372
NM_032400	Sucnr1	Horizontal cell	2	1.60686	3.7843	0.595061	0	2	1.63934	3.4375	4.363	2.85714	12.0148
NM_153820	Arhgap15	Horizontal cell	2	1.07124	3.7843	0	3	14	4.91803	6.875	6.9808	2.38095	8.31793
NM_011129	Sept4	Horizontal cell	2	54.0975	36.8969	39.5716	87	3	11.4754	3.125	6.9808	77.1429	11.0906
NM_008681	Ndrg1	Horizontal cell	2	71.2373	66.2252	74.9777	117	20	20.4918	14.0625	7.8534	55.2381	5.54529
NM_008639	Mtnr1a	Horizontal cell	2	25.7097	20.8136	25.8256	6	13	8.19672	6.875	15.7068	16.6667	6.4695
NM_007426	Angpt2	Horizontal cell	2	34.8152	30.2744	21.1842	19	37	35.2459	35.625	38.3944	38.0952	12.0148
NM_010883	Ndp	Horizontal cell	2	34.2796	28.3822	5.8316	16	11	12.2951	5.9375	13.089	19.5238	3.69686
NM_153801	Tecrl (srd5a2l2)	Horizontal cell	2	3.74933	7.56859	0.0595061	4	0	3.27869	3.125	3.4904	4.7619	7.39372
NM_009112	S100a10	RGC	1	49.8125	32.1665	17.1378	16	19	28.6885	23.4375	24.4328	21.9048	13.8632
NM_176848	Fbxo2	RGC	1	63.7386	41.6272	76.8224	65	112	118.852	62.8125	48.8656	42.8571	4.62107
NM_011430	Sncg	RGC	1	13.3905	9.46074	3.62987	6	8	7.37705	7.5	12.2164	9.52381	10.1664
NM_028030	Rbpms2	RGC	1	62.1318	35.0047	73.7876	90	63	81.1475	120.312	39.267	42.381	7.39372
NM_027454	Chrnb3	RGC	1	8.5699	7.56859	1.42815	16	10	4.91803	12.8125	8.726	20	9.24214
NM_023279	Tubb3	RGC	1	73.3798	44.4655	78.7266	98	105	114.754	36.25	19.1972	47.1429	6.4695
NM_016864	Atoh7	RGC	1	62.6674	41.6272	41.1187	33	97	120.492	66.25	23.5602	30	10.1664
NM_153529	Nrn1	RGC	2	70.7017	45.4115	35.1681	22	337	452.459	398.438	231.239	15.2381	8.31793
NM_019733	Rbpms	RGC	2	76.5935	34.0587	43.4395	21	51	80.3279	134.688	81.1518	34.2857	4.62107
NM_010910	Nefl	RGC	2	59.4537	35.9508	42.9634	22	272	331.148	289.688	123.037	30.4762	2.77264
NM_175448	Clvs2(rlbp1l2)	RGC	2	23.0316	17.9754	19.5775	7	28	35.2459	51.875	45.3752	21.4286	7.39372
NM_080853	Slc17a6	RGC	2	10.7124	8.51466	2.08271	5	328	441.803	328.75	183.246	6.19048	11.0906
NM_175033	BC089491	RGC	2	25.7097	21.7597	18.5659	20	188	220.492	144.375	89.0052	15.2381	4.62107
NM_170673	Cpne9	RGC	2	19.8179	14.1911	25.4686	32	239	278.689	177.812	75.0436	21.9048	10.1664
NM_011143	Pou4f1	RGC	2	42.8495	24.5979	56.6498	32	335	504.098	352.5	209.424	18.0952	6.4695
NM_027397	Isl2	RGC	2	69.6304	45.4115	65.5162	36	321	529.508	310.625	232.112	16.1905	2.77264
NM_153154	Tcfap2d	RGC	2	35.8864	16.0833	26.7777	6	333	367.213	279.375	162.304	8.57143	7.39372
NM_022428	Irx6	RGC	2	62.1318	35.9508	40.4046	29	154	136.885	183.125	169.284	27.1429	7.39372
NM_175006	Pou6f2	RGC	2	2.67809	3.7843	0.119012	2	4	4.09836	6.5625	4.363	3.33333	11.0906
NM_010136	Eomes	RGC	2	78.7359	55.8184	63.255	26	376	472.131	381.562	173.647	23.3333	10.1664
NM_007878	Drd4	RGC	2	24.6385	21.7597	47.6644	95	278	301.639	150.625	32.2862	33.3333	8.31793
NM_010827	Msc	RGC	2	38.5645	17.0293	23.6239	27	125	178.689	132.812	109.075	30	13.8632
NM_138944	Pou4f2	RGC	2	63.7386	42.5733	62.3624	20	365	506.557	411.562	222.513	23.8095	8.31793
NM_009382	Thy1	RGC	2	25.7097	22.7058	17.2568	24	263	283.607	193.75	86.3874	39.5238	5.54529
NM_026481	Tppp3	RGC	2	63.7386	50.1419	31.3002	36	7	4.91803	7.8125	12.2164	46.6667	9.24214
NM_001145879	Atp6ap1 l(EG435376)	RGC	2	3.21371	2.83822	1.42815	7	8	1.63934	8.75	16.5794	3.80952	17.5601
NM_008899	Pou3f2	RGC	2	116.229	77.5781	174.174	107	28	46.7213	77.5	89.0052	55.2381	3.69686
NM_175481	Grik4	RGC	2	35.8864	19.8675	79.4406	37	25	16.3934	37.1875	61.9546	25.7143	8.31793
NM_013887	Opn4	RGC	2	14.9973	5.67644	0.773579	1	18	4.91803	9.6875	20.0698	5.2381	7.39372
NM_020599	Rlbp1	RGC	2	36.9577	26.4901	8.8069	6	8	11.4754	54.6875	136.126	22.8571	6.4695
