# Supplementary material for: Stage and Gene Specific Signatures Defined by Histones H3K4me2 and H3K27me3 Accompany Mammalian Retina Maturation In Vivo
Source: PLoS One. 2012 Oct 9;7(10):e46867. doi: 10.1371/journal.pone.0046867 (PMC3467275; doi:10.1371/journal.pone.0046867)
Supplement: Table S12 — Average histone occupancy of H3K4me2 and H3K27me3 in gene promoter region (−2.5 Kb) and whole gene body for up-regulated rod genes in Figure 7A. (XLS) [file pone.0046867.s014.xls]

## Sheet: sTable 9
Supplementary Table 12. Average histone occupany of H3K4me2 and H3K27me3 in gene promoter region (- 2.5Kb) and whole gene body for up-regulated rod genes in Fig. 7a
Number indicates total gene in list, UG No. indicates Unigene numbers, Symbol indicates Unigene names, Gene length indicates base pair from TSS to TES sites of the gene, Cluster indicates hierarchical clusters of H3K4me2 and H3K27me3 occupancies
Occupancies for H3K4me2 or H3K27me3 in gene bodies = amount of reads from TSS to TES normalized to 5mln reads per 1,000kb ( see supplemental methods for details)
Occupancies for H3K4me2 or H3K27me3 in gene promoters = amount of reads from - 2.5Kb to TSS normalized to 5mln reads per 1,000kb ( see supplemental methods for details)
					Whole gene body								Gene promoter (2.5 kb before TSS)
Number	UG No.	Symbol	Gene length	Cluster	E17-H3K4me2	PN1-H3K4me2	PN7-H3K4me2	PN15-H3K4me2	E17-H3K27me3	PN17-H3K27me3	PN77-H3K27me3	PN157-H3K27me3	E17-H3K4me2	PN1-H3K4me2	PN7-H3K4me2	PN15-H3K4me2	E17-H3K27me3	PN17-H3K27me3	PN77-H3K27me3	PN157-H3K27me3
1	Mm.3918	Abca4	135601	1	2.07403	2.16503	0.80786	4.97076	3.22343	3.15883	3.24334	2.00109	12.816	5.592	8.40533	41.328	19.176	21.912	16.92	6.432
2	Mm.46764	Cds1	58723	1	2.48557	1.7855	1.01721	5.39005	5.05832	5.54093	4.68471	2.89801	11.392	4.66	13.056	24.272	19.552	22.704	17.64	3.752
3	Mm.79993	Dact2	8604	1	5.48233	4.60367	4.73578	6.67132	17.808	16.0321	14.1213	6.15179	4.628	9.32	3.62667	5.904	48.128	38.808	40.32	13.132
4	Mm.235550	Esrrb	160510	1	2.25674	2.56937	1.12707	8.71547	5.56937	6.55847	6.29867	4.09071	2.848	1.864	0.341333	3.28	4.888	3.696	3.24	6.7
5	Mm.272120	Gad1	40472	1	6.17933	3.68452	3.18113	3.1607	14.4233	18.3134	14.2469	9.61825	11.748	5.592	6.57067	6.56	55.272	73.128	59.16	30.552
6	Mm.16224	Guca1a	6029	1	6.49527	4.63759	2.56538	23.9376	16.9945	20.4711	29.5571	14.7802	9.612	7.456	3.66933	19.68	31.96	45.672	47.88	31.356
7	Mm.17613	Plk5	9023	1	4.93184	4.90635	6.89202	22.7197	24.5861	54.8598	21.8109	8.6878	5.696	1.864	7.72267	25.584	51.136	62.04	21.6	2.948
8	Mm.316418	Rsrc1	372728	1	1.96038	2.66927	0.44558	2.244	3.00112	2.53037	2.42107	2.91025	21.36	11.184	3.11467	11.152	45.496	51.744	49.44	16.616
9	Mm.461701	Rtbdn	9614	1	3.88808	3.87768	3.2841	33.6052	23.6613	30.3432	15.0094	5.85396	18.512	17.708	29.696	61.008	46.248	54.912	15.12	2.68
10	Mm.252987	Slc12a5	31744	1	4.17748	3.74338	4.49933	10.4877	9.41658	10.1462	6.89894	2.9971	6.764	2.796	12.16	37.392	28.2	29.568	9.6	2.68
11	Mm.156124	Slc24a1	28765	1	2.01112	2.51104	1.37945	22.0643	5.35929	5.82792	6.1846	2.9814	5.696	1.864	1.92	29.52	35.72	35.904	27.12	6.968
12	Mm.34308	Susd3	17333	1	2.97813	2.82294	2.34466	19.775	5.9655	8.11054	4.86356	3.32429	3.204	9.32	7.21067	18.368	17.296	14.784	9.36	4.824
13	Mm.182654	Syt7	64092	1	4.74911	3.27186	1.87564	3.27529	3.38794	4.0264	5.6965	8.36298	6.052	5.592	9.344	3.936	4.136	7.656	11.28	13.132
14	Mm.151594	Trnp1	7453	1	8.7173	8.75352	8.87338	11.8825	27.1166	36.9274	19.9651	8.36039	9.256	7.456	5.76	6.56	64.296	99.264	70.56	29.212
15	Mm.42102	Tulp1	13659	1	6.19006	4.77634	10.9954	20.6516	21.2651	32.0843	10.2789	5.44476	5.34	5.592	4.608	17.056	19.928	29.304	11.16	6.164
16	Mm.101958	6430548M08Rik	51157	2	5.08005	3.55259	1.66807	5.80253	3.19722	3.18666	2.46301	2.42293	15.308	9.32	14.2507	24.272	3.008	1.32	1.08	0.804
17	Mm.41540	Atxn7l1	220591	2	2.65074	2.33432	0.904721	2.3865	1.75991	1.9717	2.13109	2.18078	15.308	15.844	15.1467	18.368	16.168	12.144	12.84	10.452
18	Mm.387390	Kcnb1	85420	2	3.01112	2.29127	2.03543	15.129	1.91477	2.61157	3.47343	2.05502	15.664	7.456	22.656	40.016	6.392	11.088	6.36	1.876
19	Mm.257067	Lynx1	5125	2	7.64098	8.63805	5.66114	8	4.40195	3.9922	2.86829	3.26829	9.968	8.388	1.87733	8.528	9.776	9.768	4.08	8.04
20	Mm.61022	Osbp2	160174	2	2.14479	2.67659	1.7188	6.03069	4.56578	5.05588	4.3228	3.06192	13.528	10.252	6.528	15.088	4.512	6.336	6.6	5.628
21	Mm.234233	Pgbd5	64890	2	3.12714	2.69302	1.33313	3.8163	2.96964	2.14609	2.05733	1.65203	7.12	10.252	22.4427	18.368	2.256	2.904	2.16	2.68
22	Mm.44261	Pitpnm2	97731	2	4.07066	3.24237	1.53346	5.70546	1.26961	1.31688	1.42739	1.81672	3.56	4.66	1.10933	5.248	6.768	2.904	3.12	3.484
23	Mm.222680	Rgs9bp	6592	2	14.3113	8.48301	18.8673	48.2646	18.9654	26.432	10.9223	3.35407	29.548	16.776	40.5333	69.536	2.256	2.112	3	1.34
24	Mm.41982	Rs1	31649	2	1.32168	1.69326	0.653838	10.3637	6.29657	4.40014	6.00019	4.97488	12.46	6.524	5.632	24.272	3.008	3.432	6.72	4.288
25	Mm.63584	Svop	64470	2	2.42966	3.86707	1.36994	4.65519	3.26602	2.67194	2.75942	2.24477	7.476	0.932	6.86933	9.184	10.904	16.104	8.88	4.824
26	Mm.27005	Vsnl1	111406	2	1.98921	2.25877	0.435644	1.84012	1.99971	1.67657	2.24315	2.09289	18.156	12.116	11.392	20.336	8.648	8.184	7.2	4.556
27	Mm.95707	Aipl1	8785	3	4.05236	3.71315	5.20888	49.8441	2.35401	2.85487	2.28799	1.60159	4.272	5.592	2.56	26.24	2.256	3.96	2.28	2.412
28	Mm.275831	Aldoa	5213	3	31.7552	14.7497	21.7712	46.2459	0.540955	0.253213	0.920775	0.642624	8.9	3.728	6.18667	22.304	0.376	0	0.36	1.34
29	Mm.441911	Crx	14040	3	8.11396	13.9402	8.41785	44.5043	7.23077	2.7735	4.38034	3.14957	13.884	11.184	11.9893	40.016	0.752	1.056	0.6	0.536
30	Mm.95398	Gngt1	3467	3	3.85059	4.70436	1.78444	30.274	1.08451	1.33256	1.38448	1.35275	1.068	0.932	0.256	22.304	1.88	1.32	1.2	1.34
31	Mm.257501	Grk1	16869	3	1.26623	2.48622	5.14711	23.1383	3.67775	3.52125	2.88102	2.66109	3.204	2.796	3.37067	22.96	1.88	1.848	2.52	1.34
32	Mm.68170	Kcnj14	8324	3	4.49063	3.35896	0.79449	48.073	8.80827	12.9241	16.7227	10.0613	2.848	0.932	1.152	18.368	2.632	2.376	2.28	1.072
33	Mm.37907	Lrit1	10109	3	2.46513	4.37927	6.22548	32.2841	2.69661	1.30577	1.54318	1.06044	2.136	2.796	1.96267	13.776	3.008	2.112	0.84	0.804
34	Mm.103641	Nr2e3	7337	3	2.66867	2.22298	13.724	42.6932	1.28118	1.97901	2.00354	2.10031	3.916	6.524	9.344	24.272	1.128	1.584	1.08	1.072
35	Mm.20422	Nrl	6102	3	16.6273	10.3097	18.04	49.1839	3.8512	5.51622	3.24484	4.7214	12.104	7.456	5.376	32.144	4.136	2.112	1.68	2.412
36	Mm.1372	Pde6b	43427	3	1.90596	2.46805	2.05341	17.8626	4.82695	5.1369	4.25542	3.64105	1.424	4.66	3.11467	25.584	5.264	5.28	3.12	2.412
37	Mm.39200	Pde6g	5875	3	3.93872	5.55234	7.18979	37.406	3.84	2.02213	2.80851	2.28085	2.136	4.66	2.34667	24.272	2.632	0.528	0.96	0.268
38	Mm.26633	Plekhb1	18500	3	6.92757	4.53405	4.8836	26.5059	0.863784	1.14162	0.972973	1.08649	17.8	14.912	8.064	34.768	1.504	2.112	1.2	1.876
39	Mm.291370	Prph2	14442	3	3.94405	3.38803	9.29142	35.8842	1.17158	1.3253	1.1425	0.927849	3.916	0	3.54133	28.208	1.504	1.056	1.8	0.804
40	Mm.436622	Rbp3	10195	3	7.24571	6.17067	17.4935	46.972	1.38303	0.712114	1.2359	0.722903	5.34	6.524	5.888	55.104	1.504	3.696	2.04	0.804
41	Mm.439726	Rcvrn	8030	3	0.554172	1.45081	2.13865	34.5156	2.1071	2.63014	2.09215	2.50311	0	3.728	3.584	55.104	2.256	1.584	3.24	1.608
42	Mm.2965	Rho	6947	3	2.04981	2.34778	6.5256	14.6365	1.3531	1.42508	0.561393	0.482223	6.052	2.796	5.76	34.768	0.752	1.848	0.96	1.876
43	Mm.300655	Rp1l1	41076	3	2.25338	1.70172	2.80975	17.3279	3.98189	4.49898	5.65294	4.19199	2.848	1.864	4.05333	13.12	2.256	2.904	2.04	2.144
44	Mm.485092	Rpgrip1	50028	3	3.80707	4.42452	1.96157	6.91693	3.53242	3.50923	2.90837	2.42404	4.984	1.864	2.73067	26.24	3.76	5.808	4.92	6.7
45	Mm.1276	Sag	41478	3	2.18863	3.53898	1.96988	18.7415	2.87815	2.54593	3.37769	2.97218	2.136	4.66	1.06667	15.744	0.376	2.112	0.48	0.268
46	Mm.133687	Slco4a1	13874	3	3.91307	3.3588	4.35923	19.3859	1.55831	1.99798	1.42713	1.97996	4.984	3.728	7.46667	44.608	3.008	2.376	1.32	4.02
47	Mm.116683	Tnfaip3;	14497	3	4.23605	4.82169	4.39263	22.6254	0.778092	1.22922	1.05539	1.01676	16.376	8.388	14.72	21.648	6.016	6.336	3.96	1.876
48	Mm.8983	Tnfsf13	13425	3	4.97207	3.47114	4.07598	24.1877	3.78101	3.4905	2.43575	1.29758	6.052	5.592	3.49867	6.56	2.632	3.696	3.96	2.412
49	Mm.3667	Vtn	3205	3	2.49922	0.726989	4.06032	48.0998	9.67863	12.5616	8.33073	3.55382	31.684	31.688	33.7067	69.536	4.512	4.752	1.56	3.216
50	Mm.273339	4930583H14Rik	8136	4	17.1743	8.01868	3.99869	30.0344	1.73304	1.13569	1.10619	1.3176	13.528	13.98	9.25867	17.712	3.76	4.752	3.84	2.948
51	Mm.221038	Aak1	153711	4	2.68081	2.56176	0.954866	4.24641	1.36373	1.3096	1.16517	1.45585	24.564	24.232	15.0187	38.048	1.88	1.32	1.8	2.144
52	Mm.274243	Abcb10	30664	4	3.25072	4.63508	2.57066	5.77615	3.12679	2.13084	2.04474	1.79168	13.884	12.116	4.736	17.712	4.136	3.696	6.24	4.824
53	Mm.259976	Adipor1	16876	4	6.53946	4.41811	2.40815	20.6992	1.72671	1.44703	1.13771	0.833728	16.732	5.592	6.22933	37.392	1.88	1.056	1.8	0.536
54	Mm.485429	Ado	4445	4	20.4229	15.7255	18.7897	24.7199	4.018	5.19685	2.02475	2.26097	21.716	8.388	18.304	24.928	1.504	2.64	2.76	2.948
55	Mm.141230	Agpat3	80138	4	3.9981	3.16916	3.16654	16.1466	1.25508	0.93888	0.883476	1.02835	14.24	13.98	21.5467	22.304	1.128	0.264	0.6	0.268
56	Mm.152952	Ankrd33	4275	4	3.95556	1.63509	8.9575	59.8456	1.53918	2.31579	0.561404	2.03743	2.848	5.592	1.28	6.56	1.504	1.32	1.8	0.804
57	Mm.24186	Bin3	38060	4	3.22701	2.69364	1.16027	4.2659	1.23489	1.2659	1.09564	1.21466	16.376	12.116	9.13067	11.152	2.256	3.696	3.72	2.412
58	Mm.237825	Bmpr1a	91483	4	2.86993	2.9799	0.759048	4.76854	1.58237	1.22646	1.23957	1.43546	19.224	8.388	13.184	22.304	1.504	1.848	1.08	1.34
59	Mm.285993	Calm1	10267	4	11.0091	9.98539	9.67241	19.0085	0.549333	1.09282	0.642836	0.652576	14.24	10.252	21.1627	20.992	0.376	0.528	1.92	1.072
60	Mm.39706	Ccnyl1	34298	4	4.59298	2.9891	1.01075	4.78162	0.849612	1.13534	1.32078	1.11348	22.428	21.436	17.7067	36.08	1.88	1.584	0.96	0.536
61	Mm.200608	Clu	13062	4	4.08819	1.42704	3.90343	5.52442	1.65518	1.6169	1.58475	1.6414	5.34	4.66	6.74133	3.28	3.384	1.848	1.68	2.412
62	Mm.31395	Cpe	100499	4	2.71873	2.52709	0.871385	5.95628	1.51524	1.2018	1.3433	1.43335	9.612	9.32	3.49867	9.84	3.008	2.112	2.16	2.412
63	Mm.26908	Csnk1a1	32719	4	6.50112	4.84245	2.12231	8.27042	1.14918	0.988417	0.999419	1.02387	19.224	13.048	10.112	21.648	3.76	2.904	4.56	1.34
64	Mm.4263	Cst3	3719	4	24.6491	17.5424	14.6276	44.9798	1.51654	0.709868	0.322667	0.540468	8.188	1.864	4.992	19.024	2.256	1.056	0.96	0.268
65	Mm.28186	Dhx8;	34402	4	4.00994	5.01192	1.31155	4.43346	2.48648	1.26621	1.35167	1.57752	7.832	5.592	1.19467	3.936	2.256	1.584	2.64	0.804
66	Mm.44736	Dnm1	44834	4	4.96275	4.57331	4.1183	6.58429	3.50136	4.51934	3.46612	2.60026	9.968	1.864	7.936	8.528	5.64	3.168	4.56	2.948
67	Mm.185453	Eif4g2	15050	4	7.86512	5.4186	3.30986	9.37143	0.874419	0.745515	1.15615	0.712292	22.784	11.184	13.696	25.584	1.504	1.056	1.92	0.268
68	Mm.83949	Elovl4	27616	4	6.99341	4.55605	3.97451	17.5188	1.12326	1.52955	1.60776	1.47994	13.172	5.592	6.69867	16.4	3.384	5.016	2.16	0.804
69	Mm.3913	Eno2	9455	4	6.8715	4.92861	8.65292	22.0286	2.38604	1.95452	1.55473	1.77155	10.324	11.184	13.5253	13.776	2.256	1.848	1.32	2.412
70	Mm.458280	Fam169a	62237	4	4.91926	7.26288	1.87156	10.1187	3.15664	2.64055	3.05124	2.58367	5.696	2.796	0.853333	5.904	4.136	5.808	6	2.948
71	Mm.312276	Fam59a	172801	4	2.54946	2.14391	0.538886	2.73332	1.43066	1.11909	1.47742	1.62846	10.68	5.592	9.77067	6.56	2.632	1.32	2.4	2.144
72	Mm.24783	Frmpd1	101032	4	4.12265	3.66686	1.19408	6.02225	1.91662	1.7834	2.09933	2.18842	12.104	6.524	12.3733	11.808	1.88	2.904	3	3.216
73	Mm.439668	Gabra1	51453	4	2.36974	2.62647	0.451933	2.19929	1.49807	1.16728	1.49845	1.36727	12.104	9.32	1.92	10.496	2.632	2.904	2.16	2.948
74	Mm.210745	Glul	9811	4	21.7715	10.212	16.0364	16.0473	1.72459	1.14361	1.19254	0.614616	10.324	9.32	10.624	21.648	1.504	0.792	1.08	0.804
75	Mm.32595	Gnaz	48648	4	5.59817	4.02319	3.33936	10.7203	1.25596	0.908979	1.78836	2.36885	11.392	9.32	11.904	19.68	2.632	4.752	3.6	2.412
76	Mm.19039	Got1	24854	4	6.91116	4.21864	3.21451	26.856	2.534	2.6024	2.45031	1.91398	19.224	7.456	12.2453	34.768	6.392	5.016	4.68	2.412
77	Mm.589	Gpi1	28979	4	4.33038	3.69854	3.51887	10.5262	1.00556	0.751579	0.71431	0.924808	9.612	7.456	5.97333	19.68	1.504	1.848	1.8	3.216
78	Mm.185467	Gtf2h3	18534	4	5.61832	4.27431	1.6057	4.07036	1.57225	1.35319	1.73195	1.77134	25.632	13.048	9.216	38.704	1.504	1.848	0.72	0.268
79	Mm.39293	Haus1	10215	4	8.88693	5.4743	3.71741	8.50906	2.30054	1.55066	1.46843	1.63975	5.34	6.524	2.47467	5.904	3.384	0.792	1.44	1.34
80	Mm.275130	Hexdc	18220	4	4.6405	3.32492	2.11928	5.13063	2.37322	2.06476	2.40395	2.16959	15.308	9.32	5.632	12.464	1.504	0.528	0.96	0.268
81	Mm.277464	Icmt	9772	4	9.47196	6.43778	11.3849	34.5722	2.30864	2.3639	1.1973	1.09701	14.596	10.252	13.9947	17.712	7.52	11.616	7.68	3.484
82	Mm.29870	Itm2c	14190	4	6.5229	4.7618	5.79563	10.1705	1.25863	1.06977	0.972516	1.51092	14.596	10.252	5.03467	14.432	2.632	1.056	3.12	3.752
83	Mm.88694	Kif3a	36866	4	3.88678	2.90729	0.966383	3.24744	1.93783	1.3606	1.13926	1.49026	11.036	9.32	10.4107	16.4	0.752	0.792	1.44	0.536
84	Mm.89552	Kirrel	96156	4	5.7571	4.02242	2.48152	9.84109	1.27085	1.25608	1.12317	1.45628	8.9	11.184	6.82667	16.4	2.256	2.64	2.16	1.876
85	Mm.272197	Mgll	103950	4	3.83569	3.60875	1.71364	3.40779	1.61866	1.54921	1.30447	1.64358	6.052	5.592	4.52267	5.248	2.256	2.64	2.88	2.68
86	Mm.151293	Nlgn2	11727	4	6.37503	2.9803	3.72929	4.0556	0.801569	1.01305	0.997698	1.14266	35.6	9.32	42.4533	46.576	1.504	2.112	1.44	1.34
87	Mm.179243	Nxnl2	4164	4	14.1066	13.989	14.9344	28.7512	5.41787	6.65706	2.66571	2.41354	11.036	5.592	12.032	24.928	3.76	3.432	2.64	2.412
88	Mm.236454	Obsl1	20633	4	7.85053	4.17826	8.56104	8.02792	7.38041	7.42112	5.03078	3.18228	13.528	10.252	6.48533	15.744	2.256	3.96	4.32	5.092
89	Mm.239583	Opa3	18430	4	7.00217	6.06837	3.44366	9.43245	1.83614	2.2561	1.49756	1.4178	30.26	20.504	24.576	32.144	1.128	1.584	2.16	1.608
90	Mm.234204	Pak2	61406	4	3.75387	4.66713	0.903278	4.40674	2.77074	1.91317	1.88581	1.81122	3.56	1.864	2.73067	9.184	3.76	1.056	1.2	1.072
91	Mm.24742	Pank1	67028	4	2.35021	2.60712	0.429671	1.68825	1.33228	1.3096	1.78582	4.10828	30.972	20.504	32.0427	19.68	0.376	0.792	4.32	10.184
92	Mm.241134	Pcif1	12069	4	7.15304	6.17781	3.04913	12.6373	1.16828	1.09371	0.894855	1.1658	22.428	17.708	21.2053	37.392	1.88	1.32	1.32	1.072
93	Mm.338476	Pebp1	4914	4	18.2926	12.8022	17.6692	25.3643	1.72161	1.20879	0.610501	0.954416	9.968	8.388	7.33867	13.776	6.768	3.96	2.16	1.608
94	Mm.249861	Pfkfb2	26644	4	2.37164	3.76032	2.32197	14.4648	1.51704	1.16424	1.171	1.00585	49.128	28.892	51.712	62.32	0.752	1.056	0.72	0.268
95	Mm.221688	Phip	109332	4	2.9468	2.21637	0.489762	2.56503	0.902755	0.621776	0.60641	0.674094	24.208	27.028	13.824	28.864	0.752	0.528	1.8	4.288
96	Mm.253102	Prkar2a	57368	4	3.89398	4.22396	1.73848	5.80324	2.8183	2.42749	2.85525	2.59273	9.968	11.184	7.46667	10.496	1.504	2.112	1.68	1.608
97	Mm.222178	Prkca	410502	4	2.90956	2.75285	0.707297	3.57163	1.86625	1.72516	1.50109	1.71702	11.036	5.592	15.7013	27.552	1.88	2.112	1.44	1.876
98	Mm.648	Prnp	28505	4	7.05631	8.01052	2.31632	11.1616	6.16664	5.1633	3.36783	6.04069	13.172	12.116	4.65067	12.464	2.632	2.112	0.36	2.144
99	Mm.151600	Prr8	102055	4	2.41566	2.51139	0.398217	2.73186	1.8053	1.51977	1.31988	1.30645	15.308	5.592	9.984	17.712	0.752	2.376	1.56	1.608
100	Mm.293811	Rab3c	226020	4	1.80347	2.22671	0.311477	1.70516	1.40572	1.34908	1.5304	1.59778	24.564	13.98	15.104	27.552	1.504	3.432	3.84	3.484
101	Mm.304075	Rb1cc1	61444	4	2.91143	2.50277	0.873207	3.28299	1.95821	1.95495	1.25968	2.5843	31.328	15.844	7.424	41.328	0.752	0.264	0.72	0.804
102	Mm.259254	Rnasel	14797	4	8.11989	7.0859	2.42211	3.54666	2.47753	2.14097	1.21646	1.9923	14.596	13.048	15.232	4.592	1.88	0.528	0.72	1.072
103	Mm.426094	Rom1	2057	4	10.3841	10.1945	15.9196	29.4993	0.456976	0	0.875061	0.651434	16.732	19.572	25.6	42.64	0.752	1.32	0.48	1.34
104	Mm.192303	Sec24b	77726	4	2.51911	2.81785	0.971618	3.86126	2.20107	1.68978	2.02249	1.78435	25.632	21.436	20.736	37.392	1.128	1.056	0.84	0.804
105	Mm.200859	Sidt2	17378	4	4.25078	2.94971	3.64599	6.88917	0.757279	0.949476	0.725055	0.501208	14.24	12.116	7.21067	28.864	0.752	2.376	1.68	1.34
106	Mm.4172	Slbp	12245	4	11.4839	6.65986	4.69525	7.76807	1.45855	2.04818	1.66599	1.75092	12.104	12.116	17.536	15.744	1.504	1.584	1.56	0.536
107	Mm.21002	Slc2a1	28587	4	24.5017	14.2635	6.38425	19.5627	2.69633	6.88005	11.04	6.93742	19.224	10.252	9.77067	35.424	1.128	0.792	0.72	0.804
108	Mm.292539	Slc31a2	11968	4	6.39539	5.64589	6.18538	30.1471	0.628342	0.496324	0.87734	0.951705	8.544	4.66	9.68533	21.648	1.504	1.584	1.08	1.34
109	Mm.296560	Slc38a3	16220	4	12.3459	11.6356	10.2392	28.1085	1.04316	1.42417	1.44266	1.44575	19.58	10.252	11.4347	35.424	1.504	2.376	1.8	1.072
110	Mm.395650	Slc6a6	74998	4	5.96909	3.51063	2.65109	11.7646	1.64191	1.39044	1.42004	1.86712	10.324	6.524	8.23467	12.464	1.88	1.056	1.56	1.072
111	Mm.334766	Slc9a5	21624	4	6.70875	3.66352	4.89333	8.1909	1.34758	1.89234	1.66482	1.79708	27.412	16.776	40.96	32.144	3.008	5.808	3.72	1.608
112	Mm.340955	Smurf2	100652	4	3.80221	3.00938	0.902913	4.90442	1.8398	1.5344	1.71085	1.92376	11.036	10.252	11.264	15.744	2.256	2.904	1.56	0.268
113	Mm.276259	Srgap2	242114	4	2.63934	2.76196	0.964394	2.56722	1.55299	1.31665	1.20811	1.74616	30.26	20.504	14.976	36.08	0.752	0.792	0.48	1.34
114	Mm.278865	Stxbp1	59626	4	5.64217	4.33754	3.09664	12.1021	1.97062	1.7489	1.34337	1.70798	6.408	9.32	4.30933	24.928	4.888	1.848	2.28	2.412
115	Mm.21662	Supt16h	36825	4	3.84277	4.17597	1.68002	5.03245	1.60815	1.05743	0.94501	1.14623	18.868	9.32	9.30133	19.024	1.504	0.528	0.48	1.34
116	Mm.278578	Suv420h1	48971	4	3.7802	4.66276	1.92332	4.9564	1.78514	1.15905	1.42738	1.43656	16.732	10.252	10.752	8.528	1.88	1.584	1.44	1.608
117	Mm.317515	Synpr	330691	4	2.0508	2.49423	0.245143	2.11267	2.50143	2.30118	2.44034	3.01883	14.596	13.048	8.53333	7.872	1.128	2.376	2.16	1.608
118	Mm.340436	Taok1	78658	4	3.10026	4.70988	0.82721	3.10661	2.79641	2.06413	2.24643	2.14651	16.376	15.844	7.33867	20.336	2.632	2.64	1.56	1.072
119	Mm.391153	Tbc1d12	83363	4	2.67973	2.795	0.652568	3.02964	3.20238	3.19854	2.95455	2.91748	11.748	9.32	2.85867	11.152	3.384	5.28	4.32	2.412
120	Mm.101274	Tmub2	4465	4	15.3483	10.9586	6.61739	15.0594	1.05263	0.295633	0.87346	0.600224	4.984	12.116	4.94933	10.496	2.256	2.112	2.16	2.948
121	Mm.308539	Tprn	7290	4	18.8011	14.3827	23.0599	16.4225	4.51303	5.16049	1.23457	0.919067	25.988	11.184	8.40533	31.488	22.936	27.72	41.76	31.088
122	Mm.28643	Vamp2	3855	4	25.6265	16.3191	19.2858	34.4591	1.95071	0.684825	0.466926	0.695201	13.172	7.456	12.16	27.552	1.504	1.32	0.6	1.072
123	Mm.259879	Xiap	41830	4	2.17021	2.17236	1.38465	5.01841	1.10112	0.899355	1.56347	1.36146	2.492	6.524	3.2	22.304	1.128	0.792	0.72	0.804
