# Supplementary material for: Stage and Gene Specific Signatures Defined by Histones H3K4me2 and H3K27me3 Accompany Mammalian Retina Maturation In Vivo
Source: PLoS One. 2012 Oct 9;7(10):e46867. doi: 10.1371/journal.pone.0046867 (PMC3467275; doi:10.1371/journal.pone.0046867)
Supplement: Table S13 — Average histone occupancy of H3K4me2 and H3K27me3 in gene promoter region (−2.5 Kb) and whole gene body for down-regulated genes in Figure 7B. (XLS) [file pone.0046867.s015.xls]

## Sheet: sTable 11
SupplementaryTable 13. Average histone occupany of H3K4me2 and H3K27me3 in gene promoter region (- 2.5Kb) and whole gene body for down-regulated genes in Fig. 7b
Number indicates total gene in list, UG No. indicates Unigene numbers, Symbol indicates Unigene names, Gene length indicates base pair from TSS to TES sites of the gene, Cluster indicates hierarchical clusters of H3K4me2 and H3K27me3 occupancies a shown in Fig 2.
Occupancies for H3K4me2 or H3K27me3 in gene bodies = amount of reads from TSS to TES normalized to 5mln reads per 1,000kb ( see supplemental methods for details)
Occupancies for H3K4me2 or H3K27me3 in gene promoters = amount of reads from - 2.5Kb to TSS normalized to 5mln reads per 1,000kb ( see supplemental methods for details)
						Whole gene body								Gene promoter (2.5 kb before TSS)
Number	UG No.	Title	Strand	Gene length	Cluster	E17-H3K4me2	PN1-H3K4me2	PN7-H3K4me2	PN15-H3K4me2	E17-H3K27me3	PN17-H3K27me3	PN77-H3K27me3	PN157-H3K27me3	E17-H3K4me2	PN1-H3K4me2	PN7-H3K4me2	PN15-H3K4me2	E17-H3K27me3	PN17-H3K27me3	PN77-H3K27me3	PN157-H3K27me3
1	Mm.140988	Aldh1a3	-	36586	1'	4.06248	3.69376	0.714299	1.97234	2.69775	3.06675	2.99295	3.02165	14.24	8.388	14.72	5.248	10.904	16.896	20.4	13.936
2	Mm.228661	Atoh7	+	450	1'	19.7778	10.3556	50.7259	25.5111	6.26667	10.2667	1.33333	0	20.648	9.32	9.25867	6.56	16.92	20.592	7.92	2.948
3	Mm.99961	Cgnl1	-	145094	1'	1.66844	1.87885	0.546956	1.5033	2.24158	2.14247	2.15033	1.87478	6.408	1.864	2.56	3.28	6.016	6.336	7.56	5.36
4	Mm.76648	Entpd3	+	28509	1'	2.02918	2.12494	0.856805	1.38062	5.70416	8.44996	9.0182	6.39237	2.848	3.728	1.62133	1.968	12.784	17.688	13.44	9.648
5	Mm.4947	Fgf3	+	4737	1'	14.0912	7.86996	15.4472	4.50074	6.54845	12.1216	13.8062	10.4665	7.832	4.66	5.54667	8.528	11.656	19.536	27.48	16.348
6	Mm.273117	Grb10	-	106922	1'	3.5293	2.41887	0.984643	2.56149	7.56944	8.48132	7.10705	4.24225	7.476	10.252	7.21067	6.56	40.232	40.92	28.8	18.224
7	Mm.276251	Ina	+	9661	1'	8.56744	6.75292	7.55201	11.5433	16.4434	20.0166	18.9111	8.66887	9.968	27.028	7.936	23.616	49.632	65.208	35.28	13.132
8	Mm.6442	Pkd2	+	46363	1'	3.1674	3.31687	1.58977	3.57268	2.23023	1.59437	1.29414	2.18213	12.46	10.252	5.46133	15.744	2.256	0.264	0.36	1.072
9	Mm.246550	Pou4f1	-	5680	1'	9.08803	6.15317	11.0047	5.77465	45.5106	74.1338	44.419	29.2535	9.968	8.388	11.4347	6.56	62.792	96.888	79.92	34.84
10	Mm.295194	Tbx1	-	5257	1'	11.8509	8.86437	13.3714	6.55126	70.6296	98.1777	56.6102	27.4016	11.392	8.388	4.608	4.592	51.512	91.08	53.28	25.192
11	Mm.371589	Tnr	+	401154	1'	1.99896	1.93995	0.30286	1.72113	1.66839	1.72423	1.86512	2.23804	2.136	0.932	0	0.656	5.264	5.28	6	2.948
12	Mm.46701	Tspan6	-	7360	1'	3.99049	2.84918	2.44928	4.01087	2.04348	2.24185	2.44565	2.63995	1.068	2.796	0	0.656	4.136	3.432	2.86957	3.216
13	Mm.2381	Aplp1	-	10580	2'	7.2344	3.08318	5.89792	6.66541	3.28733	2.18336	3.40265	5.19282	6.408	5.592	5.41867	5.904	5.64	7.128	10.44	10.184
14	Mm.273049	Ccnd1	-	9995	2'	28.2271	15.3857	20.1594	12.7984	3.29165	4.22611	8.67434	5.76488	40.94	17.708	37.6747	34.768	13.912	25.344	31.56	19.296
15	Mm.257437	Cdh2	-	220173	2'	4.69712	3.62983	1.23588	3.1061	1.22958	0.8903	0.955158	1.08942	29.548	11.184	15.1467	25.584	0.752	0.792	0.72	0.268
16	Mm.4757	Crabp2	+	4680	2'	25.6731	5.97436	4.46724	7.00855	3.01282	3.38462	6.47436	11.0235	30.972	18.64	16.6827	9.84	3.008	1.584	4.2	9.648
17	Mm.17709	Foxn4	-	19598	2'	12.3069	5.94448	2.23152	1.67364	1.53485	2.12165	2.15838	4.06827	5.34	6.524	1.10933	8.528	8.272	7.128	5.16	9.916
18	Mm.19155	Sfrp2	+	7994	2'	14.696	6.99525	5.69761	3.69277	0.823117	2.55942	5.47911	6.20215	26.7	12.116	27.3493	17.056	1.128	2.112	10.92	12.864
19	Mm.287052	Tbx2	+	9334	2'	37.4727	23.7144	26.3638	13.7047	4.83394	7.35376	9.99571	20.7446	37.736	22.368	36.3093	12.464	3.008	4.488	15.6	28.676
20	Mm.3019	Tead2	+	17867	2'	5.92769	5.60754	3.04472	2.38652	1.73616	2.43801	1.77982	5.3249	9.968	8.388	3.84	5.248	7.144	8.448	7.68	11.256
21	Mm.24937	1500001M20Rik	-	33494	3'	2.81662	2.78259	1.1624	3.1337	1.68388	1.06407	1.03899	0.940168	1.068	2.796	0.298667	0.656	1.88	1.056	0.48	0.804
22	Mm.274646	Acap2	-	108826	3'	2.78059	2.46219	1.16835	2.41119	1.30428	0.988551	1.12473	0.997372	8.188	5.592	1.83467	10.496	2.256	1.32	1.68	0.536
23	Mm.26700	Ano1	-	149834	3'	3.39169	2.47254	0.682711	1.48858	1.95109	1.85886	1.82202	2.43256	9.256	9.32	8.74667	9.184	3.008	1.056	2.04	2.412
24	Mm.29680	Asf1b	+	14502	3'	6.44394	7.55137	2.70675	4.29734	0.907461	1.18329	1.13777	1.06261	13.172	11.184	9.25867	24.272	3.008	4.224	4.56	4.02
25	Mm.3488	Aurkb;	+	6020	3'	19.0714	10.4502	6.96346	11.9867	0.468439	0.219269	0.697674	0.890365	9.968	12.116	15.2747	9.84	0.376	0.528	1.56	0.536
26	Mm.78250	C330006K01Rik	+	14785	3'	5.11667	4.0974	2.77759	6.32262	1.1444	0.848157	0.791343	1.08759	6.408	1.864	11.648	9.184	0	0.528	0.48	1.34
27	Mm.29055	Cbx1	+	19505	3'	8.44143	5.25609	2.45544	6.47424	3.80723	3.89131	2.96847	3.02281	12.816	10.252	2.90133	11.152	6.016	8.184	5.64	5.628
28	Mm.4189	Ccna2	+	7132	3'	15.5987	11.7611	5.60852	7.81828	0.790802	0.647785	0.504767	0.281828	13.884	2.796	7.46667	17.712	0.376	0.792	0.6	0
29	Mm.260114	Ccnb1	-	7748	3'	14.2437	8.42024	3.95113	6.77336	2.06247	1.5333	1.89726	2.16185	7.476	8.388	9.856	13.12	0.752	2.112	1.32	1.876
30	Mm.28038	Cdca8	-	18453	3'	5.93237	6.18707	1.42199	5.06584	2.75077	1.35913	1.65827	1.7065	23.852	26.096	7.89333	28.864	3.384	2.112	1.08	0
31	Mm.6839	Cdk4	+	3681	3'	24.9036	15.8245	19.5309	24.9497	1.78756	1.43439	1.30399	1.82016	15.308	9.32	10.0267	24.928	7.144	6.6	6.6	5.896
32	Mm.147091	Celf2	-	857086	3'	3.07679	2.69948	0.476156	2.48367	1.34241	1.2444	1.28038	1.41491	4.272	2.796	1.32267	1.312	1.128	0.528	1.08	2.948
33	Mm.485081	Cenpo	+	22623	3'	7.59272	8.03342	1.18346	7.97419	3.69801	2.42143	1.84326	3.67237	10.324	4.66	4.52267	13.12	3.76	2.112	2.52	1.608
34	Mm.260103	Cep164	-	61693	3'	2.7987	2.30383	1.30885	6.16731	1.26465	1.09121	1.02605	1.19462	9.256	6.524	2.00533	22.304	2.632	2.64	1.68	2.144
35	Mm.159258	Clip3	+	16615	3'	8.03491	5.04845	5.4184	8.98224	2.65904	2.86007	1.44448	3.02438	7.476	13.048	8.192	11.152	1.88	0.528	1.44	1.876
36	Mm.275555	Cnn3	+	31665	3'	8.29149	4.93005	3.7863	5.2828	1.39523	1.41734	1.69588	1.96779	12.104	6.524	14.2933	15.088	2.632	4.752	2.88	1.608
37	Mm.1457	Ddah2	+	3065	3'	24.3915	9.88254	29.2681	43.3409	0.306688	1.29201	1.07667	1.09299	6.052	9.32	6.272	8.528	1.88	2.376	1.8	1.072
38	Mm.23695	Dhfr	-	34271	3'	3.76557	4.07925	1.49086	3.63689	2.44113	1.86805	1.20802	1.99411	17.088	12.116	9.856	26.896	2.256	1.584	3.24	2.412
39	Mm.294623	Eif1ay	+	13505	3'	3.75639	3.10552	2.08515	5.58608	2.01851	2.10144	2.95446	3.17512	3.916	2.796	2.09067	4.592	3.008	2.376	3.84	3.752
40	Mm.6700	Eif4ebp1	+	15330	3'	5.92172	6.53555	5.5873	4.92107	1.96217	2.88454	2.66145	3.01566	11.748	6.524	9.00267	20.336	7.144	3.696	5.76	5.092
41	Mm.246551	Erh	-	9839	3'	8.68381	6.39394	3.52339	9.83433	1.05092	1.3416	1.15865	1.77051	45.924	28.892	12.672	45.92	0.752	0.264	0.48	0.804
42	Mm.20271	Fbn2	-	201304	3'	2.10006	2.11814	0.600882	1.67011	1.17206	1.06227	1.06853	1.45114	18.868	10.252	33.792	15.744	1.128	1.32	1.8	4.824
43	Mm.3904	Fgf15	+	4422	3'	38.2406	30.0339	21.1066	11.8679	1.70059	4.62687	6.10583	10.1515	28.48	27.96	59.4773	41.328	2.256	2.904	7.08	9.916
44	Mm.209491	Fnbp1l	-	80949	3'	2.48477	2.30268	1.08974	2.2083	0.963817	0.774562	1.00804	1.22497	16.376	19.572	12.6293	18.368	5.264	3.696	5.88	2.948
45	Mm.278922	Fubp1	+	26373	3'	7.28927	6.00766	1.998	9.07898	2.06727	2.42748	2.22955	2.41345	34.888	16.776	8.49067	36.08	1.128	0.528	1.08	0.804
46	Mm.271670	Galnt10	+	142060	3'	4.55462	3.64114	1.10826	5.47205	2.04463	2.1046	2.60805	2.28741	34.176	17.708	29.4827	36.08	2.632	2.112	3.6	1.34
47	Mm.1222	Gap43	-	92100	3'	4.19392	3.08643	0.846616	2.56417	1.6126	1.59088	2.42345	2.98263	5.34	3.728	1.152	3.28	3.008	1.584	2.52	3.216
48	Mm.140804	Gng5	+	5708	3'	17.1514	8.57218	6.07335	17.239	1.48213	0.346882	0.946041	1.05641	13.528	4.66	8.32	22.304	1.504	2.64	0.96	0.804
49	Mm.171335	Golm1	-	40789	3'	3.99299	3.37027	1.4383	2.65366	1.40577	1.11648	1.09588	1.54404	8.544	4.66	4.94933	6.56	7.52	4.752	7.44	3.484
50	Mm.290834	Gpr56	+	29589	3'	11.4299	7.16584	2.13413	2.88215	1.17544	1.02606	1.2775	2.06056	9.968	1.864	2.38933	3.936	1.128	1.32	3	3.216
51	Mm.117541	H2afz	+	2324	3'	29.105	7.01807	30.0172	30.3442	0	0.851979	0.129088	1.44148	14.24	8.388	8.23467	16.4	0.376	0.792	0.84	0.268
52	Mm.207047	Hmgb1	-	5811	3'	17.0005	13.2318	12.0599	15.2401	1.61762	1.70367	1.65204	2.88246	9.968	6.524	10.88	11.152	1.128	1.584	1.68	1.072
53	Mm.1775	Hn1	-	17018	3'	12.3422	7.25643	8.40522	8.67317	2.59607	1.12469	1.14585	1.77165	28.124	4.66	11.0507	30.176	7.144	22.704	21.48	20.636
54	Mm.299367	Hnrnpa1	+	4524	3'	31.2798	16.481	8.44091	26.4633	1.87003	2.62599	2.25464	2.81388	28.124	11.184	15.104	24.272	0.752	1.848	2.28	1.876
55	Mm.155896	Hnrnpa2b1	-	9461	3'	19.2844	10.3435	4.04749	20.9745	0.695487	0.627841	0.792728	0.778987	29.548	16.776	17.2373	41.984	0.752	1.056	0.48	0.268
56	Mm.331491	Hnrnpa3	+	10149	3'	10.1724	10.7902	2.99537	10.5035	2.59336	3.05646	2.89684	3.43285	21.36	14.912	12.6293	20.336	1.504	0.528	0.84	1.34
57	Mm.42203	Kif11	+	45457	3'	3.46547	3.17795	0.92923	3.42741	2.79165	2.13432	1.98649	1.75397	22.428	13.048	12.416	26.24	1.88	0.528	1.68	0.804
58	Mm.251013	Kpnb1	-	28183	3'	4.26321	2.72824	2.30494	6.05188	2.10127	1.63929	1.25608	1.09357	29.904	13.98	17.6213	21.648	3.008	1.32	0.84	1.34
59	Mm.288179	Lig1	+	32602	3'	2.6207	2.85872	1.36433	3.01822	0.980308	1.13367	1.19625	1.56187	19.58	13.048	17.408	24.272	0.752	0.528	0.24	0.536
60	Mm.30059	Marcks	-	5684	3'	25.6791	15.987	19.6669	40.1056	0.496129	0.696692	0.0527797	0.589374	35.956	35.416	26.8373	69.536	0.376	0.264	0.36	0.536
61	Mm.4502	Mcm3	-	17200	3'	3.72558	3.1157	1.63721	3.52791	0.765116	1.15116	0.837209	1.0907	4.628	7.456	1.10933	5.248	0.376	1.32	1.68	1.608
62	Mm.241714	Mcm7	-	7274	3'	19.2095	10.2502	13.5936	25.928	1.67996	0.181468	0.74237	0.644762	17.088	14.912	11.7333	23.616	1.504	1.32	1.32	0.268
63	Mm.906	Mdk	-	2462	3'	33.9805	18.9277	25.8652	7.9935	0.381803	1.60845	3.65556	8.16409	15.308	3.728	3.92533	2.624	1.128	0.792	1.8	3.484
64	Mm.139176	Mff9	+	27473	3'	3.66069	3.30761	2.53146	5.31285	0.992247	1.00899	0.851745	0.756015	11.036	7.456	1.92	13.12	8.272	5.28	4.68	3.216
65	Mm.103246	Mfhas1	+	91652	3'	4.67082	3.40658	2.32765	5.83337	1.63073	1.55545	1.13582	1.68867	8.9	4.66	10.9227	17.712	4.888	5.544	3.96	3.484
66	Mm.257181	Nasp	-	26900	3'	5.59145	4.93717	1.87162	6.27955	1.5026	1.47212	1.44981	1.3948	23.496	9.32	2.304	13.776	7.896	7.92	10.44	6.7
67	Mm.257590	Ncapd2	-	23580	3'	5.54835	4.84182	1.33899	5.49449	2.27226	1.03562	1.75573	1.19338	34.888	24.232	20.992	31.488	0.376	1.056	0.24	1.072
68	Mm.423029	Nkain1	+	43919	3'	7.82213	4.82775	3.11847	3.32339	2.46135	1.90851	2.07655	3.17311	11.392	4.66	7.552	7.872	3.384	2.64	3.72	5.628
69	Mm.41787	Nme4	-	3726	3'	7.64359	6.25335	6.67025	4.4015	1.51369	0.708535	1.28824	1.25872	16.376	10.252	10.9227	14.432	8.272	8.976	9.6	12.596
70	Mm.233903	Nnat	-	2413	3'	20.286	11.5872	15.4275	15.632	2.33734	1.36759	0.745959	0.555325	14.24	8.388	5.93067	5.248	1.504	1.056	0.72	1.34
71	Mm.261681	Nt5dc2	+	4272	3'	1.45833	1.09082	1.34831	0.76779	0.220037	0.772472	0.140449	1.25468	21.004	8.388	9.216	7.216	0.752	0.792	0.84	0.536
72	Mm.276504	Nudcd2	+	6405	3'	50.9961	70.573	24.4642	111.126	56.943	47.2974	148.946	54.7088	28.836	19.572	9.6	11.152	0.376	0.792	0.48	1.072
73	Mm.196290	Obfc2a	-	8912	3'	9.28748	4.18312	7.5763	7.36086	1.89856	1.25898	1.44749	0.826975	14.24	13.98	5.248	9.184	2.256	1.584	2.16	1.608
74	Mm.4742	Pa2g4	-	8169	3'	11.7664	4.56359	7.86061	12.6478	1.15069	1.45428	0.807932	0.820174	13.528	11.184	15.1467	20.992	1.88	1.32	1.68	1.072
75	Mm.277779	Parp1	+	32280	3'	4.16326	2.95942	2.28005	4.97893	1.16481	0.94052	1.07807	1.03779	12.46	9.32	12.672	17.056	2.256	0.528	1.32	1.608
76	Mm.24337	Pbk	-	11912	3'	7.09788	7.04164	2.98187	4.26797	0.868032	0.997314	0.780725	1.12492	8.9	8.388	2.51733	4.592	1.128	1.056	0.96	3.216
77	Mm.353792	Pcna	-	3895	3'	29.7047	18.5443	8.21566	31.1579	0.724005	1.35558	0.539153	0.860077	19.58	7.456	8.66133	23.616	2.256	0.264	0.36	0.536
78	Mm.251794	Pcnt	-	91659	3'	2.07792	2.03362	0.968226	2.91646	1.77418	1.50493	2.14382	2.05403	21.004	11.184	12.4587	23.616	0.376	1.056	1.08	2.948
79	Mm.9199	Pole2	-	26412	3'	3.26859	4.14622	1.12676	3.41511	1.56595	1.5493	1.27215	1.36983	8.188	4.66	1.70667	3.28	1.128	2.64	1.2	1.876
80	Mm.105331	Psip1	-	30711	3'	6.20169	3.18648	1.86513	4.27208	1.43857	0.838136	1.2406	1.54896	15.308	11.184	16	25.584	0.376	0.528	0.96	0
81	Mm.265610	Ptbp1	+	9829	3'	20.1017	11.3786	12.8925	16.3516	1.43453	0.470038	0.732526	1.15882	46.636	11.184	26.7947	36.08	0.752	1.056	0.6	0.268
82	Mm.19187	Ptma	+	3963	3'	36.6061	14.1105	25.8121	41.7966	0.948776	0.16654	0.681302	1.01438	20.648	16.776	42.752	22.96	0	0	0.36	0.536
83	Mm.3414	Ptpn13	+	173170	3'	2.35901	2.81209	0.758253	1.8278	1.47647	1.12052	1.26465	1.63273	17.444	10.252	18.048	20.992	0.376	1.056	1.56	2.412
84	Mm.4860	Ptpru	-	69822	3'	6.56455	4.3048	3.16538	3.26487	1.44052	1.21939	1.39211	2.20704	9.256	3.728	5.248	7.872	3.384	3.96	6.36	3.752
85	Mm.335096	Pvrl1	+	62886	3'	8.32173	4.22383	4.54749	12.4136	1.12108	1.18596	1.09722	1.17196	17.444	7.456	19.2853	22.304	0.376	0.792	1.08	0.536
86	Mm.297440	Ran	+	4166	3'	24.9952	14.5415	14.5431	18.8958	1.12818	0.633701	1.2242	0.804129	11.748	6.524	9.51467	11.152	0.376	1.056	0.6	1.608
87	Mm.3752	Ranbp1	-	8716	3'	10.7217	5.34649	7.07358	9.7843	1.07848	1.36301	0.65397	1.46053	42.364	16.776	37.0773	48.544	1.504	0.528	1.08	0.268
88	Mm.28275	Rbmx	-	9689	3'	7.07297	5.77149	1.23301	5.07792	0.873155	0.953659	0.990814	1.24471	8.188	4.66	2.048	7.216	0.376	0.264	1.08	2.144
89	Mm.12553	Rfc3	-	8385	3'	7.11151	4.44603	4.38879	8.21467	1.90578	0.629696	1.03757	0.799046	4.272	3.728	1.96267	4.592	1.504	0.792	1.08	0.268
90	Mm.250030	Rpl12	-	2334	3'	33.1748	14.9743	32.4936	22.485	1.61097	1.97943	2.69923	1.4353	23.14	10.252	13.6533	19.024	0.752	0.264	1.44	0.804
91	Mm.2050	Rpl15	-	3164	3'	24.1909	8.83692	15.6089	21.7699	2.67383	2.29456	1.89633	1.05879	23.14	17.708	14.848	22.96	7.896	5.544	4.56	8.576
92	Mm.307846	Rpl22	+	8194	3'	12.165	10.2368	7.48515	16.6122	2.29436	1.53039	1.24481	1.06297	2.848	0.932	0.853333	7.216	3.008	5.016	2.64	0.804
93	Mm.140380	Rpl23	-	4914	3'	16.3004	11.3797	14.5869	17.0208	5.16484	3.89499	5.86081	2.99959	22.784	15.844	9.94133	24.272	2.256	6.864	8.4	14.204
94	Mm.104368	Rpl32	-	3230	3'	30.5851	14.4272	12.4499	25.8947	0.291022	0.613003	0.743034	0	13.884	2.796	2.21867	5.248	1.88	1.848	1.56	2.68
95	Mm.4419	Rpl5	+	8478	3'	11.2326	9.34418	2.81827	12.3803	1.3305	1.01203	0.955414	0.553197	4.272	12.116	2.47467	5.248	9.4	10.824	8.28	6.968
96	Mm.5286	Rplp0	+	4263	3'	20.4598	13.1175	8.0319	22.3129	1.32301	0.619282	0.562984	1.886	2.848	2.796	1.45067	3.28	0.376	1.848	1.44	1.608
97	Mm.5291	Rps5	+	4376	3'	18.7112	13.8437	7.06886	20.9872	3.43693	3.01645	1.85101	2.14351	16.732	18.64	15.1467	15.744	1.128	2.64	1.44	2.412
98	Mm.4071	Rpsa	+	4604	3'	17.5912	11.1338	4.91167	20.3041	1.02085	2.86707	1.62902	1.45526	13.528	4.66	9.00267	13.776	1.504	1.32	1.56	0.268
99	Mm.298091	Samd1	+	2715	3'	12.7845	6.00737	21.3726	19.9337	1.3849	0.486188	0.883978	0.493554	10.68	7.456	19.712	22.304	1.128	0.792	0.84	0.804
100	Mm.33903	Sema4d	-	92397	3'	5.87573	3.93389	1.87827	3.6564	1.74984	1.58577	1.51628	1.51553	5.696	8.388	3.11467	5.904	1.504	2.112	1.56	1.34
101	Mm.276802	Snrpg	+	7363	3'	15.1093	11.0756	4.91104	16.2597	1.78731	0.717099	1.22233	1.27394	19.224	9.32	11.392	22.304	2.256	0.792	0.84	0.804
102	Mm.271947	Stmn1	+	5524	3'	19.1727	11.3885	14.5016	15.4381	1.70167	0.477915	0.651702	0.727734	24.564	16.776	21.248	27.552	0	3.168	1.08	1.072
103	Mm.29580	Stmn2	+	52078	3'	3.94773	3.44502	2.62785	2.67675	1.73279	1.3307	1.6072	1.80114	6.408	9.32	2.60267	2.624	3.76	5.544	4.2	4.824
104	Mm.289702	Syt1	-	512371	3'	2.47699	2.14641	0.388052	2.49663	1.13195	1.08589	1.17864	1.13896	27.412	13.98	29.4827	56.416	0.752	0.792	0.96	0.804
105	Mm.130982	Tmeff1	+	77939	3'	3.02608	2.51119	1.29058	2.52505	1.27844	1.20248	1.08162	1.28087	16.02	13.048	6.74133	9.84	1.504	0.792	0.96	0.536
106	Mm.6932	Tomm20	-	11281	3'	12.5441	9.08785	6.60934	25.0049	1.9165	1.1116	1.51582	1.54419	11.036	10.252	6.22933	4.592	2.256	0.792	1.68	1.608
107	Mm.154994	Tor1a	-	7358	3'	11.128	11.3998	10.4086	14.4876	1.66078	1.07638	0.978527	1.2748	7.476	6.524	2.85867	1.312	2.256	2.376	2.64	1.608
108	Mm.87051	Tox	-	303338	3'	4.77659	3.31828	0.601661	2.41671	1.20855	1.04003	1.0157	1.24795	12.104	11.184	19.2853	24.272	0	0.792	0.6	0.804
109	Mm.295124	Tpm4	+	17838	3'	5.78764	6.26976	6.4641	3.40173	2.31865	1.70198	1.44635	1.61509	11.392	9.32	9.25867	16.4	1.504	1.056	1.92	2.412
110	Mm.15701	Trim28	+	6881	3'	19.9186	13.5445	13.3624	20.497	1.09286	1.82241	1.30795	1.2658	20.292	12.116	23.1253	33.456	0.376	1.584	1.56	1.876
111	Mm.176695	Trim59	-	9449	3'	11.2086	3.94539	2.82217	3.47127	10.8435	1.95576	1.14298	2.97809	17.444	19.572	18.7307	29.52	1.504	2.904	3.12	1.608
112	Mm.41033	Trp53i11	+	14174	3'	11.114	7.39735	9.70792	6.47947	0.862142	1.07098	1.12177	2.74164	3.56	9.32	8.78933	6.56	5.64	5.28	4.08	7.236
113	Mm.273538	Tubb5	-	4382	3'	27.8252	14.3565	28.6749	55.7645	0.858056	0.451848	0.410771	1.07029	25.988	16.776	5.46133	16.4	4.888	1.584	1.8	3.484
114	Mm.28251	Tulp4	+	133808	3'	2.21489	2.6816	0.911156	2.25517	1.69302	1.47973	1.61425	1.68742	16.02	10.252	3.712	11.152	0.752	2.112	1.92	1.072
115	Mm.260618	Txn1	-	13039	3'	5.93834	3.3952	4.88381	10.4395	0.937188	0.860495	0.851292	1.28461	20.292	10.252	14.2933	22.96	4.136	4.752	4.2	2.68
116	Mm.42196	Uhrf1	+	20150	3'	7.1995	7.28486	4.61605	5.53449	2.09926	0.622333	1.07196	1.92854	13.172	5.592	9.38667	9.184	1.88	2.904	1.8	2.948
117	Mm.15868	Uso1	+	64858	3'	2.4014	2.80212	0.99006	3.48947	1.75368	1.60782	1.39227	1.35326	22.072	9.32	9.13067	24.928	0.752	2.64	1.32	1.34
118	Mm.216101	Vash1	+	16982	3'	12.4208	8.09504	8.98206	13.7133	1.49452	0.777294	0.830291	1.02579	14.596	11.184	11.4347	15.088	1.504	2.112	1.32	1.34
119	Mm.29210	Vat1	-	7452	3'	18.8701	11.256	14.1421	10.7837	0.882984	0.885668	0.442834	1.25872	36.668	24.232	24.32	39.36	0.752	0.792	1.44	0.536
