# Supplementary material for: Stage and Gene Specific Signatures Defined by Histones H3K4me2 and H3K27me3 Accompany Mammalian Retina Maturation In Vivo
Source: PLoS One. 2012 Oct 9;7(10):e46867. doi: 10.1371/journal.pone.0046867 (PMC3467275; doi:10.1371/journal.pone.0046867)
Supplement: Table S14 — Average histone occupancy of H3K4me2 and H3K27me3 in gene promoter region (−2.5 Kb) and whole gene body for non-rod retinal genes in Figure 7C. (XLS) [file pone.0046867.s016.xls]

## Sheet: sTable 10
Supplementary Table 14. Average histone occupany of H3K4me2 and H3K27me3 in gene promoter region (- 2.5Kb) and whole gene body for non-rod retinal genes in Fig. 7c
Number indicates total gene in list, UG No. indicates Unigene numbers, Symbol indicates Unigene names, Gene length indicates base pair from TSS to TES sites of the gene, Cluster indicates non-rod retinal expressed genes (NRRG) by PubMed
Occupancies for H3K4me2 or H3K27me3 in gene bodies = amount of reads from TSS to TES normalized to 5mln reads per 1,000kb ( see supplemental methods for details)
Occupancies for H3K4me2 or H3K27me3 in gene promoters = amount of reads from - 2.5Kb to TSS normalized to 5mln reads per 1,000kb ( see supplemental methods for details)
					Whole gene body								Gene promoter (2.5 kb before TSS)
Number	UG No.	Symbol	Gene length	Cluster	E17-H3K4me2	PN1-H3K4me2	PN7-H3K4me2	PN15-H3K4me2	E17-H3K27me3	PN17-H3K27me3	PN77-H3K27me3	PN157-H3K27me3	E17-H3K4me2	PN1-H3K4me2	PN7-H3K4me2	PN15-H3K4me2	E17-H3K27me3	PN17-H3K27me3	PN77-H3K27me3	PN157-H3K27me3
1	Mm.228661	Atoh7	451	(NRRG)	19.7339	10.3326	50.6135	25.4545	6.25277	10.2439	1.33038	0	20.6397	9.31627	9.21232	6.55738	16.9132	20.5838	8.15674	2.94682
2	Mm.134062	Bhlhe23	2520	(NRRG)	3.88492	1.84921	2.92063	3.90476	74.2302	85.6429	46.7857	25.7897	2.84686	0.931627	0.852992	3.93443	81.9352	93.4186	70.1719	27.8609
3	Mm.277665	Calb1	25447	(NRRG)	1.39899	1.00719	0.398213	0.773372	2.69659	3.00861	5.1401	4.9499	6.40544	3.72651	6.56804	7.21311	5.2619	12.6669	8.03679	7.76889
4	Mm.442817	Chat	57707	(NRRG)	3.70146	2.38221	1.27911	2.50091	16.5172	20.0149	14.104	9.48568	3.91443	1.86325	1.02359	0.655738	48.1088	62.0152	42.1032	16.6094
5	Mm.3896	Dlx2	3347	(NRRG)	27.3887	16.0114	30.499	9.30983	31.7359	73.7496	51.4491	36.4326	10.6757	5.58976	9.93736	8.52459	17.2891	19.5282	29.6281	21.9672
6	Mm.134265	Grm6	15525	(NRRG)	2.981	2.10113	2.18486	4.9649	12.5939	14.4116	9.81643	5.43768	7.11715	3.72651	2.81487	8.52459	70.6597	82.3351	52.539	20.6277
7	Mm.42242	Isl1	11419	(NRRG)	8.88519	5.50924	2.60618	6.46291	70.3827	99.2977	67.2301	27.9289	11.0316	11.1795	12.1551	5.90164	43.9744	62.2791	53.9784	18.4846
8	Mm.234261	Pou4f2	3647	(NRRG)	17.3266	10.2221	16.9637	4.94653	61.6013	86.142	62.3526	31.5986	22.419	15.8377	16.8466	5.2459	42.471	69.4042	61.6553	34.0224
9	Mm.69647	Ptf1a	1840	(NRRG)	19.8315	13.9293	15.7681	5.34783	44.4457	58.4674	40.2717	20.7554	18.1487	14.906	8.18872	3.93443	52.9948	63.3347	57.577	23.8425
10	Mm.4081	Runx1	224601	(NRRG)	2.57964	2.15778	0.902341	1.32893	5.27754	6.87326	6.91226	6.15407	1.42343	0	0	1.31148	4.13435	2.90284	9.47621	6.42943
11	Mm.137021	Tcfap2b	29822	(NRRG)	9.19187	5.39099	2.17826	4.61941	53.8052	69.0497	61.6156	29.5886	13.5226	7.45302	2.64428	6.55738	29.3163	39.5842	37.425	16.3415
12	Mm.3951	Thy1	5197	(NRRG)	5.82259	4.03502	3.81759	7.25803	36.3556	41.9088	26.7847	13.021	5.33786	6.52139	4.43556	4.59016	20.2959	20.3199	12.9548	7.501
