# Supplementary material for: Stage and Gene Specific Signatures Defined by Histones H3K4me2 and H3K27me3 Accompany Mammalian Retina Maturation In Vivo
Source: PLoS One. 2012 Oct 9;7(10):e46867. doi: 10.1371/journal.pone.0046867 (PMC3467275; doi:10.1371/journal.pone.0046867)
Supplement: Table S15 — PCR Primers for ChIP-PCR confirmation. (XLS) [file pone.0046867.s017.xls]

## Sheet: sTable 12
Supplementary Table 15. PCR Primers for ChIP-PCR Confirmation
Gene	Primers	Primers	Location	References
	Forward	Reverse
Rho	ttt gtc ctg cct gga tac c	gtg tct gag gat gtg agg	chr6:115880646+115880997
Eif4g2	taa caa aca tta aag acg ggc	att cta ttt aag aac tag ggc	chr7:118227228+118227577
Ccnd1	tta gaa taa agc ggt tcc acc	ttc gga gct aca gtg gaa tc	chr7:152126922+152127205
Gapdh	cct cct ccc tct ctt tgg	cct caa ctt ttc cgc agc	chr6:125115790+125116120
Abca4	cat gtt tac aaa cag acc cag	ctt tca gcc ctt tgt ttt gc	chr3:121746608+121746976
Rom1	tcc tta atg cca ttc tac tcc	gga aac atg gaa tac tgc cg	chr19:9004635+9005009
Hbb-B1l	cag agc tga gac tcc taa gcc	gca aat gtg agg agc aac tga tc	chr7:110976434-110976619	Demers C ( 2007) Mol Cell 27, 573-84
Nanog	gta aag cct ctt ttt ggg g	cac cag ccc tgt gaa tt	chr6:122657337+122657496	O'Neil LP (2006) Nat Genet.38,835-841
Nrl	tgc ctt gga gag cct agc	aag cag gag tcc tat cca ctt c	chr14:56144749+56144908
Crx	gct cag gtt ggc ctc aga c	gac tag tgc gag acc tga g	chr7:16458611+16458786
